# Supplementary material for: Differential DNA methylation and transcription profiles in date palm roots exposed to salinity
Source: PLoS One. 2018 Jan 19;13(1):e0191492. doi: 10.1371/journal.pone.0191492 (PMC5774813; doi:10.1371/journal.pone.0191492)
Supplement: S1 Table — (XLSX) [file pone.0191492.s009.xlsx]

## Sheet: Sheet1
Table S1. Differentially expressed genes (DEGs) (p < 0.001, FDR ≤ 0.05) under salinity stress.
chr	start	end	gene_id	promoter	exon	intron	Control	Treated	log2 (fold_change)	p_value	q_value
NW_008246507_1	251508	251559	XLOC_000723				0.158882	4414.42	14.762	5e-05	0.00993833
NW_008246507_1	697694	697900	XLOC_000925				0.158882	77.7494	8.93473	5e-05	0.00993833
NW_008246507_1	708793	708867	XLOC_000944				0.158882	1210.22	12.895	5e-05	0.00993833
NW_008246507_1	1183506	1184052	XLOC_001202		XM_008791935.1,XM_008792008.1		18.4118	0.158882	-6.85653	5e-05	0.00993833
NW_008246507_1	1408063	1408389	XLOC_001302				17.6883	0.158882	-6.7987	5e-05	0.00993833
NW_008246507_1	1420975	1421110	XLOC_001313				0.158882	254.728	10.6468	5e-05	0.00993833
NW_008246507_1	1633686	1633768	XLOC_001416	LOC103710903			0.158882	1188.97	12.8695	5e-05	0.00993833
NW_008246507_1	1731616	1731728	XLOC_001450	LOC103711995			383.434	0.158882	-11.2368	5e-05	0.00993833
NW_008246507_1	2306460	2306511	XLOC_001700				0.158882	5804.15	15.1568	5e-05	0.00993833
NW_008246507_1	2709773	2709883	XLOC_001879	LOC103720555			615.122	0.158882	-11.9187	5e-05	0.00993833
NW_008246507_1	3364589	3365048	XLOC_002075		XM_008783805.1		10.1694	0.158882	-6.00014	5e-05	0.00993833
NW_008246507_1	3514298	3514349	XLOC_002143	LOC103697245	XM_008779099.1		0.158882	5640.65	15.1156	5e-05	0.00993833
NW_008246507_1	3643657	3643893	XLOC_002223	LOC103701740	XM_008783904.1		76.0662	0.158882	-8.90316	5e-05	0.00993833
NW_008246507_1	3757475	3757533	XLOC_002294		XM_008783951.1	XM_008783951.1	0.158882	2894.51	14.1531	5e-05	0.00993833
NW_008246507_1	3900453	3900542	XLOC_002368			XM_008782189.1	0.158882	649.781	11.9978	5e-05	0.00993833
NW_008246507_1	4076060	4076423	XLOC_002455		XM_008782710.1		35.3634	0.158882	-7.79816	5e-05	0.00993833
NW_008246507_1	627945	628221	XLOC_002921	LOC103702629	XM_008785174.1		33.4852	0.158882	-7.71942	5e-05	0.00993833
NW_008246507_1	636841	636953	XLOC_002940			XM_008785605.1,XM_008785684.1,XM_008785443.1,XM_008785365.1,XM_008785531.1,XM_008785293.1	0.158882	309.998	10.9301	5e-05	0.00993833
NW_008246507_1	880309	880382	XLOC_003041			XM_008788473.1	0.158882	1267.22	12.9614	5e-05	0.00993833
NW_008246507_1	1468168	1468244	XLOC_003342				0.158882	1761.32	13.4364	5e-05	0.00993833
NW_008246507_1	2006498	2006657	XLOC_003637				115.833	0.158882	-9.50987	5e-05	0.00993833
NW_008246507_1	2008742	2008800	XLOC_003642				0.158882	5840.71	15.1659	5e-05	0.00993833
NW_008246507_1	2406860	2407092	XLOC_003856				41.6152	0.158882	-8.03301	5e-05	0.00993833
NW_008246507_1	2793086	2793161	XLOC_004023				0.158882	1199.37	12.882	5e-05	0.00993833
NW_008246507_1	3259569	3259660	XLOC_004211				0.158882	993.74	12.6107	5e-05	0.00993833
NW_008246507_1	4191351	4191677	XLOC_004644				10.4733	0.158882	-6.04262	5e-05	0.00993833
NW_008246507_1	2639911	2640042	XLOC_004746	LOC103720106	XM_008809774.1,XM_008809703.1		183.913	0.158882	-10.1769	5e-05	0.00993833
NW_008246508_1	74013	74262	XLOC_004760	LOC103705072	XM_008788672.1		26.7109	0.158882	-7.39333	5e-05	0.00993833
NW_008246508_1	296622	297203	XLOC_004875		XM_008784564.1		32.6423	0.158882	-7.68264	5e-05	0.00993833
NW_008246508_1	626032	626086	XLOC_005011			XM_008784839.1,XM_008784830.1,XM_008784855.1,XM_008784847.1	0.158882	3593.1	14.465	5e-05	0.00993833
NW_008246508_1	779269	779390	XLOC_005069				284.064	0.158882	-10.804	5e-05	0.00993833
NW_008246508_1	1238220	1238271	XLOC_005297				0.158882	4414.42	14.762	5e-05	0.00993833
NW_008246508_1	1906101	1906336	XLOC_005634			XM_008786234.1	0.158882	46.4746	8.19234	5e-05	0.00993833
NW_008246508_1	2018777	2018856	XLOC_005671				0.158882	970.564	12.5767	5e-05	0.00993833
NW_008246508_1	2039740	2039988	XLOC_005677	LOC103703469	XM_008786326.1		26.5445	0.158882	-7.38431	5e-05	0.00993833
NW_008246508_1	2203025	2203160	XLOC_005730				0.158882	269.368	10.7274	5e-05	0.00993833
NW_008246508_1	2257815	2257944	XLOC_005759			XM_008786474.1	0.158882	184.705	10.1831	5e-05	0.00993833
NW_008246508_1	2354976	2355301	XLOC_005806		XM_008789095.1		23.6834	0.158882	-7.21978	5e-05	0.00993833
NW_008246508_1	2895317	2895368	XLOC_006070		XM_008787282.1		0.158882	4414.42	14.762	5e-05	0.00993833
NW_008246508_1	3210807	3211030	XLOC_006212	LOC103704556			47.1351	0.158882	-8.2127	5e-05	0.00993833
NW_008246508_1	3698577	3698662	XLOC_006424	LOC103705542	XM_008789297.1		0.158882	786.633	12.2735	5e-05	0.00993833
NW_008246508_1	98950	99078	XLOC_006487				0.158882	196.708	10.2739	5e-05	0.00993833
NW_008246508_1	1073257	1073328	XLOC_006868				3247.11	0.158882	-14.3189	5e-05	0.00993833
NW_008246508_1	1855176	1855840	XLOC_007246	LOC103703353	XM_008786183.1		8.78388	0.158882	-5.78883	5e-05	0.00993833
NW_008246508_1	2594754	2594882	XLOC_007536			XM_008786759.1	0.158882	316.138	10.9584	5e-05	0.00993833
NW_008246508_1	2630774	2630938	XLOC_007566	LOC103703823	XM_008786851.1,XM_008786834.1		85.2691	0.158882	-9.06792	5e-05	0.00993833
NW_008246508_1	3219461	3221192	XLOC_007818				43.6149	0.158882	-8.10072	5e-05	0.00993833
NW_008246508_1	3484943	3485215	XLOC_007930	LOC103704877	XM_008788353.1		29.6394	0.158882	-7.54342	5e-05	0.00993833
NW_008246509_1	53855	53937	XLOC_008016	LOC103705605			0.158882	887.763	12.448	5e-05	0.00993833
NW_008246509_1	361793	361916	XLOC_008139	LOC103705942	XM_008789861.1		273.69	0.158882	-10.7504	5e-05	0.00993833
NW_008246509_1	485067	485494	XLOC_008189		XM_008792705.1		26.0905	0.158882	-7.35943	5e-05	0.00993833
NW_008246509_1	492510	492869	XLOC_009458	LOC103707973	XM_008792715.1		26.4363	0.158882	-7.37842	5e-05	0.00993833
NW_008246509_1	2858885	2858939	XLOC_010423	LOC103708302	XM_008793151.1		0.158882	3726.18	14.5175	5e-05	0.00993833
NW_008246510_1	126929	127001	XLOC_010666	LOC103708414	XM_008793330.1		1672.23	0.158882	-13.3615	5e-05	0.00993833
NW_008246510_1	827422	827505	XLOC_011044				0.158882	1400.15	13.1053	5e-05	0.00993833
NW_008246510_1	1567491	1567661	XLOC_011398			XM_008794899.1	167.674	0.158882	-10.0435	5e-05	0.00993833
NW_008246510_1	2049714	2050109	XLOC_011563	LOC103710075	XM_008795672.1		16.1031	0.158882	-6.66324	5e-05	0.00993833
NW_008246510_1	2927596	2927755	XLOC_011904				0.158882	145.49	9.83875	5e-05	0.00993833
NW_008246510_1	3014173	3014475	XLOC_011949				0.158882	32.2669	7.66596	5e-05	0.00993833
NW_008246510_1	3212863	3212930	XLOC_012041				0.158882	3172.13	14.2852	5e-05	0.00993833
NW_008246510_1	140512	140689	XLOC_012119		XM_008793300.1,XM_008793308.1,XM_008793316.1	XM_008793300.1,XM_008793308.1,XM_008793316.1	0.158882	112.636	9.4695	5e-05	0.00993833
NW_008246510_1	666193	666333	XLOC_012409		XM_008793750.1,XM_008793718.1,XM_008793726.1,XM_008793743.1,XM_008793735.1	XM_008793750.1,XM_008793743.1,XM_008793735.1,XM_008793718.1,XM_008793726.1	0.158882	219.737	10.4336	5e-05	0.00993833
NW_008246510_1	818738	818789	XLOC_012462				0.158882	4577.92	14.8144	5e-05	0.00993833
NW_008246510_1	1472398	1472492	XLOC_012781			XM_008797122.1	0.158882	710.715	12.1271	5e-05	0.00993833
NW_008246510_1	1508943	1509130	XLOC_012801	LOC103709469	XM_008794832.1,XM_008794824.1		87.5094	0.158882	-9.10534	5e-05	0.00993833
NW_008246510_1	1613482	1613785	XLOC_012833	LOC103709544	XM_008794955.1,XM_008794965.1	XM_008794955.1,XM_008794965.1	20.144	0.158882	-6.98625	5e-05	0.00993833
NW_008246510_1	1844174	1845125	XLOC_012980		XM_008795296.1,XM_008795291.1		0.158882	659.089	12.0183	5e-05	0.00993833
NW_008246510_1	1885050	1885335	XLOC_013001		XM_008795385.1		22.731	0.158882	-7.16056	5e-05	0.00993833
NW_008246510_1	1901539	1901602	XLOC_013026	LOC103709879			0.158882	3839.98	14.5609	5e-05	0.00993833
NW_008246510_1	1901949	1902137	XLOC_013028	LOC103709879			0.158882	65.4124	8.68546	5e-05	0.00993833
NW_008246510_1	1991657	1991813	XLOC_013093	LOC103709998			101.147	0.158882	-9.31428	5e-05	0.00993833
NW_008246510_1	2845686	2845737	XLOC_013411				0.158882	4414.42	14.762	5e-05	0.00993833
NW_008246511_1	266432	266730	XLOC_013784			XM_008797772.1,XM_008797764.1,XM_008797757.1	0.158882	26.4534	7.37935	5e-05	0.00993833
NW_008246511_1	1553593	1553644	XLOC_014369			XM_008798994.1	0.158882	4414.42	14.762	5e-05	0.00993833
NW_008246511_1	1676190	1676264	XLOC_014430	LOC103712559			0.158882	2532.49	13.9603	5e-05	0.00993833
NW_008246511_1	1942567	1942869	XLOC_014589	LOC103712787	XM_008799414.1		24.8333	0.158882	-7.28818	5e-05	0.00993833
NW_008246511_1	2367608	2367678	XLOC_014764				0.158882	1866.82	13.5203	5e-05	0.00993833
NW_008246511_1	2576363	2576416	XLOC_014816			XM_008799890.1,XM_008799900.1	0.158882	3841.72	14.5615	5e-05	0.00993833
NW_008246511_1	2621018	2621641	XLOC_014838	LOC103713121	XM_008799936.1	XM_008799936.1	7.68219	0.158882	-5.59549	5e-05	0.00993833
NW_008246511_1	452540	452695	XLOC_015159				0.158882	175.149	10.1064	5e-05	0.00993833
NW_008246511_1	895458	895726	XLOC_015324		XM_008798346.1	XM_008798346.1	21.5248	0.158882	-7.0819	5e-05	0.00993833
NW_008246511_1	1259301	1259484	XLOC_015493				69.2655	0.158882	-8.76804	5e-05	0.00993833
NW_008246511_1	2202174	2202364	XLOC_015896				51.8585	0.158882	-8.35048	5e-05	0.00993833
NW_008246511_1	2509021	2509072	XLOC_016033		XM_008799878.1		0.158882	4414.42	14.762	5e-05	0.00993833
NW_008246511_1	2685952	2686061	XLOC_016102				0.158882	552.354	11.7634	5e-05	0.00993833
NW_008246511_1	2808826	2809387	XLOC_016188		XM_008800055.1,XM_008800046.1	XM_008800046.1,XM_008800055.1	16.5589	0.158882	-6.70351	5e-05	0.00993833
NW_008246511_1	2931835	2931921	XLOC_016244				0.158882	756.272	12.2167	5e-05	0.00993833
NW_008246512_1	2034422	2035118	XLOC_017097				6.90663	0.158882	-5.44195	5e-05	0.00993833
NW_008246512_1	2635292	2635464	XLOC_017324			XM_008803378.1	0.158882	88.2896	9.11814	5e-05	0.00993833
NW_008246512_1	706602	706706	XLOC_017697	LOC103714262			0.158882	676.018	12.0549	5e-05	0.00993833
NW_008246512_1	779486	779621	XLOC_017718	LOC103715885			0.158882	234.233	10.5258	5e-05	0.00993833
NW_008246512_1	866056	866126	XLOC_017754		XM_008801594.1,XM_008801586.1		0.158882	1460.99	13.1667	5e-05	0.00993833
NW_008246512_1	1126421	1126472	XLOC_017863				0.158882	4414.42	14.762	5e-05	0.00993833
NW_008246512_1	1736804	1737063	XLOC_018123	LOC103714985	XM_008802472.1,XM_008802486.1		30.246	0.158882	-7.57264	5e-05	0.00993833
NW_008246512_1	1982448	1982678	XLOC_018228				27.8849	0.158882	-7.45538	5e-05	0.00993833
NW_008246512_1	2361648	2362492	XLOC_018362	LOC103716072	XM_008803930.1		0.158882	1545.17	13.2475	5e-05	0.00993833
NW_008246512_1	2443479	2443603	XLOC_018394			XM_008803957.1	0.158882	371.908	11.1928	5e-05	0.00993833
NW_008246512_1	2747017	2747355	XLOC_018530				15.1562	0.158882	-6.57581	5e-05	0.00993833
NW_008246512_1	2780770	2780860	XLOC_018552		XM_008803493.1,XM_008803481.1,XM_008803486.1		919.468	0.158882	-12.4986	5e-05	0.00993833
NW_008246513_1	275149	275428	XLOC_018712		XM_008807425.1		21.3102	0.158882	-7.06744	5e-05	0.00993833
NW_008246513_1	1022554	1022988	XLOC_019087				11.641	0.158882	-6.19512	5e-05	0.00993833
NW_008246513_1	2061805	2061861	XLOC_019607			XM_008806482.1,XM_008806474.1,XM_008806491.1,XM_008806500.1,XM_008806518.1,XM_008806514.1,XM_008806507.1,XM_008806466.1	0.158882	4151.94	14.6735	5e-05	0.00993833
NW_008246513_1	384567	384618	XLOC_020104		XM_008804597.1		0.158882	4414.42	14.762	5e-05	0.00993833
NW_008246513_1	1381844	1381901	XLOC_020588		XM_008805761.1,XM_008805770.1		0.158882	2966.81	14.1887	5e-05	0.00993833
NW_008246513_1	2494717	2494774	XLOC_021109				0.158882	4999.63	14.9416	5e-05	0.00993833
NW_008246513_1	2582624	2582690	XLOC_021162				1873.77	0.158882	-13.5257	5e-05	0.00993833
NW_008246513_1	2825135	2825733	XLOC_021251		XM_008807319.1		0.158882	2326.76	13.8381	5e-05	0.00993833
NW_008246513_1	2842311	2842534	XLOC_021260			XM_008807359.1,XM_008807344.1,XM_008807352.1,XM_008807366.1	0.158882	78.109	8.94139	5e-05	0.00993833
NW_008246514_1	585525	585965	XLOC_021567	LOC103721467			11.3486	0.158882	-6.15841	5e-05	0.00993833
NW_008246514_1	1953054	1953104	XLOC_022138				0.158882	4920.98	14.9187	5e-05	0.00993833
NW_008246514_1	2024317	2024367	XLOC_022158				0.158882	4745.23	14.8662	5e-05	0.00993833
NW_008246514_1	135585	135866	XLOC_022496				0.158882	26.6517	7.39013	5e-05	0.00993833
NW_008246514_1	280976	281250	XLOC_022542				0.158882	37.9347	7.89942	5e-05	0.00993833
NW_008246514_1	333483	333605	XLOC_022564	LOC103719297			307.474	0.158882	-10.9183	5e-05	0.00993833
NW_008246514_1	1437442	1437711	XLOC_022988	LOC103720320			51.112	0.158882	-8.32956	5e-05	0.00993833
NW_008246514_1	1816457	1816703	XLOC_023198				27.7049	0.158882	-7.44604	5e-05	0.00993833
NW_008246514_1	1932436	1932678	XLOC_023253				28.0613	0.158882	-7.46448	5e-05	0.00993833
NW_008246515_1	117738	117893	XLOC_023598		XM_008815133.1		126.374	0.158882	-9.63553	5e-05	0.00993833
NW_008246515_1	378096	378156	XLOC_023739			XM_008812469.1	0.158882	2571.59	13.9824	5e-05	0.00993833
NW_008246515_1	1570321	1570689	XLOC_024259	LOC103723041	XM_008813838.1		25.1957	0.158882	-7.30908	5e-05	0.00993833
NW_008246515_1	1837597	1837651	XLOC_024364				0.158882	6055.04	15.2179	5e-05	0.00993833
NW_008246515_1	2206157	2206315	XLOC_024536		XM_008814570.1,XM_008814577.1		0.158882	164.038	10.0119	5e-05	0.00993833
NW_008246515_1	2319384	2319472	XLOC_024577		XM_008814736.1		0.158882	674.969	12.0526	5e-05	0.00993833
NW_008246515_1	547905	548080	XLOC_024927				0.158882	106.191	9.38449	5e-05	0.00993833
NW_008246515_1	797818	798154	XLOC_025033		XM_008812947.1		19.9157	0.158882	-6.96981	5e-05	0.00993833
NW_008246515_1	969036	969195	XLOC_025097	LOC103722510			0.158882	115.388	9.50432	5e-05	0.00993833
NW_008246515_1	1472996	1473364	XLOC_025323	LOC103722938	XM_008813691.1		30.1291	0.158882	-7.56706	5e-05	0.00993833
NW_008246515_1	1687135	1687214	XLOC_025427				0.158882	2534.25	13.9613	5e-05	0.00993833
NW_008246515_1	2525406	2525604	XLOC_025790				61.2942	0.158882	-8.59165	5e-05	0.00993833
NW_008246516_1	699901	700220	XLOC_026159			XM_008777330.1,XM_008777337.1,XM_008777324.1	0.158882	23.0017	7.17764	5e-05	0.00993833
NW_008246516_1	1351960	1352017	XLOC_026489	LOC103697764			0.158882	4120.58	14.6626	5e-05	0.00993833
NW_008246516_1	1455601	1455688	XLOC_026545		XM_008778105.1	XM_008778105.1	2316.96	0.158882	-13.832	5e-05	0.00993833
NW_008246516_1	1614742	1614899	XLOC_026628				0.158882	174.622	10.1021	5e-05	0.00993833
NW_008246516_1	2055605	2055749	XLOC_026830	LOC103697012			0.158882	213.611	10.3928	5e-05	0.00993833
NW_008246516_1	115239	115408	XLOC_027107				0.158882	96.444	9.24559	5e-05	0.00993833
NW_008246516_1	280507	281025	XLOC_027149	LOC103695600	XM_008776973.1		5.11413	0.158882	-5.00846	5e-05	0.00993833
NW_008246516_1	301612	301663	XLOC_027154				0.158882	4577.92	14.8144	5e-05	0.00993833
NW_008246516_1	548742	548888	XLOC_027250				0.158882	120.909	9.57175	5e-05	0.00993833
NW_008246516_1	712152	712204	XLOC_027287			XM_008777348.1	0.158882	6552.66	15.3318	5e-05	0.00993833
NW_008246516_1	1333426	1333682	XLOC_027584		XM_008779681.1	XM_008779681.1	27.2765	0.158882	-7.42356	5e-05	0.00993833
NW_008246516_1	1395286	1395505	XLOC_027607		XM_008779710.1		57.1712	0.158882	-8.49119	5e-05	0.00993833
NW_008246516_1	1419215	1419420	XLOC_027634			XM_008778051.1,XM_008778060.1	0.158882	38.4309	7.91817	5e-05	0.00993833
NW_008246516_1	1648659	1648716	XLOC_027775				3667.15	0.158882	-14.4944	5e-05	0.00993833
NW_008246516_1	1800330	1800775	XLOC_027864				5.92039	0.158882	-5.21966	5e-05	0.00993833
NW_008246516_1	1906554	1906681	XLOC_027937			XM_008778563.1	0.158882	202.05	10.3125	5e-05	0.00993833
NW_008246516_1	2087234	2087286	XLOC_028027			XM_008778806.1,XM_008778799.1,XM_008778812.1	0.158882	4114.46	14.6605	5e-05	0.00993833
NW_008246516_1	2317216	2317296	XLOC_028162				0.158882	1378.2	13.0825	5e-05	0.00993833
NW_008246517_1	92228	92356	XLOC_028353			XM_008780021.1,XM_008780029.1	0.158882	319.65	10.9743	5e-05	0.00993833
NW_008246517_1	317411	317535	XLOC_028453		XM_008780322.1		271.164	0.158882	-10.737	5e-05	0.00993833
NW_008246517_1	715957	716122	XLOC_028637				0.158882	104.636	9.36321	5e-05	0.00993833
NW_008246517_1	1118191	1118418	XLOC_028811		XM_008781102.1,XM_008781110.1	XM_008781120.1,XM_008781115.1,XM_008781126.1,XM_008781134.1	0.158882	54.8653	8.43179	5e-05	0.00993833
NW_008246517_1	1288045	1288223	XLOC_028885		XM_008781261.1	XM_008781274.1,XM_008781255.1,XM_008781269.1,XM_008781277.1,XM_008781261.1,XM_008781264.1	0.158882	61.5222	8.59701	5e-05	0.00993833
NW_008246517_1	1545786	1545906	XLOC_028998				248.105	0.158882	-10.6088	5e-05	0.00993833
NW_008246517_1	1751332	1751444	XLOC_029068			XM_008781453.1,XM_008781458.1,XM_008781448.1	0.158882	393.034	11.2725	5e-05	0.00993833
NW_008246517_1	1783925	1784124	XLOC_029083				44.4707	0.158882	-8.12876	5e-05	0.00993833
NW_008246517_1	2212964	2213262	XLOC_029247	LOC103700128	XM_008782092.1		23.0866	0.158882	-7.18296	5e-05	0.00993833
NW_008246517_1	741068	741340	XLOC_029713				0.158882	51.8365	8.34987	5e-05	0.00993833
NW_008246517_1	778970	779215	XLOC_029736	LOC103699979			27.5389	0.158882	-7.43737	5e-05	0.00993833
NW_008246517_1	2291034	2291150	XLOC_030453			XM_008781819.1	0.158882	452.035	11.4743	5e-05	0.00993833
NW_008246517_1	2426748	2428922	XLOC_030514	LOC103699872			0.158882	1783.97	13.4548	5e-05	0.00993833
NW_008246518_1	536425	536757	XLOC_030797	LOC103700636		XM_008782545.1	11.8045	0.158882	-6.21524	5e-05	0.00993833
NW_008246518_1	1184914	1185054	XLOC_031047			XM_008782701.1	175.807	0.158882	-10.1118	5e-05	0.00993833
NW_008246518_1	1537418	1537912	XLOC_031212				8.85327	0.158882	-5.80018	5e-05	0.00993833
NW_008246518_1	1850856	1850907	XLOC_031316				0.158882	4414.42	14.762	5e-05	0.00993833
NW_008246518_1	378408	378693	XLOC_031782				19.4367	0.158882	-6.93468	5e-05	0.00993833
NW_008246518_1	1069690	1069774	XLOC_032052				0.158882	1257.13	12.9499	5e-05	0.00993833
NW_008246518_1	1073462	1073613	XLOC_032060				0.158882	179.57	10.1424	5e-05	0.00993833
NW_008246519_1	54075	54359	XLOC_032704			XM_008782839.1,XM_008782838.1	0.158882	14.2623	6.48811	5e-05	0.00993833
NW_008246519_1	1017382	1017501	XLOC_033099				306.334	0.158882	-10.9129	5e-05	0.00993833
NW_008246519_1	1052640	1052917	XLOC_033128				18.8907	0.158882	-6.89358	5e-05	0.00993833
NW_008246519_1	1600629	1600725	XLOC_033383			XM_008783008.1,XM_008783009.1	1479.6	0.158882	-13.185	5e-05	0.00993833
NW_008246519_1	1723116	1723168	XLOC_033441				0.158882	4114.46	14.6605	5e-05	0.00993833
NW_008246519_1	1881001	1881084	XLOC_033501				0.158882	821.829	12.3367	5e-05	0.00993833
NW_008246519_1	2257421	2257651	XLOC_033711				36.5602	0.158882	-7.84617	5e-05	0.00993833
NW_008246519_1	455699	455825	XLOC_034045			XM_008782875.1,XM_008782873.1,XM_008782874.1	0.158882	274.3	10.7536	5e-05	0.00993833
NW_008246519_1	594419	594508	XLOC_034130		XM_008782891.1		1212.33	0.158882	-12.8975	5e-05	0.00993833
NW_008246519_1	896732	896990	XLOC_034249				43.4824	0.158882	-8.09633	5e-05	0.00993833
NW_008246519_1	1428831	1428963	XLOC_034459			XM_008782980.1,XM_008782981.1	0.158882	170.743	10.0697	5e-05	0.00993833
NW_008246519_1	2036964	2037123	XLOC_034739				0.158882	90.3038	9.15069	5e-05	0.00993833
NW_008246520_1	86731	86935	XLOC_035064				68.3066	0.158882	-8.74793	5e-05	0.00993833
NW_008246520_1	1390004	1390148	XLOC_035594				0.158882	161.969	9.99355	5e-05	0.00993833
NW_008246520_1	1393856	1394280	XLOC_035595	LOC103701397	XM_008783434.1		36.6213	0.158882	-7.84858	5e-05	0.00993833
NW_008246520_1	1738881	1738940	XLOC_035775				0.158882	3603.02	14.469	5e-05	0.00993833
NW_008246520_1	2217262	2217403	XLOC_035990				0.158882	141.282	9.79641	5e-05	0.00993833
NW_008246520_1	2305873	2305993	XLOC_036028		XM_008783386.1,XM_008783385.1		0.158882	328.342	11.013	5e-05	0.00993833
NW_008246520_1	2479597	2479749	XLOC_036111		XM_008783406.1		0.158882	138.496	9.76767	5e-05	0.00993833
NW_008246520_1	322704	322829	XLOC_036304			XM_008783184.1,XM_008783183.1,XM_008783182.1	0.158882	350.425	11.1069	5e-05	0.00993833
NW_008246520_1	336227	336299	XLOC_036314		XM_008783186.1,XM_008783185.1		1672.23	0.158882	-13.3615	5e-05	0.00993833
NW_008246520_1	497367	497600	XLOC_036406	LOC103701220	XM_008783208.1		42.2513	0.158882	-8.0549	5e-05	0.00993833
NW_008246520_1	2151583	2151674	XLOC_037081				0.158882	602.944	11.8899	5e-05	0.00993833
NW_008246520_1	2285342	2285437	XLOC_037148	LOC103701351	XM_008783383.1,XM_008783384.1,XM_008783382.1		827.208	0.158882	-12.3461	5e-05	0.00993833
NW_008246521_1	114770	115203	XLOC_037289				9.04047	0.158882	-5.83037	5e-05	0.00993833
NW_008246521_1	532761	532910	XLOC_037503			XM_008783500.1,XM_008783499.1	0.158882	154.542	9.92583	5e-05	0.00993833
NW_008246521_1	1606139	1607103	XLOC_038017	LOC103701515	XM_008783591.1		11.5596	0.158882	-6.18499	5e-05	0.00993833
NW_008246521_1	1705649	1708134	XLOC_038049	LOC103701522	XM_008783600.1		14.9164	0.158882	-6.5528	5e-05	0.00993833
NW_008246521_1	307825	308213	XLOC_038455	LOC103701437		XM_008783479.1	10.872	0.158882	-6.09652	5e-05	0.00993833
NW_008246521_1	873318	873416	XLOC_038639				0.158882	617.552	11.9244	5e-05	0.00993833
NW_008246521_1	877154	877235	XLOC_038646	LOC103701467			0.158882	1173.03	12.85	5e-05	0.00993833
NW_008246521_1	1306565	1306662	XLOC_038791				0.158882	945.434	12.5388	5e-05	0.00993833
NW_008246521_1	1857372	1857624	XLOC_039035				33.2614	0.158882	-7.70975	5e-05	0.00993833
NW_008246521_1	2031296	2031625	XLOC_039111			XM_008783634.1,XM_008783640.1,XM_008783646.1,XM_008783630.1,XM_008783647.1,XM_008783642.1,XM_008783631.1,XM_008783643.1,XM_008783637.1,XM_008783636.1,XM_008783633.1,XM_008783648.1,XM_008783632.1,XM_008783638.1,XM_008783644.1,XM_008783645.1,XM_008783639.1,XM_008783641.1	0.158882	19.1596	6.91397	5e-05	0.00993833
NW_008246522_1	379850	379946	XLOC_039400	LOC103701711			528.43	0.158882	-11.6995	5e-05	0.00993833
NW_008246522_1	1187394	1187474	XLOC_039692		XM_008783801.1		0.158882	1567.71	13.2684	5e-05	0.00993833
NW_008246522_1	1575906	1576096	XLOC_039804				0.158882	73.205	8.84784	5e-05	0.00993833
NW_008246522_1	203951	204142	XLOC_040153				61.1497	0.158882	-8.58825	5e-05	0.00993833
NW_008246522_1	221454	221505	XLOC_040164		XM_008783739.1		0.158882	4414.42	14.762	5e-05	0.00993833
NW_008246522_1	505051	505139	XLOC_040280			XM_008783758.1	0.158882	1087.45	12.7407	5e-05	0.00993833
NW_008246522_1	906326	906441	XLOC_040433				286.774	0.158882	-10.8177	5e-05	0.00993833
NW_008246522_1	988836	988910	XLOC_040443				0.158882	1680.86	13.369	5e-05	0.00993833
NW_008246523_1	794833	795333	XLOC_041208	LOC103701799			9.06985	0.158882	-5.83505	5e-05	0.00993833
NW_008246523_1	1488802	1489319	XLOC_041445		XM_008784044.1,XM_008784043.1,XM_008784042.1		0.158882	22.7746	7.16333	5e-05	0.00993833
NW_008246523_1	1596506	1596636	XLOC_041497			XM_008784053.1,XM_008784056.1,XM_008784054.1,XM_008784055.1	0.158882	319.811	10.975	5e-05	0.00993833
NW_008246523_1	1794950	1795110	XLOC_041581			XM_008784066.1	0.158882	176.781	10.1198	5e-05	0.00993833
NW_008246523_1	2035066	2035359	XLOC_041688	LOC103701921			20.7853	0.158882	-7.03146	5e-05	0.00993833
NW_008246523_1	53905	54102	XLOC_041738	LOC103701742		XM_008783902.1	0.158882	60.0398	8.56182	5e-05	0.00993833
NW_008246523_1	954303	954354	XLOC_042159				0.158882	4414.42	14.762	5e-05	0.00993833
NW_008246523_1	1168978	1169321	XLOC_042245			XM_008784122.1	14.233	0.158882	-6.48514	5e-05	0.00993833
NW_008246523_1	1196460	1196580	XLOC_042262				0.158882	323.965	10.9937	5e-05	0.00993833
NW_008246523_1	1443796	1443852	XLOC_042364			XM_008784128.1	0.158882	5204.55	14.9995	5e-05	0.00993833
NW_008246524_1	541251	541380	XLOC_042837			XM_008784343.1	340.305	0.158882	-11.0647	5e-05	0.00993833
NW_008246524_1	1429595	1429690	XLOC_043203			XM_008784282.1,XM_008784280.1,XM_008784283.1	0.158882	859.684	12.4016	5e-05	0.00993833
NW_008246524_1	1973633	1973777	XLOC_043401		XM_008784334.1		0.158882	173.706	10.0945	5e-05	0.00993833
NW_008246524_1	1999188	1999618	XLOC_043413		XM_008784336.1,XM_008784335.1	XM_008784336.1	11.5795	0.158882	-6.18747	5e-05	0.00993833
NW_008246524_1	123484	123726	XLOC_043473				39.1799	0.158882	-7.94601	5e-05	0.00993833
NW_008246524_1	187597	187700	XLOC_043536		XM_008784162.1,XM_008784160.1	XM_008784163.1,XM_008784161.1	0.158882	411.73	11.3395	5e-05	0.00993833
NW_008246524_1	460755	460819	XLOC_043666				0.158882	3196.55	14.2963	5e-05	0.00993833
NW_008246524_1	586181	586286	XLOC_043732	LOC103701962			0.158882	489.139	11.5881	5e-05	0.00993833
NW_008246524_1	612427	612482	XLOC_043743				3532.46	0.158882	-14.4404	5e-05	0.00993833
NW_008246524_1	1116159	1116368	XLOC_044013		XM_008784346.1		0.158882	564.493	11.7948	5e-05	0.00993833
NW_008246524_1	1912040	1912507	XLOC_044347				8.97677	0.158882	-5.82017	5e-05	0.00993833
NW_008246524_1	1981798	1981977	XLOC_044402				0.158882	97.2617	9.25777	5e-05	0.00993833
NW_008246525_1	25328	25758	XLOC_044425		XM_008784363.1	XM_008784363.1	21.9854	0.158882	-7.11245	5e-05	0.00993833
NW_008246525_1	373765	374405	XLOC_044573	LOC103702104	XM_008784401.1		37.2898	0.158882	-7.87468	5e-05	0.00993833
NW_008246525_1	834734	834845	XLOC_044775			XM_008784448.1,XM_008784449.1	0.158882	393.769	11.2752	5e-05	0.00993833
NW_008246525_1	835144	835301	XLOC_044776			XM_008784448.1,XM_008784449.1	0.158882	237.486	10.5457	5e-05	0.00993833
NW_008246525_1	1188682	1188759	XLOC_044885			XM_008784562.1	0.158882	2215.25	13.7672	5e-05	0.00993833
NW_008246525_1	1629664	1629748	XLOC_045125				0.158882	1417.92	13.1235	5e-05	0.00993833
NW_008246525_1	1768157	1768435	XLOC_045200				0.158882	45.1098	8.14934	5e-05	0.00993833
NW_008246525_1	773438	773580	XLOC_045662		XM_008784556.1	XM_008784556.1	210.888	0.158882	-10.3743	5e-05	0.00993833
NW_008246525_1	1719741	1719945	XLOC_046003				65.5743	0.158882	-8.68903	5e-05	0.00993833
NW_008246525_1	1720270	1720328	XLOC_046005				2929.25	0.158882	-14.1703	5e-05	0.00993833
NW_008246526_1	345541	345735	XLOC_046228			XM_008784606.1,XM_008784607.1	0.158882	46.1005	8.18068	5e-05	0.00993833
NW_008246526_1	757036	757165	XLOC_046455				0.158882	191.546	10.2355	5e-05	0.00993833
NW_008246526_1	774380	774446	XLOC_046474			XM_008784676.1	0.158882	1785.43	13.456	5e-05	0.00993833
NW_008246526_1	813855	814075	XLOC_046500				78.4547	0.158882	-8.94776	5e-05	0.00993833
NW_008246526_1	1029680	1029826	XLOC_046582			XM_008784708.1,XM_008784709.1	0.158882	179.125	10.1388	5e-05	0.00993833
NW_008246526_1	1469799	1471276	XLOC_046773		XM_008784782.1	XM_008784782.1	0.158882	66.2745	8.70435	5e-05	0.00993833
NW_008246526_1	1711336	1711475	XLOC_046870	LOC103702393			0.158882	143.067	9.81452	5e-05	0.00993833
NW_008246526_1	427420	428904	XLOC_047173	LOC103702278	XM_008784617.1		16.4478	0.158882	-6.6938	5e-05	0.00993833
NW_008246526_1	546686	546854	XLOC_047232	LOC103702289	XM_008784640.1		106.48	0.158882	-9.38841	5e-05	0.00993833
NW_008246526_1	1049384	1049462	XLOC_047468	LOC103702433			0.158882	1050.67	12.6911	5e-05	0.00993833
NW_008246527_1	250749	250850	XLOC_047984		XM_008785061.1		0.158882	439.939	11.4351	5e-05	0.00993833
NW_008246527_1	498804	498962	XLOC_048093		XM_008784930.1,XM_008784929.1	XM_008784930.1,XM_008784929.1	0.158882	208.465	10.3576	5e-05	0.00993833
NW_008246527_1	817989	818040	XLOC_048212				0.158882	4414.42	14.762	5e-05	0.00993833
NW_008246527_1	1071371	1071425	XLOC_048322		XM_008785076.1		0.158882	3726.18	14.5175	5e-05	0.00993833
NW_008246527_1	1120588	1120894	XLOC_048347				16.6368	0.158882	-6.71028	5e-05	0.00993833
NW_008246527_1	1526810	1527702	XLOC_048499		XM_008785014.1		0.158882	699.326	12.1038	5e-05	0.00993833
NW_008246527_1	1684565	1684848	XLOC_048574		XM_008785024.1		18.4724	0.158882	-6.86127	5e-05	0.00993833
NW_008246527_1	1695886	1695945	XLOC_048581	LOC103702554		XM_008785032.1,XM_008785036.1,XM_008785033.1,XM_008785034.1	0.158882	5599.29	15.105	5e-05	0.00993833
NW_008246527_1	897548	897702	XLOC_049072		XM_008784956.1,XM_008784957.1,XM_008784958.1		357.069	0.158882	-11.134	5e-05	0.00993833
NW_008246527_1	913703	913796	XLOC_049089		XM_008784959.1		0.158882	560.376	11.7842	5e-05	0.00993833
NW_008246527_1	1280192	1280960	XLOC_049264		XM_008784990.1		19.5622	0.158882	-6.94397	5e-05	0.00993833
NW_008246527_1	1758995	1759061	XLOC_049514				0.158882	2843.45	14.1274	5e-05	0.00993833
NW_008246527_1	1908997	1909125	XLOC_049560				0.158882	196.708	10.2739	5e-05	0.00993833
NW_008246528_1	360503	360651	XLOC_049748			XM_008785126.1,XM_008785128.1,XM_008785125.1,XM_008785127.1	0.158882	181.656	10.159	5e-05	0.00993833
NW_008246528_1	738093	738179	XLOC_049912				0.158882	931.836	12.5179	5e-05	0.00993833
NW_008246528_1	1335788	1336002	XLOC_050186	LOC103702691		XM_008785228.1	47.5456	0.158882	-8.22521	5e-05	0.00993833
NW_008246528_1	1639796	1639933	XLOC_050315		XM_008785244.1,XM_008785243.1		0.158882	155.914	9.93858	5e-05	0.00993833
NW_008246528_1	121099	121746	XLOC_050448				4.16294	0.158882	-4.71158	5e-05	0.00993833
NW_008246528_1	506269	506457	XLOC_050599		XM_008785290.1		64.4706	0.158882	-8.66454	5e-05	0.00993833
NW_008246528_1	1194817	1194896	XLOC_050884			XM_008785299.1	0.158882	1276.11	12.9715	5e-05	0.00993833
NW_008246529_1	1085628	1085831	XLOC_051612		XM_008785406.1		63.8634	0.158882	-8.65089	5e-05	0.00993833
NW_008246529_1	1406144	1406307	XLOC_051752			XM_008785448.1,XM_008785449.1	0.158882	109.078	9.42319	5e-05	0.00993833
NW_008246529_1	1631016	1631095	XLOC_051851				0.158882	970.564	12.5767	5e-05	0.00993833
NW_008246529_1	1631181	1631265	XLOC_051852				0.158882	1432.54	13.1383	5e-05	0.00993833
NW_008246529_1	1682181	1682245	XLOC_051895	LOC103702874	XM_008785505.1		0.158882	2057.55	13.6607	5e-05	0.00993833
NW_008246529_1	93182	93233	XLOC_052028				0.158882	4414.42	14.762	5e-05	0.00993833
NW_008246529_1	523562	523613	XLOC_052256				0.158882	7847.86	15.5921	5e-05	0.00993833
NW_008246530_1	372195	372348	XLOC_052960			XM_008785590.1,XM_008785591.1,XM_008785594.1,XM_008785595.1,XM_008785589.1,XM_008785592.1	0.158882	102.997	9.34043	5e-05	0.00993833
NW_008246530_1	383828	384030	XLOC_052975			XM_008785590.1,XM_008785591.1,XM_008785594.1,XM_008785595.1,XM_008785589.1,XM_008785592.1	0.158882	87.3935	9.10343	5e-05	0.00993833
NW_008246530_1	985010	985288	XLOC_053192			XM_008785648.1	19.0544	0.158882	-6.90602	5e-05	0.00993833
NW_008246530_1	1053589	1053645	XLOC_053228			XM_008785654.1,XM_008785655.1	0.158882	3157.82	14.2787	5e-05	0.00993833
NW_008246530_1	1168520	1168784	XLOC_053290		XM_008785663.1,XM_008785664.1		31.8768	0.158882	-7.64841	5e-05	0.00993833
NW_008246530_1	923216	923343	XLOC_053872	LOC103702972		XM_008785644.1	0.158882	202.05	10.3125	5e-05	0.00993833
NW_008246530_1	1136456	1136986	XLOC_053982	LOC103702985	XM_008785661.1	XM_008785661.1	19.1683	0.158882	-6.91462	5e-05	0.00993833
NW_008246531_1	203399	203532	XLOC_054451			XM_008785780.1,XM_008785779.1,XM_008785781.1	0.158882	218.774	10.4273	5e-05	0.00993833
NW_008246531_1	936170	936301	XLOC_054837			XM_008785892.1	0.158882	275.844	10.7617	5e-05	0.00993833
NW_008246531_1	1556951	1557034	XLOC_055155				0.158882	852.267	12.3891	5e-05	0.00993833
NW_008246531_1	1705573	1705926	XLOC_055254		XM_008786039.1	XM_008786039.1	15.6461	0.158882	-6.6217	5e-05	0.00993833
NW_008246531_1	1753917	1754021	XLOC_055286				0.158882	526.582	11.6945	5e-05	0.00993833
NW_008246531_1	72940	73144	XLOC_055396				0.158882	40.4979	7.99375	5e-05	0.00993833
NW_008246531_1	73872	74071	XLOC_055400				0.158882	74.5466	8.87404	5e-05	0.00993833
NW_008246531_1	131914	132237	XLOC_055440				0.158882	13.0429	6.35917	5e-05	0.00993833
NW_008246531_1	1504029	1504079	XLOC_056109				0.158882	4745.23	14.8662	5e-05	0.00993833
NW_008246532_1	652423	652674	XLOC_056490		XM_008786114.1,XM_008786113.1	XM_008786114.1,XM_008786113.1	26.0781	0.158882	-7.35874	5e-05	0.00993833
NW_008246532_1	871913	871968	XLOC_056578		XM_008786133.1,XM_008786131.1,XM_008786132.1		0.158882	4300.88	14.7244	5e-05	0.00993833
NW_008246532_1	1063706	1063759	XLOC_056652			XM_008786149.1	0.158882	3984.01	14.614	5e-05	0.00993833
NW_008246532_1	1393948	1394031	XLOC_056762		XM_008786186.1,XM_008786184.1,XM_008786187.1,XM_008786185.1,XM_008786188.1		0.158882	1476.25	13.1817	5e-05	0.00993833
NW_008246532_1	29365	29573	XLOC_056944		XM_008786045.1		0.158882	50.2239	8.30427	5e-05	0.00993833
NW_008246532_1	426969	427334	XLOC_057135		XM_008786250.1		8.07106	0.158882	-5.66673	5e-05	0.00993833
NW_008246532_1	490671	490962	XLOC_057153				16.5007	0.158882	-6.69843	5e-05	0.00993833
NW_008246532_1	833988	834077	XLOC_057251				0.158882	649.781	11.9978	5e-05	0.00993833
NW_008246532_1	938845	939115	XLOC_057304				24.1375	0.158882	-7.24718	5e-05	0.00993833
NW_008246532_1	1273603	1273792	XLOC_057434			XM_008786174.1	0.158882	83.8203	9.0432	5e-05	0.00993833
NW_008246532_1	1775103	1775341	XLOC_057666		XM_008786237.1	XM_008786237.1	0.158882	171.662	10.0774	5e-05	0.00993833
NW_008246533_1	519232	519374	XLOC_057864			XM_008786332.1	0.158882	132.978	9.70902	5e-05	0.00993833
NW_008246533_1	588787	588905	XLOC_057889				0.158882	407.949	11.3262	5e-05	0.00993833
NW_008246533_1	417264	417315	XLOC_058569				0.158882	4577.92	14.8144	5e-05	0.00993833
NW_008246533_1	475128	475240	XLOC_058592			XM_008786327.1	0.158882	298.927	10.8776	5e-05	0.00993833
NW_008246533_1	1477668	1477786	XLOC_059074			XM_008786460.1,XM_008786459.1,XM_008786461.1,XM_008786458.1	0.158882	250.332	10.6217	5e-05	0.00993833
NW_008246534_1	1006696	1006851	XLOC_059552			XM_008786597.1,XM_008786596.1	0.158882	162.378	9.99718	5e-05	0.00993833
NW_008246534_1	1036373	1036686	XLOC_059568				13.9019	0.158882	-6.45118	5e-05	0.00993833
NW_008246534_1	1656877	1657049	XLOC_059818				87.0184	0.158882	-9.09722	5e-05	0.00993833
NW_008246534_1	1691173	1691269	XLOC_059830			XM_008786652.1,XM_008786653.1	0.158882	885.813	12.4448	5e-05	0.00993833
NW_008246534_1	148327	148379	XLOC_059866		XM_008786528.1	XM_008786528.1	0.158882	4114.46	14.6605	5e-05	0.00993833
NW_008246534_1	237293	237411	XLOC_059913				0.158882	431.128	11.4059	5e-05	0.00993833
NW_008246534_1	333832	334256	XLOC_059970	LOC103703631			72.5987	0.158882	-8.83584	5e-05	0.00993833
NW_008246534_1	392102	392235	XLOC_060015				0.158882	166.392	10.0324	5e-05	0.00993833
NW_008246534_1	1242779	1242904	XLOC_060314				388.552	0.158882	-11.2559	5e-05	0.00993833
NW_008246535_1	624217	624268	XLOC_060775			XM_008786755.1	0.158882	4577.92	14.8144	5e-05	0.00993833
NW_008246535_1	693405	693668	XLOC_060802		XM_008786764.1,XM_008786765.1,XM_008786761.1,XM_008786766.1,XM_008786762.1,XM_008786763.1	XM_008786764.1,XM_008786765.1,XM_008786761.1,XM_008786766.1,XM_008786762.1,XM_008786763.1	0.158882	65.0271	8.67694	5e-05	0.00993833
NW_008246535_1	1047630	1047688	XLOC_060967				0.158882	2791.13	14.1006	5e-05	0.00993833
NW_008246535_1	1350827	1351082	XLOC_061109	LOC103703827	XM_008786836.1		162.85	0.158882	-10.0014	5e-05	0.00993833
NW_008246535_1	344943	345103	XLOC_061406	LOC103703754	XM_008786718.1		173.16	0.158882	-10.0899	5e-05	0.00993833
NW_008246535_1	641106	641229	XLOC_061586				491.629	0.158882	-11.5954	5e-05	0.00993833
NW_008246536_1	109089	109218	XLOC_062039			XM_008786884.1	323.075	0.158882	-10.9897	5e-05	0.00993833
NW_008246536_1	247518	256999	XLOC_062124		XM_008786905.1		0.158882	338.999	11.0591	5e-05	0.00993833
NW_008246536_1	257769	257921	XLOC_062126		XM_008786905.1		0.158882	2229.38	13.7764	5e-05	0.00993833
NW_008246536_1	259495	259768	XLOC_062837		XM_008786909.1,XM_008786915.1,XM_008786910.1,XM_008786914.1,XM_008786906.1,XM_008786907.1,XM_008786911.1,XM_008786916.1,XM_008786912.1,XM_008786908.1		21.9071	0.158882	-7.1073	5e-05	0.00993833
NW_008246536_1	468683	468830	XLOC_062920				0.158882	122.49	9.59049	5e-05	0.00993833
NW_008246536_1	1443661	1443910	XLOC_063292			XM_008787079.1	28.6535	0.158882	-7.49461	5e-05	0.00993833
NW_008246537_1	786938	787077	XLOC_063806				0.158882	211.951	10.3816	5e-05	0.00993833
NW_008246537_1	995724	995828	XLOC_063937				0.158882	384.263	11.2399	5e-05	0.00993833
NW_008246537_1	1017013	1017738	XLOC_063952	LOC103704114	XM_008787268.1		13.0837	0.158882	-6.36367	5e-05	0.00993833
NW_008246537_1	1154806	1154972	XLOC_064024				149.093	0.158882	-9.87404	5e-05	0.00993833
NW_008246537_1	1344263	1344379	XLOC_064122				0.158882	550.304	11.7581	5e-05	0.00993833
NW_008246537_1	1410272	1410328	XLOC_064145				0.158882	6315.63	15.2787	5e-05	0.00993833
NW_008246537_1	464451	464569	XLOC_064484		XM_008787368.1		0.158882	259.604	10.6741	5e-05	0.00993833
NW_008246537_1	715074	715220	XLOC_064622				0.158882	120.909	9.57175	5e-05	0.00993833
NW_008246537_1	915408	915479	XLOC_064738			XM_008787374.1	0.158882	4589.44	14.8181	5e-05	0.00993833
NW_008246537_1	924600	924686	XLOC_064742			XM_008787374.1	0.158882	958.845	12.5591	5e-05	0.00993833
NW_008246537_1	1115684	1116052	XLOC_064856			XM_008787289.1,XM_008787287.1	38.112	0.158882	-7.90615	5e-05	0.00993833
NW_008246537_1	1336353	1336472	XLOC_064937		XM_008787320.1		0.158882	404.105	11.3126	5e-05	0.00993833
NW_008246538_1	353752	353908	XLOC_065242		XM_008787416.1		119.129	0.158882	-9.55035	5e-05	0.00993833
NW_008246538_1	406895	406954	XLOC_065269				0.158882	3456.95	14.4093	5e-05	0.00993833
NW_008246538_1	471096	471222	XLOC_065295		XM_008787426.1	XM_008787426.1	0.158882	200.165	10.299	5e-05	0.00993833
NW_008246538_1	977037	977332	XLOC_065515	LOC103704304	XM_008787534.1		16.5094	0.158882	-6.69919	5e-05	0.00993833
NW_008246538_1	977405	978783	XLOC_065516	LOC103704304	XM_008787534.1		8.13757	0.158882	-5.67857	5e-05	0.00993833
NW_008246538_1	1155635	1155820	XLOC_065614		XM_008787488.1,XM_008787487.1		0.158882	96.0495	9.23968	5e-05	0.00993833
NW_008246538_1	122757	123060	XLOC_065845				19.3047	0.158882	-6.92485	5e-05	0.00993833
NW_008246538_1	1495733	1495962	XLOC_066414	LOC103704283			0.158882	668.26	12.0382	5e-05	0.00993833
NW_008246539_1	413888	414313	XLOC_066632	LOC103704337	XM_008787579.1		8.10588	0.158882	-5.67294	5e-05	0.00993833
NW_008246539_1	808317	808390	XLOC_066813			XM_008787687.1,XM_008787606.1	0.158882	1267.22	12.9614	5e-05	0.00993833
NW_008246539_1	951761	951943	XLOC_066894				0.158882	93.0195	9.19343	5e-05	0.00993833
NW_008246539_1	233475	233814	XLOC_067245		XM_008787670.1	XM_008787670.1	11.4476	0.158882	-6.17095	5e-05	0.00993833
NW_008246539_1	527510	527588	XLOC_067378			XM_008787586.1,XM_008787588.1,XM_008787585.1,XM_008787587.1	0.158882	1857.44	13.5131	5e-05	0.00993833
NW_008246539_1	1145950	1146423	XLOC_067627		XM_008787629.1,XM_008787628.1		23.8	0.158882	-7.22686	5e-05	0.00993833
NW_008246539_1	1503366	1503417	XLOC_067759				0.158882	4414.42	14.762	5e-05	0.00993833
NW_008246539_1	1570668	1571010	XLOC_067804	LOC103704396	XM_008787664.1		18.8987	0.158882	-6.89419	5e-05	0.00993833
NW_008246540_1	1051344	1051557	XLOC_069112				0.158882	43.3554	8.09211	5e-05	0.00993833
NW_008246540_1	1130621	1132951	XLOC_069144		XM_008787942.1		321.102	0.158882	-10.9809	5e-05	0.00993833
NW_008246541_1	8495	8557	XLOC_069400			XM_008788129.1	0.158882	2295.38	13.8185	5e-05	0.00993833
NW_008246541_1	64426	64536	XLOC_069431			XM_008787959.1,XM_008787956.1,XM_008787957.1,XM_008787960.1,XM_008787955.1,XM_008787958.1	0.158882	417.816	11.3607	5e-05	0.00993833
NW_008246541_1	946786	947047	XLOC_069812		XM_008788049.1		29.9958	0.158882	-7.56066	5e-05	0.00993833
NW_008246541_1	947147	947290	XLOC_069813				278.544	0.158882	-10.7757	5e-05	0.00993833
NW_008246541_1	121051	121114	XLOC_070160				0.158882	2094.54	13.6864	5e-05	0.00993833
NW_008246541_1	435405	435516	XLOC_070323				388.099	0.158882	-11.2543	5e-05	0.00993833
NW_008246542_1	107237	107288	XLOC_070808			XM_008788178.1,XM_008788177.1,XM_008788179.1	0.158882	4414.42	14.762	5e-05	0.00993833
NW_008246542_1	1111671	1111967	XLOC_071166				18.1466	0.158882	-6.8356	5e-05	0.00993833
NW_008246542_1	1302096	1302254	XLOC_071277			XM_008788300.1,XM_008788299.1	0.158882	148.66	9.86985	5e-05	0.00993833
NW_008246542_1	57399	57762	XLOC_071449			XM_008788170.1,XM_008788172.1,XM_008788174.1,XM_008788171.1,XM_008788173.1	13.0699	0.158882	-6.36215	5e-05	0.00993833
NW_008246542_1	122856	123104	XLOC_071490				0.158882	28.884	7.50617	5e-05	0.00993833
NW_008246542_1	168432	168540	XLOC_071507	LOC103704762	XM_008788184.1		733.471	0.158882	-12.1726	5e-05	0.00993833
NW_008246542_1	169098	169462	XLOC_071509	LOC103704762	XM_008788184.1		29.2774	0.158882	-7.52569	5e-05	0.00993833
NW_008246542_1	819285	819334	XLOC_071772				0.158882	5111.12	14.9734	5e-05	0.00993833
NW_008246542_1	946309	946528	XLOC_071809			XM_008788348.1	39.8027	0.158882	-7.96877	5e-05	0.00993833
NW_008246542_1	962881	963130	XLOC_071822				0.158882	35.0922	7.78705	5e-05	0.00993833
NW_008246543_1	13232	13336	XLOC_072105		XM_008788356.1		0.158882	676.018	12.0549	5e-05	0.00993833
NW_008246543_1	64623	64843	XLOC_072118			XM_008788359.1,XM_008788367.1,XM_008788362.1,XM_008788358.1,XM_008788370.1,XM_008788363.1,XM_008788373.1,XM_008788368.1,XM_008788369.1,XM_008788364.1,XM_008788365.1,XM_008788360.1,XM_008788371.1,XM_008788372.1,XM_008788374.1,XM_008788366.1	37.8009	0.158882	-7.89432	5e-05	0.00993833
NW_008246543_1	103733	103902	XLOC_072138			XM_008788377.1	0.158882	73.3518	8.85073	5e-05	0.00993833
NW_008246543_1	620313	620384	XLOC_072342			XM_008788425.1,XM_008788426.1	0.158882	1392.3	13.0972	5e-05	0.00993833
NW_008246543_1	1295713	1295976	XLOC_072554	LOC103704947	XM_008788480.1		66.9379	0.158882	-8.71872	5e-05	0.00993833
NW_008246543_1	455627	455755	XLOC_072869			XM_008788511.1	0.158882	344.239	11.0812	5e-05	0.00993833
NW_008246543_1	696885	697025	XLOC_072971		XM_008788430.1,XM_008788429.1		224.642	0.158882	-10.4655	5e-05	0.00993833
NW_008246543_1	771497	771548	XLOC_072987		XM_008788515.1		5559.43	0.158882	-15.0947	5e-05	0.00993833
NW_008246543_1	1207640	1207820	XLOC_073185			XM_008788476.1	113.3	0.158882	-9.47798	5e-05	0.00993833
NW_008246543_1	1389928	1389985	XLOC_073263			XM_008788492.1,XM_008788493.1,XM_008788489.1,XM_008788491.1	0.158882	4834.81	14.8932	5e-05	0.00993833
NW_008246544_1	50067	50562	XLOC_073373				4.71236	0.158882	-4.89042	5e-05	0.00993833
NW_008246544_1	573325	573485	XLOC_073560			XM_008788607.1,XM_008788606.1	109.256	0.158882	-9.42554	5e-05	0.00993833
NW_008246544_1	871162	871283	XLOC_074328				0.158882	374.513	11.2028	5e-05	0.00993833
NW_008246544_1	1181347	1181558	XLOC_074479	LOC103705076	XM_008788673.1		77.5069	0.158882	-8.93023	5e-05	0.00993833
NW_008246544_1	1254632	1255489	XLOC_074525				3.30873	0.158882	-4.38025	5e-05	0.00993833
NW_008246544_1	1344816	1344893	XLOC_074542		XM_008788684.1		1110.58	0.158882	-12.7711	5e-05	0.00993833
NW_008246544_1	1463303	1463363	XLOC_074594				0.158882	3444.1	14.4039	5e-05	0.00993833
NW_008246545_1	249776	249893	XLOC_074757				0.158882	338.814	11.0583	5e-05	0.00993833
NW_008246545_1	1058244	1058420	XLOC_075143			XM_008788803.1,XM_008788802.1	0.158882	87.5912	9.10669	5e-05	0.00993833
NW_008246545_1	45786	45983	XLOC_075353			XM_008788729.1	64.3731	0.158882	-8.66236	5e-05	0.00993833
NW_008246545_1	774976	775027	XLOC_075650				0.158882	4414.42	14.762	5e-05	0.00993833
NW_008246545_1	787281	787349	XLOC_075656				2030.65	0.158882	-13.6417	5e-05	0.00993833
NW_008246545_1	1370972	1371102	XLOC_075880				0.158882	296.491	10.8658	5e-05	0.00993833
NW_008246546_1	71914	72039	XLOC_075989	LOC103705320			0.158882	331.381	11.0263	5e-05	0.00993833
NW_008246546_1	405194	405465	XLOC_076110		XM_008788899.1		22.3684	0.158882	-7.13736	5e-05	0.00993833
NW_008246546_1	659890	660067	XLOC_076210				89.2058	0.158882	-9.13304	5e-05	0.00993833
NW_008246546_1	765178	765474	XLOC_076257		XM_008788935.1		18.1466	0.158882	-6.8356	5e-05	0.00993833
NW_008246546_1	963791	963956	XLOC_076362				0.158882	210.747	10.3733	5e-05	0.00993833
NW_008246546_1	1472081	1472169	XLOC_076553	LOC103705343			0.158882	1199.94	12.8827	5e-05	0.00993833
NW_008246546_1	320627	323582	XLOC_076668	LOC103705242	XM_008788890.1		20.825	0.158882	-7.03422	5e-05	0.00993833
NW_008246546_1	637960	638022	XLOC_076783		XM_008788923.1,XM_008788922.1		0.158882	4139.87	14.6693	5e-05	0.00993833
NW_008246547_1	125375	125426	XLOC_077132			XM_008789139.1	0.158882	4577.92	14.8144	5e-05	0.00993833
NW_008246547_1	458955	459467	XLOC_077291		XM_008789057.1,XM_008789056.1		7.77189	0.158882	-5.61224	5e-05	0.00993833
NW_008246547_1	514961	515110	XLOC_077311				0.158882	112.774	9.47126	5e-05	0.00993833
NW_008246547_1	596509	596577	XLOC_077357				0.158882	2538.07	13.9635	5e-05	0.00993833
NW_008246547_1	1308407	1308523	XLOC_077598				278.454	0.158882	-10.7753	5e-05	0.00993833
NW_008246547_1	1190017	1190246	XLOC_078108			XM_008789111.1,XM_008789112.1	0.158882	46.8879	8.20512	5e-05	0.00993833
NW_008246548_1	1152108	1152166	XLOC_078782	LOC103705580	XM_008789268.1		0.158882	3876.58	14.5745	5e-05	0.00993833
NW_008246548_1	1284862	1285137	XLOC_078857		XM_008789295.1		19.6422	0.158882	-6.94986	5e-05	0.00993833
NW_008246548_1	1478727	1479149	XLOC_078935	TRNAV-CAC			6.80355	0.158882	-5.42026	5e-05	0.00993833
NW_008246548_1	515729	515854	XLOC_079123			XM_008789210.1	0.158882	213.302	10.3907	5e-05	0.00993833
NW_008246548_1	637816	637976	XLOC_079176			XM_008789223.1	111.317	0.158882	-9.4525	5e-05	0.00993833
NW_008246548_1	687936	688189	XLOC_079205			XM_008789231.1	20.8375	0.158882	-7.03508	5e-05	0.00993833
NW_008246549_1	218922	219080	XLOC_079580			XM_008789354.1	0.158882	176	10.1134	5e-05	0.00993833
NW_008246549_1	312405	312490	XLOC_079605				0.158882	786.633	12.2735	5e-05	0.00993833
NW_008246549_1	339995	340050	XLOC_079622				5730.43	0.158882	-15.1384	5e-05	0.00993833
NW_008246549_1	1131709	1131926	XLOC_079934		XM_008789480.1		0.158882	63.9126	8.652	5e-05	0.00993833
NW_008246549_1	91383	91600	XLOC_080074				40.2451	0.158882	-7.98471	5e-05	0.00993833
NW_008246549_1	124285	124336	XLOC_080080			XM_008789467.1	0.158882	4414.42	14.762	5e-05	0.00993833
NW_008246549_1	323810	323974	XLOC_080138				102.323	0.158882	-9.33096	5e-05	0.00993833
NW_008246549_1	901393	901453	XLOC_080343	LOC103705624			0.158882	3260.41	14.3248	5e-05	0.00993833
NW_008246549_1	1169363	1169416	XLOC_080483			XM_008789451.1,XM_008789449.1,XM_008789453.1,XM_008789450.1	0.158882	4741.42	14.8651	5e-05	0.00993833
NW_008246549_1	1274036	1274137	XLOC_080510				0.158882	557.78	11.7775	5e-05	0.00993833
NW_008246549_1	1316811	1317056	XLOC_080529				0.158882	63.9812	8.65355	5e-05	0.00993833
NW_008246549_1	1347579	1347719	XLOC_080554		XM_008789459.1	XM_008789459.1	0.158882	227.493	10.4837	5e-05	0.00993833
NW_008246550_1	391768	391910	XLOC_080784			XM_008789609.1	139.558	0.158882	-9.77869	5e-05	0.00993833
NW_008246550_1	445161	445341	XLOC_080809			XM_008789518.1,XM_008789517.1,XM_008789516.1	0.158882	59.2453	8.5426	5e-05	0.00993833
NW_008246550_1	1128757	1128841	XLOC_081105		XM_008789580.1,XM_008789579.1		0.158882	1374.07	13.0782	5e-05	0.00993833
NW_008246550_1	1298665	1298759	XLOC_081211				0.158882	690.695	12.0859	5e-05	0.00993833
NW_008246550_1	1303144	1303212	XLOC_081218				0.158882	1612.42	13.309	5e-05	0.00993833
NW_008246550_1	336706	336828	XLOC_081396				0.158882	393.118	11.2728	5e-05	0.00993833
NW_008246550_1	348472	353798	XLOC_081410		XM_008789608.1		318.519	0.158882	-10.9692	5e-05	0.00993833
NW_008246551_1	893152	893404	XLOC_082211	LOC103705825			0.158882	23.4391	7.20482	5e-05	0.00993833
NW_008246551_1	1245277	1245630	XLOC_082352			XM_008789726.1	0.158882	20.0926	6.98256	5e-05	0.00993833
NW_008246551_1	1324933	1325087	XLOC_082385	LOC103705877			159.742	0.158882	-9.97357	5e-05	0.00993833
NW_008246551_1	1397774	1397921	XLOC_082413			XM_008789763.1	0.158882	155.3	9.93289	5e-05	0.00993833
NW_008246551_1	620990	621173	XLOC_082756		XM_008789753.1		133.303	0.158882	-9.71254	5e-05	0.00993833
NW_008246551_1	852501	852584	XLOC_082879		XM_008789692.1	XM_008789693.1,XM_008789691.1,XM_008789690.1	0.158882	1126.21	12.7912	5e-05	0.00993833
NW_008246551_1	1169991	1170045	XLOC_083043				0.158882	4724.26	14.8598	5e-05	0.00993833
NW_008246551_1	1288645	1288979	XLOC_083099		XM_008789759.1		24.6652	0.158882	-7.27838	5e-05	0.00993833
NW_008246552_1	1088645	1088951	XLOC_083695	LOC103705965	XM_008789886.1		22.0915	0.158882	-7.11939	5e-05	0.00993833
NW_008246552_1	327647	327974	XLOC_083987	LOC103705905		XM_008789811.1	12.7059	0.158882	-6.3214	5e-05	0.00993833
NW_008246552_1	456610	456702	XLOC_084031				0.158882	796.401	12.2913	5e-05	0.00993833
NW_008246552_1	1091958	1092073	XLOC_084292				0.158882	455.421	11.485	5e-05	0.00993833
NW_008246553_1	131081	131160	XLOC_085058			XM_008789955.1,XM_008789954.1	0.158882	1348.01	13.0506	5e-05	0.00993833
NW_008246554_1	143202	143426	XLOC_085682			XM_008790152.1,XM_008790153.1,XM_008790149.1,XM_008790154.1,XM_008790155.1,XM_008790151.1,XM_008790156.1	0.158882	60.43	8.57117	5e-05	0.00993833
NW_008246554_1	1062736	1062846	XLOC_086119		XM_008790228.1	XM_008790228.1	0.158882	317.775	10.9658	5e-05	0.00993833
NW_008246554_1	251067	251208	XLOC_086302		XM_008790242.1		187.46	0.158882	-10.2044	5e-05	0.00993833
NW_008246554_1	322585	322834	XLOC_086348			XM_008790167.1,XM_008790168.1,XM_008790166.1,XM_008790169.1	21.8544	0.158882	-7.10382	5e-05	0.00993833
NW_008246554_1	401106	401235	XLOC_086385		XM_008790185.1		254.152	0.158882	-10.6435	5e-05	0.00993833
NW_008246554_1	1268686	1268745	XLOC_086659			XM_008790235.1,XM_008790234.1	0.158882	3456.95	14.4093	5e-05	0.00993833
NW_008246555_1	175985	176036	XLOC_086781				0.158882	4577.92	14.8144	5e-05	0.00993833
NW_008246555_1	544719	545177	XLOC_086973				6.99719	0.158882	-5.46075	5e-05	0.00993833
NW_008246555_1	993599	993650	XLOC_087127				0.158882	4577.92	14.8144	5e-05	0.00993833
NW_008246555_1	1235373	1235554	XLOC_087846				74.588	0.158882	-8.87484	5e-05	0.00993833
NW_008246555_1	1258842	1259100	XLOC_087871				0.158882	43.3765	8.09281	5e-05	0.00993833
NW_008246555_1	1267833	1268106	XLOC_087876				0.158882	22.1124	7.12076	5e-05	0.00993833
NW_008246556_1	675728	675885	XLOC_088177				98.9618	0.158882	-9.28277	5e-05	0.00993833
NW_008246556_1	481626	481677	XLOC_088649			XM_008790436.1	0.158882	7193.88	15.4665	5e-05	0.00993833
NW_008246556_1	482285	482336	XLOC_088652			XM_008790436.1	0.158882	4414.42	14.762	5e-05	0.00993833
NW_008246556_1	724090	724146	XLOC_088740			XM_008790457.1	0.158882	3157.82	14.2787	5e-05	0.00993833
NW_008246556_1	988312	990927	XLOC_088824		XM_008790484.1,XM_008790486.1,XM_008790485.1,XM_008790488.1,XM_008790487.1		23.5016	0.158882	-7.20866	5e-05	0.00993833
NW_008246557_1	128968	129090	XLOC_089001				0.158882	306.218	10.9124	5e-05	0.00993833
NW_008246557_1	328908	328959	XLOC_089591				0.158882	4414.42	14.762	5e-05	0.00993833
NW_008246557_1	624106	624396	XLOC_089720	LOC103706539		XM_008790671.1	30.2964	0.158882	-7.57505	5e-05	0.00993833
NW_008246557_1	889446	889558	XLOC_089823			XM_008790627.1,XM_008790631.1,XM_008790630.1,XM_008790628.1,XM_008790629.1,XM_008790632.1	0.158882	298.927	10.8776	5e-05	0.00993833
NW_008246557_1	950002	950451	XLOC_089879	LOC103706541	XM_008790673.1		9.97215	0.158882	-5.97188	5e-05	0.00993833
NW_008246557_1	958788	958942	XLOC_089888		XM_008790637.1		0.158882	138.033	9.76284	5e-05	0.00993833
NW_008246557_1	965783	965837	XLOC_089897			XM_008790637.1	0.158882	4591.18	14.8186	5e-05	0.00993833
NW_008246558_1	1177569	1177698	XLOC_090444				0.158882	304.421	10.9039	5e-05	0.00993833
NW_008246558_1	804334	804429	XLOC_090733		XM_008790728.1,XM_008790727.1		0.158882	840.366	12.3688	5e-05	0.00993833
NW_008246559_1	231476	231577	XLOC_091058			XM_008790805.1,XM_008790806.1	0.158882	581.349	11.8372	5e-05	0.00993833
NW_008246559_1	321520	321914	XLOC_091114		XM_008790816.1,XM_008790814.1,XM_008790817.1,XM_008790818.1,XM_008790815.1		12.2159	0.158882	-6.26466	5e-05	0.00993833
NW_008246559_1	750586	750707	XLOC_091328				241.187	0.158882	-10.568	5e-05	0.00993833
NW_008246559_1	152681	152920	XLOC_091654		XM_008790794.1		0.158882	43.2418	8.08833	5e-05	0.00993833
NW_008246559_1	492698	492856	XLOC_091772				157.092	0.158882	-9.94944	5e-05	0.00993833
NW_008246560_1	1110238	1110292	XLOC_092535			XM_008791053.1	0.158882	3726.18	14.5175	5e-05	0.00993833
NW_008246560_1	1163039	1163171	XLOC_092569			XM_008791056.1,XM_008791055.1	0.158882	177.067	10.1221	5e-05	0.00993833
NW_008246560_1	1004963	1005110	XLOC_092967	LOC103706798		XM_008791033.1	0.158882	227.482	10.4836	5e-05	0.00993833
NW_008246560_1	1175738	1175925	XLOC_093032			XM_008791057.1	1309.1	0.158882	-13.0083	5e-05	0.00993833
NW_008246561_1	749794	749881	XLOC_093360		XM_008791136.1	XM_008791136.1	0.158882	896.279	12.4618	5e-05	0.00993833
NW_008246561_1	1142676	1142847	XLOC_093531		XM_008791163.1	XM_008791163.1	0.158882	121.378	9.57734	5e-05	0.00993833
NW_008246561_1	150706	151013	XLOC_093636			XM_008791168.1	16.4977	0.158882	-6.69817	5e-05	0.00993833
NW_008246561_1	176071	176275	XLOC_093645				0.158882	49.8992	8.29492	5e-05	0.00993833
NW_008246561_1	695431	695523	XLOC_093921		XM_008791133.1		0.158882	979.357	12.5897	5e-05	0.00993833
NW_008246561_1	818158	818209	XLOC_093946			XM_008791143.1,XM_008791142.1	0.158882	6049.4	15.2165	5e-05	0.00993833
NW_008246562_1	99595	99770	XLOC_094111	LOC103706924			0.158882	67.576	8.73241	5e-05	0.00993833
NW_008246562_1	260441	260498	XLOC_094780				0.158882	2966.81	14.1887	5e-05	0.00993833
NW_008246562_1	939108	939369	XLOC_095088			XM_008791310.1	35.0655	0.158882	-7.78595	5e-05	0.00993833
NW_008246563_1	33482	33684	XLOC_095250	LOC103707038	XM_008791374.1		70.5523	0.158882	-8.79459	5e-05	0.00993833
NW_008246563_1	312167	312393	XLOC_095371			XM_008791400.1,XM_008791399.1,XM_008791401.1	0.158882	46.2756	8.18615	5e-05	0.00993833
NW_008246563_1	731774	731896	XLOC_096078			XM_008791450.1	0.158882	364.151	11.1624	5e-05	0.00993833
NW_008246563_1	1190292	1190345	XLOC_096279				0.158882	4908.87	14.9151	5e-05	0.00993833
NW_008246564_1	984160	984230	XLOC_096617				0.158882	1460.99	13.1667	5e-05	0.00993833
NW_008246564_1	984499	984669	XLOC_096618				0.158882	71.8956	8.8218	5e-05	0.00993833
NW_008246564_1	988824	988996	XLOC_096623				0.158882	209.848	10.3672	5e-05	0.00993833
NW_008246564_1	456355	456474	XLOC_096852				0.158882	252.251	10.6327	5e-05	0.00993833
NW_008246564_1	508746	508999	XLOC_096881				25.4681	0.158882	-7.32459	5e-05	0.00993833
NW_008246565_1	664247	664371	XLOC_097435				0.158882	219.23	10.4303	5e-05	0.00993833
NW_008246565_1	676870	677036	XLOC_097448			XM_008791684.1	0.158882	145.817	9.84199	5e-05	0.00993833
NW_008246565_1	678026	678253	XLOC_097451			XM_008791684.1	0.158882	47.1739	8.21389	5e-05	0.00993833
NW_008246565_1	163388	163438	XLOC_097761			XM_008791642.1	0.158882	4745.23	14.8662	5e-05	0.00993833
NW_008246565_1	408130	408183	XLOC_097860				4031.82	0.158882	-14.6312	5e-05	0.00993833
NW_008246565_1	493163	493427	XLOC_097888	LOC103707258			49.8586	0.158882	-8.29374	5e-05	0.00993833
NW_008246565_1	902851	902982	XLOC_098040			XM_008791709.1	0.158882	175.242	10.1072	5e-05	0.00993833
NW_008246565_1	1015588	1015646	XLOC_098085	LOC103707317			0.158882	2791.13	14.1006	5e-05	0.00993833
NW_008246566_1	365718	365856	XLOC_098287		XM_008791772.1		0.158882	233.551	10.5216	5e-05	0.00993833
NW_008246566_1	521344	521411	XLOC_098332				0.158882	2229.92	13.7767	5e-05	0.00993833
NW_008246566_1	871052	871115	XLOC_098454				0.158882	2094.54	13.6864	5e-05	0.00993833
NW_008246566_1	1051851	1052115	XLOC_098555	LOC103707393	XM_008791852.1		29.4248	0.158882	-7.53293	5e-05	0.00993833
NW_008246566_1	152340	152465	XLOC_098663				0.158882	323.763	10.9928	5e-05	0.00993833
NW_008246566_1	527721	527929	XLOC_098801				0.158882	46.8304	8.20335	5e-05	0.00993833
NW_008246567_1	101147	101216	XLOC_099115		XM_008791870.1		0.158882	1534.23	13.2373	5e-05	0.00993833
NW_008246567_1	274290	274450	XLOC_099184				0.158882	112.944	9.47344	5e-05	0.00993833
NW_008246567_1	703974	704399	XLOC_099298	LOC103707423	XM_008791899.1		12.6352	0.158882	-6.31335	5e-05	0.00993833
NW_008246567_1	871671	871722	XLOC_099382				0.158882	4414.42	14.762	5e-05	0.00993833
NW_008246567_1	1109054	1109210	XLOC_099485			XM_008791942.1	0.158882	158.846	9.96546	5e-05	0.00993833
NW_008246567_1	1109337	1109475	XLOC_099486			XM_008791942.1	0.158882	320.453	10.9779	5e-05	0.00993833
NW_008246568_1	391995	392237	XLOC_100083			XM_008792013.1	0.158882	44.984	8.14531	5e-05	0.00993833
NW_008246569_1	339675	339752	XLOC_100929	LOC103707643			0.158882	1783.29	13.4543	5e-05	0.00993833
NW_008246569_1	381323	381480	XLOC_100944	LOC103707589	XM_008792127.1		149.542	0.158882	-9.87838	5e-05	0.00993833
NW_008246569_1	798147	798206	XLOC_101119			XM_008792168.1	0.158882	2726.61	14.0669	5e-05	0.00993833
NW_008246570_1	400823	401335	XLOC_101867		XM_008792261.1,XM_008792260.1	XM_008792261.1,XM_008792262.1,XM_008792260.1	5.21285	0.158882	-5.03604	5e-05	0.00993833
NW_008246570_1	478090	478162	XLOC_101889		XM_008792267.1,XM_008792265.1	XM_008792267.1,XM_008792265.1	0.158882	2409.75	13.8886	5e-05	0.00993833
NW_008246570_1	1138543	1138599	XLOC_102199	LOC103707727			3314.07	0.158882	-14.3484	5e-05	0.00993833
NW_008246570_1	1171652	1172068	XLOC_102208				7.54173	0.158882	-5.56887	5e-05	0.00993833
NW_008246570_1	310403	310454	XLOC_102314				0.158882	4577.92	14.8144	5e-05	0.00993833
NW_008246570_1	836698	836764	XLOC_102523				0.158882	2347.5	13.8509	5e-05	0.00993833
NW_008246571_1	653850	653994	XLOC_102934		XM_008792407.1		133.031	0.158882	-9.70959	5e-05	0.00993833
NW_008246571_1	998751	998968	XLOC_103096	LOC103707789	XM_008792445.1		117.754	0.158882	-9.5336	5e-05	0.00993833
NW_008246571_1	1036307	1036414	XLOC_103103			XM_008792446.1,XM_008792449.1,XM_008792447.1,XM_008792448.1	0.158882	626.906	11.9461	5e-05	0.00993833
NW_008246571_1	1044959	1045048	XLOC_103121			XM_008792446.1,XM_008792449.1,XM_008792447.1,XM_008792448.1	0.158882	1022.8	12.6523	5e-05	0.00993833
NW_008246571_1	1045745	1045892	XLOC_103123			XM_008792446.1,XM_008792449.1,XM_008792447.1,XM_008792448.1	0.158882	205.608	10.3377	5e-05	0.00993833
NW_008246571_1	787140	787406	XLOC_103491			XM_008792459.1	28.3907	0.158882	-7.48132	5e-05	0.00993833
NW_008246572_1	550970	551157	XLOC_104254				114.248	0.158882	-9.49	5e-05	0.00993833
NW_008246572_1	739249	739355	XLOC_104344			XM_008792523.1	0.158882	760.58	12.2249	5e-05	0.00993833
NW_008246573_1	509645	509892	XLOC_104768	LOC103707916			51.7493	0.158882	-8.34744	5e-05	0.00993833
NW_008246573_1	747841	747892	XLOC_104886			XM_008792657.1,XM_008792658.1,XM_008792656.1	0.158882	5804.15	15.1568	5e-05	0.00993833
NW_008246573_1	859895	860038	XLOC_104919				0.158882	211.559	10.3789	5e-05	0.00993833
NW_008246573_1	130698	130882	XLOC_105071				69.2914	0.158882	-8.76858	5e-05	0.00993833
NW_008246574_1	250660	250754	XLOC_105631			XM_008792728.1	0.158882	560.564	11.7847	5e-05	0.00993833
NW_008246574_1	478100	478195	XLOC_105705				0.158882	540.925	11.7333	5e-05	0.00993833
NW_008246574_1	843562	843740	XLOC_105812				0.158882	80.8903	8.99187	5e-05	0.00993833
NW_008246574_1	1085046	1085287	XLOC_105908		XM_008792791.1		43.9685	0.158882	-8.11237	5e-05	0.00993833
NW_008246574_1	59347	59411	XLOC_105960		XM_008792720.1	XM_008792720.1	0.158882	1984.07	13.6082	5e-05	0.00993833
NW_008246574_1	60467	60602	XLOC_105962			XM_008792720.1	0.158882	216.665	10.4133	5e-05	0.00993833
NW_008246574_1	65067	65168	XLOC_105970			XM_008792720.1	524.369	0.158882	-11.6884	5e-05	0.00993833
NW_008246575_1	110461	110511	XLOC_106412			XM_008792796.1,XM_008792797.1	0.158882	7732.97	15.5708	5e-05	0.00993833
NW_008246575_1	919306	919392	XLOC_106728		XM_008792876.1		0.158882	756.272	12.2167	5e-05	0.00993833
NW_008246575_1	526884	526999	XLOC_107031				0.158882	561.686	11.7876	5e-05	0.00993833
NW_008246575_1	630522	630812	XLOC_107088			XM_008792840.1	29.2238	0.158882	-7.52304	5e-05	0.00993833
NW_008246576_1	327541	327770	XLOC_107393	LOC103708159	XM_008792957.1		28.2685	0.158882	-7.4751	5e-05	0.00993833
NW_008246576_1	748841	748975	XLOC_107555			XM_008793003.1,XM_008793002.1	0.158882	291.326	10.8405	5e-05	0.00993833
NW_008246576_1	840391	840566	XLOC_107587			XM_008793010.1,XM_008793008.1,XM_008793007.1	0.158882	107.398	9.4008	5e-05	0.00993833
NW_008246577_1	35852	36085	XLOC_108109	LOC103708278	XM_008793123.1		35.1102	0.158882	-7.78779	5e-05	0.00993833
NW_008246577_1	111581	111683	XLOC_108133				0.158882	569.913	11.8086	5e-05	0.00993833
NW_008246577_1	237765	238023	XLOC_108178				24.0361	0.158882	-7.2411	5e-05	0.00993833
NW_008246577_1	329765	329966	XLOC_108217				50.6778	0.158882	-8.31725	5e-05	0.00993833
NW_008246577_1	818495	818618	XLOC_108407				0.158882	571.475	11.8125	5e-05	0.00993833
NW_008246577_1	822561	822686	XLOC_108417				0.158882	213.302	10.3907	5e-05	0.00993833
NW_008246577_1	774595	774958	XLOC_108851	LOC103708281	XM_008793126.1		20.8755	0.158882	-7.03771	5e-05	0.00993833
NW_008246578_1	56138	56248	XLOC_108994			XM_008793139.1,XM_008793138.1	0.158882	506.086	11.6372	5e-05	0.00993833
NW_008246578_1	1034992	1035099	XLOC_109369			XM_008793259.1	0.158882	348.999	11.1011	5e-05	0.00993833
NW_008246578_1	945775	946421	XLOC_109759	LOC103708353	XM_008793241.1		5.8942	0.158882	-5.21327	5e-05	0.00993833
NW_008246579_1	54702	54814	XLOC_109893		XM_008793278.1	XM_008793278.1	0.158882	542.497	11.7374	5e-05	0.00993833
NW_008246579_1	58128	58283	XLOC_110306				103.397	0.158882	-9.34602	5e-05	0.00993833
NW_008246579_1	838186	838286	XLOC_110606	LOC103708457		XM_008793384.1	0.158882	454.975	11.4836	5e-05	0.00993833
NW_008246579_1	866283	866353	XLOC_110622				0.158882	1460.99	13.1667	5e-05	0.00993833
NW_008246580_1	74707	74970	XLOC_110768			XM_008793477.1	17.3543	0.158882	-6.77119	5e-05	0.00993833
NW_008246580_1	130337	130414	XLOC_110792			XM_008793404.1	0.158882	1058.22	12.7014	5e-05	0.00993833
NW_008246580_1	99744	100182	XLOC_111222	LOC103708469			7.83693	0.158882	-5.62426	5e-05	0.00993833
NW_008246580_1	101328	101768	XLOC_111226				6.78446	0.158882	-5.41621	5e-05	0.00993833
NW_008246580_1	102461	102752	XLOC_111228				30.1994	0.158882	-7.57042	5e-05	0.00993833
NW_008246580_1	872059	872278	XLOC_111541				0.158882	66.0833	8.70019	5e-05	0.00993833
NW_008246580_1	1019356	1019520	XLOC_111615				0.158882	81.2487	8.99825	5e-05	0.00993833
NW_008246581_1	130923	131073	XLOC_111696			XM_008793502.1	0.158882	110.221	9.43823	5e-05	0.00993833
NW_008246581_1	552058	552240	XLOC_111870			XM_008793614.1	0.158882	93.0195	9.19343	5e-05	0.00993833
NW_008246581_1	905362	905507	XLOC_112415			XM_008793589.1,XM_008793586.1,XM_008793587.1,XM_008793584.1,XM_008793585.1,XM_008793588.1	0.158882	171.929	10.0796	5e-05	0.00993833
NW_008246582_1	141585	141815	XLOC_112516				0.158882	55.1084	8.43817	5e-05	0.00993833
NW_008246582_1	417248	417332	XLOC_112645				0.158882	1520.25	13.2241	5e-05	0.00993833
NW_008246582_1	930544	930681	XLOC_112840				0.158882	155.914	9.93858	5e-05	0.00993833
NW_008246582_1	1042939	1042991	XLOC_112881	LOC103708657			0.158882	4114.46	14.6605	5e-05	0.00993833
NW_008246582_1	519559	519720	XLOC_113130				0.158882	322.085	10.9853	5e-05	0.00993833
NW_008246582_1	794924	795079	XLOC_113247			XM_008793674.1,XM_008793675.1,XM_008793672.1,XM_008793673.1,XM_008793676.1,XM_008793677.1	103.397	0.158882	-9.34602	5e-05	0.00993833
NW_008246582_1	935947	936146	XLOC_113318			XM_008793690.1	0.158882	72.9772	8.84335	5e-05	0.00993833
NW_008246583_1	379023	379173	XLOC_113481	LOC103708688	XM_008793738.1		354.736	0.158882	-11.1246	5e-05	0.00993833
NW_008246583_1	439792	440091	XLOC_113510			XM_008793742.1,XM_008793741.1,XM_008793744.1	17.0905	0.158882	-6.7491	5e-05	0.00993833
NW_008246583_1	958086	958218	XLOC_113728				0.158882	322.515	10.9872	5e-05	0.00993833
NW_008246583_1	244639	245026	XLOC_113876			XM_008793731.1,XM_008793729.1,XM_008793730.1	0.158882	14.4648	6.50845	5e-05	0.00993833
NW_008246584_1	162855	162932	XLOC_114171				0.158882	1469.74	13.1753	5e-05	0.00993833
NW_008246584_1	410524	410938	XLOC_114282				10.1038	0.158882	-5.9908	5e-05	0.00993833
NW_008246584_1	665127	665190	XLOC_114389		XM_008793876.1		0.158882	2676.35	14.04	5e-05	0.00993833
NW_008246584_1	585368	585434	XLOC_114868			XM_008793867.1,XM_008793866.1	0.158882	2975.71	14.193	5e-05	0.00993833
NW_008246584_1	776332	776691	XLOC_114964	LOC103708796	XM_008793881.1		16.3696	0.158882	-6.68692	5e-05	0.00993833
NW_008246585_1	896220	896731	XLOC_115450			XM_008794011.1	7.18151	0.158882	-5.49826	5e-05	0.00993833
NW_008246585_1	1006312	1006579	XLOC_115503		XM_008794025.1,XM_008794024.1		0.158882	147.26	9.85619	5e-05	0.00993833
NW_008246585_1	224542	224754	XLOC_115587				43.3866	0.158882	-8.09315	5e-05	0.00993833
NW_008246585_1	225013	225295	XLOC_115588				23.7406	0.158882	-7.22326	5e-05	0.00993833
NW_008246585_1	1015574	1015807	XLOC_115949			XM_008794026.1	90.7221	0.158882	-9.15735	5e-05	0.00993833
NW_008246586_1	143735	143937	XLOC_116036	LOC103708944			42.3314	0.158882	-8.05763	5e-05	0.00993833
NW_008246586_1	979021	979120	XLOC_116463	LOC103709012	XM_008794167.1		645.687	0.158882	-11.9887	5e-05	0.00993833
NW_008246586_1	745836	746010	XLOC_116862		XM_008794186.1		0.158882	68.9006	8.76042	5e-05	0.00993833
NW_008246586_1	927771	927889	XLOC_116919			XM_008794161.1,XM_008794162.1,XM_008794160.1	0.158882	347.684	11.0956	5e-05	0.00993833
NW_008246586_1	949705	949993	XLOC_116940			XM_008794166.1,XM_008794164.1,XM_008794165.1	16.9691	0.158882	-6.73881	5e-05	0.00993833
NW_008246587_1	625231	625420	XLOC_117290				78.5847	0.158882	-8.95015	5e-05	0.00993833
NW_008246587_1	995132	995284	XLOC_117464				0.158882	146.298	9.84674	5e-05	0.00993833
NW_008246587_1	997784	997873	XLOC_117470				0.158882	962.639	12.5648	5e-05	0.00993833
NW_008246587_1	589253	589378	XLOC_117752			XM_008794264.1	0.158882	262.819	10.6919	5e-05	0.00993833
NW_008246587_1	645666	645717	XLOC_117792				0.158882	4414.42	14.762	5e-05	0.00993833
NW_008246587_1	651532	651664	XLOC_117798	LOC103709084	XM_008794274.1		298.653	0.158882	-10.8763	5e-05	0.00993833
NW_008246587_1	745726	745897	XLOC_117848			XM_008794283.1,XM_008794286.1,XM_008794284.1,XM_008794285.1	0.158882	144.87	9.83259	5e-05	0.00993833
NW_008246587_1	975522	975707	XLOC_117991			XM_008794305.1,XM_008794306.1,XM_008794303.1,XM_008794304.1	0.158882	56.0289	8.46207	5e-05	0.00993833
NW_008246588_1	28312	28516	XLOC_118060				40.9839	0.158882	-8.01096	5e-05	0.00993833
NW_008246588_1	176232	176329	XLOC_118116				0.158882	486.223	11.5794	5e-05	0.00993833
NW_008246588_1	437988	438041	XLOC_118242	LOC103709142	XM_008794353.1		0.158882	3984.01	14.614	5e-05	0.00993833
NW_008246588_1	446761	446895	XLOC_118256			XM_008794358.1,XM_008794357.1,XM_008794354.1,XM_008794356.1	0.158882	282.316	10.7951	5e-05	0.00993833
NW_008246588_1	449532	449587	XLOC_118262			XM_008794358.1,XM_008794357.1,XM_008794354.1,XM_008794356.1	0.158882	3490.57	14.4232	5e-05	0.00993833
NW_008246588_1	832150	832251	XLOC_118407				445.219	0.158882	-11.4523	5e-05	0.00993833
NW_008246588_1	971180	971572	XLOC_118485	LOC103709170	XM_008794398.1	XM_008794398.1	10.6459	0.158882	-6.0662	5e-05	0.00993833
NW_008246589_1	44039	44300	XLOC_118937				33.5893	0.158882	-7.7239	5e-05	0.00993833
NW_008246589_1	775661	775918	XLOC_119259		XM_008794514.1		0.158882	372.428	11.1948	5e-05	0.00993833
NW_008246589_1	199753	199817	XLOC_119433				0.158882	1984.07	13.6082	5e-05	0.00993833
NW_008246589_1	978941	979334	XLOC_119770				6.90703	0.158882	-5.44204	5e-05	0.00993833
NW_008246590_1	37496	37815	XLOC_119808			XM_008794560.1,XM_008794561.1	13.2565	0.158882	-6.3826	5e-05	0.00993833
NW_008246590_1	318070	318171	XLOC_120425	LOC103709307		XM_008794598.1	0.158882	439.939	11.4351	5e-05	0.00993833
NW_008246590_1	834061	834150	XLOC_120678		XM_008794637.1,XM_008794638.1		0.158882	649.781	11.9978	5e-05	0.00993833
NW_008246590_1	839809	839860	XLOC_120682			XM_008794637.1,XM_008794638.1	0.158882	4414.42	14.762	5e-05	0.00993833
NW_008246591_1	84301	84925	XLOC_120813				7.03697	0.158882	-5.46893	5e-05	0.00993833
NW_008246591_1	139978	140032	XLOC_120845				0.158882	4591.18	14.8186	5e-05	0.00993833
NW_008246591_1	146810	146978	XLOC_120859				0.158882	74.8473	8.87985	5e-05	0.00993833
NW_008246591_1	434809	435474	XLOC_120934	LOC103709399	XM_008794708.1		8.44737	0.158882	-5.73247	5e-05	0.00993833
NW_008246591_1	66202	66256	XLOC_121141				3770.9	0.158882	-14.5347	5e-05	0.00993833
NW_008246592_1	98941	99115	XLOC_121531				0.158882	68.9006	8.76042	5e-05	0.00993833
NW_008246592_1	435941	436033	XLOC_122104		XM_008794840.1,XM_008794839.1		0.158882	796.401	12.2913	5e-05	0.00993833
NW_008246592_1	954177	954353	XLOC_122327	LOC103709521	XM_008794931.1,XM_008794932.1		67.0807	0.158882	-8.7218	5e-05	0.00993833
NW_008246593_1	241041	241239	XLOC_122461			XM_008794988.1,XM_008794985.1,XM_008794984.1,XM_008794989.1,XM_008794986.1	0.158882	94.1488	9.21084	5e-05	0.00993833
NW_008246593_1	501339	501523	XLOC_122566	LOC103709578	XM_008795013.1		57.7428	0.158882	-8.50554	5e-05	0.00993833
NW_008246593_1	555498	555605	XLOC_122581				0.158882	355.462	11.1275	5e-05	0.00993833
NW_008246593_1	945879	946028	XLOC_122727				0.158882	144.1	9.8249	5e-05	0.00993833
NW_008246593_1	254303	254361	XLOC_122861	LOC103709561			0.158882	5117.08	14.9751	5e-05	0.00993833
NW_008246593_1	575354	575476	XLOC_123007				0.158882	285.528	10.8115	5e-05	0.00993833
NW_008246594_1	538416	538578	XLOC_123423				116.575	0.158882	-9.51909	5e-05	0.00993833
NW_008246594_1	682649	682724	XLOC_123474				0.158882	2612.92	14.0054	5e-05	0.00993833
NW_008246594_1	750304	750408	XLOC_123517		XM_008795202.1		0.158882	398.495	11.2924	5e-05	0.00993833
NW_008246594_1	796108	796158	XLOC_123975			XM_008795170.1	0.158882	6063.35	15.2199	5e-05	0.00993833
NW_008246595_1	293655	294055	XLOC_124154				7.85022	0.158882	-5.62671	5e-05	0.00993833
NW_008246595_1	394019	394692	XLOC_124603		XM_008795288.1	XM_008795288.1	5.29592	0.158882	-5.05885	5e-05	0.00993833
NW_008246596_1	100743	101085	XLOC_124849	LOC103709806	XM_008795307.1		16.8219	0.158882	-6.72624	5e-05	0.00993833
NW_008246596_1	473783	474003	XLOC_125001		XM_008795340.1,XM_008795342.1,XM_008795341.1,XM_008795339.1		0.158882	804.332	12.3056	5e-05	0.00993833
NW_008246596_1	894714	898227	XLOC_125157	LOC103709862	XM_008795383.1	XM_008795383.1	0.158882	50.2569	8.30522	5e-05	0.00993833
NW_008246596_1	140083	140285	XLOC_125237			XM_008795313.1	0.158882	153.47	9.91579	5e-05	0.00993833
NW_008246597_1	11340	11507	XLOC_125974			XM_008795384.1,XM_008795386.1	0.158882	76.3833	8.90916	5e-05	0.00993833
NW_008246597_1	144093	144193	XLOC_126030		XM_008795395.1,XM_008795394.1		0.158882	438.726	11.4311	5e-05	0.00993833
NW_008246597_1	317146	317463	XLOC_126133				11.2214	0.158882	-6.14215	5e-05	0.00993833
NW_008246598_1	383788	384206	XLOC_126537	LOC103709985	XM_008795541.1		11.4122	0.158882	-6.16648	5e-05	0.00993833
NW_008246598_1	689943	690097	XLOC_126643				105.711	0.158882	-9.37795	5e-05	0.00993833
NW_008246598_1	745240	745473	XLOC_126663			XM_008795548.1	26.779	0.158882	-7.397	5e-05	0.00993833
NW_008246598_1	909608	909708	XLOC_126723			XM_008795553.1	460.436	0.158882	-11.5008	5e-05	0.00993833
NW_008246598_1	171445	171569	XLOC_126805			XM_008795495.1,XM_008795490.1,XM_008795491.1,XM_008795483.1,XM_008795489.1,XM_008795481.1,XM_008795485.1,XM_008795486.1,XM_008795484.1,XM_008795492.1,XM_008795487.1,XM_008795493.1,XM_008795482.1,XM_008795496.1,XM_008795494.1	0.158882	270.123	10.7314	5e-05	0.00993833
NW_008246598_1	172536	172669	XLOC_126807			XM_008795495.1,XM_008795490.1,XM_008795491.1,XM_008795483.1,XM_008795489.1,XM_008795481.1,XM_008795485.1,XM_008795486.1,XM_008795484.1,XM_008795492.1,XM_008795487.1,XM_008795493.1,XM_008795482.1,XM_008795496.1,XM_008795494.1	0.158882	166.392	10.0324	5e-05	0.00993833
NW_008246598_1	186168	186545	XLOC_126826		XM_008795497.1		16.564	0.158882	-6.70395	5e-05	0.00993833
NW_008246598_1	191236	191520	XLOC_126829	LOC103709945		XM_008795497.1	14.968	0.158882	-6.55778	5e-05	0.00993833
NW_008246598_1	740049	740107	XLOC_127001				0.158882	3669.82	14.4955	5e-05	0.00993833
NW_008246598_1	872135	872371	XLOC_127065	LOC103709974		XM_008795528.1,XM_008795527.1	201.786	0.158882	-10.3107	5e-05	0.00993833
NW_008246599_1	434369	434448	XLOC_127276		XM_008795606.1		0.158882	1527.74	13.2312	5e-05	0.00993833
NW_008246600_1	97596	97654	XLOC_127936	LOC103710139	XM_008795760.1		0.158882	5220.45	15.0039	5e-05	0.00993833
NW_008246600_1	111196	111257	XLOC_127947			XM_008795696.1,XM_008795695.1	0.158882	4726.34	14.8605	5e-05	0.00993833
NW_008246600_1	291288	291363	XLOC_128389			XM_008795713.1	0.158882	1113.7	12.7751	5e-05	0.00993833
NW_008246600_1	649656	649707	XLOC_128606				0.158882	4414.42	14.762	5e-05	0.00993833
NW_008246601_1	425013	425072	XLOC_128844				0.158882	3456.95	14.4093	5e-05	0.00993833
NW_008246601_1	537991	538434	XLOC_129184	LOC103710206	XM_008795853.1		13.4006	0.158882	-6.3982	5e-05	0.00993833
NW_008246602_1	547991	548176	XLOC_129535				56.7013	0.158882	-8.47928	5e-05	0.00993833
NW_008246602_1	877863	878002	XLOC_130040				0.158882	148.366	9.86699	5e-05	0.00993833
NW_008246603_1	94588	94952	XLOC_130091	LOC103710297	XM_008795960.1,XM_008795962.1		12.0892	0.158882	-6.24962	5e-05	0.00993833
NW_008246604_1	190465	190616	XLOC_130786		XM_008796079.1		253.786	0.158882	-10.6414	5e-05	0.00993833
NW_008246604_1	367484	367934	XLOC_130851			XM_008796040.1,XM_008796039.1	0.158882	14.3838	6.50035	5e-05	0.00993833
NW_008246604_1	773253	773327	XLOC_131036	LOC103710379	XM_008796070.1		0.158882	1255.04	12.9475	5e-05	0.00993833
NW_008246604_1	810495	810546	XLOC_131061				0.158882	6131.14	15.2359	5e-05	0.00993833
NW_008246604_1	52853	52916	XLOC_131114				0.158882	2172.11	13.7389	5e-05	0.00993833
NW_008246604_1	56478	56561	XLOC_131117				0.158882	1080.55	12.7315	5e-05	0.00993833
NW_008246604_1	57927	58207	XLOC_131121				28.7092	0.158882	-7.49741	5e-05	0.00993833
NW_008246604_1	161283	161505	XLOC_131163				60.2863	0.158882	-8.56773	5e-05	0.00993833
NW_008246605_1	265114	265381	XLOC_131643				0.158882	64.0775	8.65572	5e-05	0.00993833
NW_008246605_1	268787	269096	XLOC_131647				0.158882	43.0866	8.08314	5e-05	0.00993833
NW_008246605_1	274803	275064	XLOC_131652				0.158882	58.3706	8.52114	5e-05	0.00993833
NW_008246605_1	688828	688927	XLOC_131836				0.158882	453.868	11.4801	5e-05	0.00993833
NW_008246605_1	6359	6410	XLOC_131954			XM_008796098.1,XM_008796097.1,XM_008796099.1	0.158882	6948.63	15.4165	5e-05	0.00993833
NW_008246605_1	114108	114210	XLOC_132004				0.158882	524.32	11.6883	5e-05	0.00993833
NW_008246605_1	118714	118764	XLOC_132010				0.158882	4745.23	14.8662	5e-05	0.00993833
NW_008246605_1	657574	657622	XLOC_132262			XM_008796200.1	0.158882	5721.4	15.1361	5e-05	0.00993833
NW_008246606_1	7128	7326	XLOC_132724				136.765	0.158882	-9.74953	5e-05	0.00993833
NW_008246606_1	146427	146595	XLOC_132809		XM_008796221.1,XM_008796222.1		0.158882	134.448	9.72488	5e-05	0.00993833
NW_008246606_1	848295	848560	XLOC_133064		XM_008796282.1,XM_008796283.1		31.5304	0.158882	-7.63264	5e-05	0.00993833
NW_008246607_1	615118	615395	XLOC_133281		XM_008796342.1		27.8014	0.158882	-7.45106	5e-05	0.00993833
NW_008246607_1	615868	616212	XLOC_133282		XM_008796342.1		14.1374	0.158882	-6.47542	5e-05	0.00993833
NW_008246608_1	234420	234580	XLOC_134137	LOC103710626	XM_008796442.1		146.362	0.158882	-9.84737	5e-05	0.00993833
NW_008246608_1	234681	234828	XLOC_134138	LOC103710626	XM_008796442.1		201.091	0.158882	-10.3057	5e-05	0.00993833
NW_008246608_1	294793	294903	XLOC_134157			XM_008796443.1	0.158882	500.202	11.6203	5e-05	0.00993833
NW_008246609_1	536316	536396	XLOC_134908			XM_008796509.1	0.158882	930.288	12.5155	5e-05	0.00993833
NW_008246610_1	221176	221227	XLOC_135117				0.158882	4577.92	14.8144	5e-05	0.00993833
NW_008246610_1	385375	385633	XLOC_135192	LOC103710704	XM_008796572.1		36.2727	0.158882	-7.83478	5e-05	0.00993833
NW_008246610_1	820285	820496	XLOC_135378				0.158882	60.248	8.56681	5e-05	0.00993833
NW_008246610_1	87111	101770	XLOC_135450	LOC103710691	XM_008796544.1		11.405	0.158882	-6.16557	5e-05	0.00993833
NW_008246610_1	744312	744760	XLOC_135708		XM_008796628.1		6.56456	0.158882	-5.36867	5e-05	0.00993833
NW_008246611_1	143796	143927	XLOC_135799			XM_008796640.1	220.696	0.158882	-10.4399	5e-05	0.00993833
NW_008246611_1	297890	298108	XLOC_135880	LOC103710807			99.1398	0.158882	-9.28536	5e-05	0.00993833
NW_008246611_1	298915	299769	XLOC_135881	LOC103710807	XM_008796705.1		19.4727	0.158882	-6.93735	5e-05	0.00993833
NW_008246611_1	315952	316164	XLOC_135891		XM_008796653.1,XM_008796652.1		0.158882	63.1598	8.63491	5e-05	0.00993833
NW_008246611_1	453736	453968	XLOC_135967			XM_008796665.1	0.158882	25.8607	7.34666	5e-05	0.00993833
NW_008246611_1	558574	558662	XLOC_136068				0.158882	937.457	12.5266	5e-05	0.00993833
NW_008246611_1	94812	95025	XLOC_136229				0.158882	63.4622	8.6418	5e-05	0.00993833
NW_008246611_1	223405	223459	XLOC_136258	LOC103710764			0.158882	5655.8	15.1195	5e-05	0.00993833
NW_008246611_1	284566	284777	XLOC_136291				0.158882	55.0654	8.43705	5e-05	0.00993833
NW_008246612_1	716609	716858	XLOC_136760				0.158882	32.7784	7.68865	5e-05	0.00993833
NW_008246612_1	272289	272462	XLOC_136872				0.158882	136.756	9.74943	5e-05	0.00993833
NW_008246612_1	331640	331755	XLOC_136894				0.158882	465.541	11.5167	5e-05	0.00993833
NW_008246612_1	566027	566299	XLOC_137012	LOC103710833	XM_008796734.1		0.158882	145.728	9.84111	5e-05	0.00993833
NW_008246613_1	253382	253533	XLOC_137556				0.158882	191.541	10.2355	5e-05	0.00993833
NW_008246613_1	254097	254168	XLOC_137558		XM_008796853.1		0.158882	1392.3	13.0972	5e-05	0.00993833
NW_008246613_1	524773	525068	XLOC_137654		XM_008796816.1		36.9211	0.158882	-7.86035	5e-05	0.00993833
NW_008246613_1	525177	526122	XLOC_137655	LOC103710892	XM_008796816.1		37.1341	0.158882	-7.86865	5e-05	0.00993833
NW_008246613_1	597739	597884	XLOC_137695			XM_008796820.1	0.158882	128.374	9.65818	5e-05	0.00993833
NW_008246614_1	748504	748576	XLOC_138349				0.158882	2139.27	13.7169	5e-05	0.00993833
NW_008246615_1	692899	693248	XLOC_138718				13.8751	0.158882	-6.4484	5e-05	0.00993833
NW_008246615_1	557346	557606	XLOC_138930	LOC103711008	XM_008796972.1	XM_008796972.1	35.0336	0.158882	-7.78464	5e-05	0.00993833
NW_008246615_1	710384	710449	XLOC_138987	LOC103711017		XM_008796984.1	3290.57	0.158882	-14.3381	5e-05	0.00993833
NW_008246616_1	37629	37777	XLOC_139263				0.158882	115.405	9.50453	5e-05	0.00993833
NW_008246616_1	417746	417798	XLOC_139454		XM_008797032.1		0.158882	7543.18	15.5349	5e-05	0.00993833
NW_008246617_1	475102	475191	XLOC_140161				0.158882	673.847	12.0502	5e-05	0.00993833
NW_008246618_1	435873	435978	XLOC_140489				459.84	0.158882	-11.499	5e-05	0.00993833
NW_008246618_1	552117	552265	XLOC_140557			XM_008797255.1,XM_008797250.1,XM_008797252.1,XM_008797251.1,XM_008797253.1	0.158882	115.405	9.50453	5e-05	0.00993833
NW_008246618_1	121932	122165	XLOC_140740				0.158882	56.2305	8.46725	5e-05	0.00993833
NW_008246619_1	643075	643164	XLOC_141609		XM_008797378.1		1106.25	0.158882	-12.7654	5e-05	0.00993833
NW_008246620_1	661129	661228	XLOC_141903				783.293	0.158882	-12.2674	5e-05	0.00993833
NW_008246620_1	18242	18464	XLOC_141956	LOC103711299	XM_008797384.1,XM_008797385.1		53.3568	0.158882	-8.39157	5e-05	0.00993833
NW_008246620_1	68537	68743	XLOC_141975		XM_008797440.1		39.6957	0.158882	-7.96488	5e-05	0.00993833
NW_008246620_1	756526	756930	XLOC_142231		XM_008797457.1	XM_008797457.1	11.762	0.158882	-6.21003	5e-05	0.00993833
NW_008246621_1	243592	243643	XLOC_142339				0.158882	4414.42	14.762	5e-05	0.00993833
NW_008246621_1	317169	317238	XLOC_142642				0.158882	2897.99	14.1548	5e-05	0.00993833
NW_008246621_1	447527	447577	XLOC_142705		XM_008797501.1	XM_008797500.1,XM_008797499.1,XM_008797497.1,XM_008797498.1	0.158882	4745.23	14.8662	5e-05	0.00993833
NW_008246622_1	289581	289736	XLOC_142961		XM_008797560.1		121.778	0.158882	-9.58208	5e-05	0.00993833
NW_008246622_1	606507	606558	XLOC_143405	LOC103711440		XM_008797579.1	0.158882	4577.92	14.8144	5e-05	0.00993833
NW_008246623_1	620718	620769	XLOC_143686				0.158882	7112.13	15.45	5e-05	0.00993833
NW_008246623_1	270656	270721	XLOC_143877			XM_008797626.1	0.158882	2787.04	14.0985	5e-05	0.00993833
NW_008246623_1	296444	296653	XLOC_143897			XM_008797632.1,XM_008797633.1,XM_008797627.1,XM_008797629.1,XM_008797628.1,XM_008797630.1,XM_008797634.1	0.158882	82.8548	9.02649	5e-05	0.00993833
NW_008246623_1	369281	369356	XLOC_143933				1995.97	0.158882	-13.6168	5e-05	0.00993833
NW_008246624_1	237976	238062	XLOC_144203		XM_008797710.1,XM_008797712.1,XM_008797711.1		0.158882	1323.48	13.0241	5e-05	0.00993833
NW_008246624_1	357925	358058	XLOC_144275				333.728	0.158882	-11.0365	5e-05	0.00993833
NW_008246624_1	623459	623611	XLOC_144380				110.547	0.158882	-9.44249	5e-05	0.00993833
NW_008246624_1	315026	315281	XLOC_144599				23.0704	0.158882	-7.18194	5e-05	0.00993833
NW_008246624_1	332873	332992	XLOC_144606			XM_008797793.1	0.158882	396.394	11.2848	5e-05	0.00993833
NW_008246624_1	687192	687406	XLOC_144737			XM_008797776.1,XM_008797774.1,XM_008797775.1	0.158882	42.7044	8.07029	5e-05	0.00993833
NW_008246625_1	180513	180574	XLOC_144849				0.158882	4206.01	14.6922	5e-05	0.00993833
NW_008246625_1	465589	465701	XLOC_144931			XM_008797834.1,XM_008797833.1,XM_008797836.1,XM_008797835.1,XM_008797837.1	0.158882	309.998	10.9301	5e-05	0.00993833
NW_008246625_1	741440	741502	XLOC_145002		XM_008797849.1		2322.92	0.158882	-13.8357	5e-05	0.00993833
NW_008246626_1	144373	144654	XLOC_145274			XM_008797871.1	0.158882	23.1163	7.18481	5e-05	0.00993833
NW_008246626_1	245323	245401	XLOC_145316			XM_008797926.1	1583.11	0.158882	-13.2825	5e-05	0.00993833
NW_008246626_1	756496	756630	XLOC_145543	LOC103711694			208.03	0.158882	-10.3546	5e-05	0.00993833
NW_008246626_1	125996	126219	XLOC_145615			XM_008797870.1,XM_008797869.1,XM_008797867.1	0.158882	55.3272	8.44389	5e-05	0.00993833
NW_008246626_1	358797	358918	XLOC_145729			XM_008797882.1	450.215	0.158882	-11.4684	5e-05	0.00993833
NW_008246627_1	418701	419040	XLOC_146056	LOC103711717	XM_008797973.1		184.272	0.158882	-10.1797	5e-05	0.00993833
NW_008246627_1	467589	467713	XLOC_146091		XM_008797979.1,XM_008797976.1,XM_008797975.1,XM_008797977.1		0.158882	219.23	10.4303	5e-05	0.00993833
NW_008246627_1	267380	267431	XLOC_146324				0.158882	8747.1	15.7486	5e-05	0.00993833
NW_008246628_1	111344	111399	XLOC_146558				3532.46	0.158882	-14.4404	5e-05	0.00993833
NW_008246628_1	134463	134513	XLOC_146571				0.158882	7996.59	15.6191	5e-05	0.00993833
NW_008246628_1	172080	172551	XLOC_146965		XM_008798094.1		20.0894	0.158882	-6.98233	5e-05	0.00993833
NW_008246628_1	173043	173657	XLOC_146967	LOC103711810	XM_008798094.1		7.63559	0.158882	-5.58671	5e-05	0.00993833
NW_008246628_1	488272	488415	XLOC_147066			XM_008798070.1	0.158882	180.306	10.1483	5e-05	0.00993833
NW_008246628_1	683913	684129	XLOC_147139		XM_008798085.1		40.8469	0.158882	-8.00613	5e-05	0.00993833
NW_008246629_1	761196	761251	XLOC_147522	LOC103711890			0.158882	3365.9	14.3707	5e-05	0.00993833
NW_008246629_1	454351	454613	XLOC_147715	LOC103711865			29.6635	0.158882	-7.54459	5e-05	0.00993833
NW_008246630_1	22015	22122	XLOC_147886				0.158882	672.146	12.0466	5e-05	0.00993833
NW_008246630_1	335868	335934	XLOC_148271		XM_008798261.1		0.158882	1851.55	13.5085	5e-05	0.00993833
NW_008246631_1	611035	611099	XLOC_148609			XM_008798360.1,XM_008798361.1	0.158882	1984.07	13.6082	5e-05	0.00993833
NW_008246631_1	688196	688256	XLOC_148642			XM_008798365.1	0.158882	4959.5	14.93	5e-05	0.00993833
NW_008246631_1	434650	434799	XLOC_148835		XM_008798373.1		139.395	0.158882	-9.77701	5e-05	0.00993833
NW_008246632_1	324692	324805	XLOC_149152	LOC103712043			0.158882	370.605	11.1877	5e-05	0.00993833
NW_008246632_1	98922	99116	XLOC_149442		XM_008798382.1	XM_008798382.1	82.7865	0.158882	-9.0253	5e-05	0.00993833
NW_008246633_1	412545	413306	XLOC_149905	LOC103712116			22.5548	0.158882	-7.14933	5e-05	0.00993833
NW_008246633_1	293321	293451	XLOC_150096			XM_008798520.1,XM_008798521.1,XM_008798516.1,XM_008798515.1,XM_008798513.1,XM_008798518.1,XM_008798519.1,XM_008798514.1	0.158882	283.166	10.7995	5e-05	0.00993833
NW_008246633_1	373220	373756	XLOC_150174	LOC103712113		XM_008798527.1,XM_008798528.1,XM_008798525.1,XM_008798526.1	25.095	0.158882	-7.3033	5e-05	0.00993833
NW_008246633_1	614834	615123	XLOC_150292		XM_008798557.1		21.5682	0.158882	-7.08481	5e-05	0.00993833
NW_008246633_1	746934	747125	XLOC_150376			XM_008798576.1,XM_008798577.1,XM_008798572.1,XM_008798573.1,XM_008798574.1,XM_008798575.1	0.158882	67.438	8.72946	5e-05	0.00993833
NW_008246634_1	598275	598420	XLOC_150671			XM_008798651.1	0.158882	183.391	10.1728	5e-05	0.00993833
NW_008246635_1	210358	210636	XLOC_151441	LOC103712224	XM_008798692.1		31.4045	0.158882	-7.62687	5e-05	0.00993833
NW_008246635_1	422965	423031	XLOC_151542				0.158882	1851.55	13.5085	5e-05	0.00993833
NW_008246635_1	521560	521613	XLOC_151579		XM_008798740.1	XM_008798740.1	0.158882	7327.73	15.4931	5e-05	0.00993833
NW_008246636_1	25835	25885	XLOC_151667				0.158882	4745.23	14.8662	5e-05	0.00993833
NW_008246636_1	164724	165073	XLOC_152043	LOC103712274	XM_008798752.1		26.0773	0.158882	-7.3587	5e-05	0.00993833
NW_008246636_1	432665	432717	XLOC_152169				0.158882	4114.46	14.6605	5e-05	0.00993833
NW_008246638_1	415160	415462	XLOC_153138				16.6496	0.158882	-6.71139	5e-05	0.00993833
NW_008246639_1	129284	129401	XLOC_153242				0.158882	257.689	10.6635	5e-05	0.00993833
NW_008246639_1	270278	270801	XLOC_153287	LOC103712437			11.9001	0.158882	-6.22687	5e-05	0.00993833
NW_008246639_1	545978	546413	XLOC_153427				0.158882	8.0034	5.65459	5e-05	0.00993833
NW_008246639_1	644858	645037	XLOC_153473				0.158882	83.8463	9.04365	5e-05	0.00993833
NW_008246639_1	66559	67033	XLOC_153510				8.85442	0.158882	-5.80037	5e-05	0.00993833
NW_008246639_1	81003	81084	XLOC_153519		XM_008798941.1	XM_008798941.1	0.158882	925.21	12.5076	5e-05	0.00993833
NW_008246639_1	619587	620002	XLOC_153720				6.1993	0.158882	-5.28608	5e-05	0.00993833
NW_008246639_1	731438	731575	XLOC_153762			XM_008799021.1	0.158882	206.029	10.3407	5e-05	0.00993833
NW_008246640_1	199548	199698	XLOC_153857				203.073	0.158882	-10.3198	5e-05	0.00993833
NW_008246640_1	536574	537060	XLOC_154246		XM_008799095.1		12.9893	0.158882	-6.35322	5e-05	0.00993833
NW_008246640_1	702844	703055	XLOC_154343	LOC103712530		XM_008799081.1,XM_008799080.1	0.158882	34.9827	7.78254	5e-05	0.00993833
NW_008246641_1	590977	591238	XLOC_154975				0.158882	33.8818	7.73641	5e-05	0.00993833
NW_008246642_1	700696	701166	XLOC_155353				17.4244	0.158882	-6.77701	5e-05	0.00993833
NW_008246642_1	272229	272384	XLOC_155488				124.076	0.158882	-9.60905	5e-05	0.00993833
NW_008246642_1	280220	280757	XLOC_155493	LOC103712628		XM_008799200.1	14.8252	0.158882	-6.54395	5e-05	0.00993833
NW_008246642_1	466050	466297	XLOC_155562		XM_008799215.1		36.324	0.158882	-7.83682	5e-05	0.00993833
NW_008246643_1	120097	120167	XLOC_156006		XM_008799270.1,XM_008799269.1		0.158882	2651.42	14.0265	5e-05	0.00993833
NW_008246643_1	322235	322655	XLOC_156076		XM_008799287.1	XM_008799287.1	27.8158	0.158882	-7.45181	5e-05	0.00993833
NW_008246644_1	692826	693418	XLOC_156856		XM_008799385.1		109.579	0.158882	-9.4298	5e-05	0.00993833
NW_008246645_1	228235	228348	XLOC_156989			XM_008799407.1	0.158882	300.781	10.8865	5e-05	0.00993833
NW_008246646_1	185047	185130	XLOC_157823	LOC103712841			862.496	0.158882	-12.4063	5e-05	0.00993833
NW_008246647_1	68057	68116	XLOC_158040			XM_008799572.1,XM_008799573.1	0.158882	3603.02	14.469	5e-05	0.00993833
NW_008246647_1	86874	87373	XLOC_158055	LOC103712883	XM_008799576.1		9.67938	0.158882	-5.92889	5e-05	0.00993833
NW_008246647_1	299720	299973	XLOC_158146				40.2859	0.158882	-7.98618	5e-05	0.00993833
NW_008246647_1	308599	308758	XLOC_158154			XM_008799596.1,XM_008799595.1,XM_008799597.1	0.158882	118.733	9.54555	5e-05	0.00993833
NW_008246647_1	227205	228370	XLOC_158375	LOC103712924	XM_008799635.1		26.8993	0.158882	-7.40347	5e-05	0.00993833
NW_008246648_1	305299	305545	XLOC_158629			XM_008799663.1,XM_008799664.1,XM_008799662.1,XM_008799665.1	22.6677	0.158882	-7.15654	5e-05	0.00993833
NW_008246648_1	222213	222312	XLOC_158820		XM_008799656.1		0.158882	781.661	12.2644	5e-05	0.00993833
NW_008246649_1	165734	165795	XLOC_159086			XM_008799712.1,XM_008799710.1,XM_008799713.1,XM_008799714.1,XM_008799711.1	0.158882	3078.63	14.242	5e-05	0.00993833
NW_008246649_1	389046	389111	XLOC_159161			XM_008799746.1	0.158882	3205.1	14.3001	5e-05	0.00993833
NW_008246649_1	310376	310497	XLOC_159424			XM_008799772.1	0.158882	446.862	11.4577	5e-05	0.00993833
NW_008246650_1	274663	274833	XLOC_159674		XM_008799809.1	XM_008799809.1	0.158882	74.5584	8.87427	5e-05	0.00993833
NW_008246650_1	530000	530103	XLOC_159760		XM_008799855.1		0.158882	397.026	11.2871	5e-05	0.00993833
NW_008246650_1	147646	147697	XLOC_159945				0.158882	6131.14	15.2359	5e-05	0.00993833
NW_008246650_1	522294	522463	XLOC_160176			XM_008799833.1	0.158882	76.0685	8.9032	5e-05	0.00993833
NW_008246651_1	10460	10632	XLOC_160576			XM_008799861.1	0.158882	112.601	9.46905	5e-05	0.00993833
NW_008246651_1	208180	208269	XLOC_160657		XM_008799895.1	XM_008799897.1,XM_008799892.1,XM_008799891.1,XM_008799893.1,XM_008799896.1	0.158882	649.781	11.9978	5e-05	0.00993833
NW_008246651_1	241452	241696	XLOC_160676			XM_008799899.1,XM_008799904.1,XM_008799905.1,XM_008799901.1,XM_008799902.1,XM_008799903.1	0.158882	41.0003	8.01153	5e-05	0.00993833
NW_008246652_1	39313	39383	XLOC_160871			XM_008799981.1	0.158882	1515.1	13.2192	5e-05	0.00993833
NW_008246652_1	393262	393340	XLOC_160991				0.158882	1332.1	13.0335	5e-05	0.00993833
NW_008246652_1	170741	170832	XLOC_161162			XM_008800015.1	0.158882	837.422	12.3638	5e-05	0.00993833
NW_008246653_1	416199	416333	XLOC_161870	LOC103713255			0.158882	168.188	10.0479	5e-05	0.00993833
NW_008246654_1	201269	201359	XLOC_162043		XM_008800143.1,XM_008800142.1	XM_008800143.1,XM_008800142.1	656.763	0.158882	-12.0132	5e-05	0.00993833
NW_008246654_1	126478	126550	XLOC_162294				0.158882	1819.61	13.4834	5e-05	0.00993833
NW_008246655_1	280203	280443	XLOC_162613			XM_008800203.1	29.326	0.158882	-7.52808	5e-05	0.00993833
NW_008246655_1	293388	293579	XLOC_162625		XM_008800203.1		92.8569	0.158882	-9.19091	5e-05	0.00993833
NW_008246655_1	439833	440256	XLOC_162934				6.64011	0.158882	-5.38518	5e-05	0.00993833
NW_008246655_1	574176	574285	XLOC_162988			XM_008800218.1	0.158882	327.77	11.0105	5e-05	0.00993833
NW_008246656_1	309420	309568	XLOC_163124	TRNAR-UCU			0.158882	147.462	9.85817	5e-05	0.00993833
NW_008246656_1	312696	312819	XLOC_163385				278.759	0.158882	-10.7768	5e-05	0.00993833
NW_008246656_1	411455	411641	XLOC_163442				89.0961	0.158882	-9.13126	5e-05	0.00993833
NW_008246657_1	130834	131016	XLOC_163576				59.9046	0.158882	-8.55857	5e-05	0.00993833
NW_008246657_1	137194	137346	XLOC_163586				0.158882	105.335	9.37281	5e-05	0.00993833
NW_008246657_1	383603	383693	XLOC_163686			XM_008800310.1,XM_008800309.1	0.158882	648.974	11.996	5e-05	0.00993833
NW_008246658_1	585334	585425	XLOC_164176				0.158882	1451.53	13.1573	5e-05	0.00993833
NW_008246658_1	645519	645658	XLOC_164224		XM_008800391.1	XM_008800393.1,XM_008800388.1,XM_008800390.1,XM_008800389.1	0.158882	182.808	10.1682	5e-05	0.00993833
NW_008246658_1	98325	98415	XLOC_164292	LOC103713415			0.158882	1205.24	12.8891	5e-05	0.00993833
NW_008246659_1	6666	7026	XLOC_164821	LOC103713461	XM_008800400.1		13.6808	0.158882	-6.42805	5e-05	0.00993833
NW_008246659_1	261761	262104	XLOC_164881			XM_008800416.1,XM_008800415.1	13.8204	0.158882	-6.4427	5e-05	0.00993833
NW_008246659_1	268704	268932	XLOC_164888	LOC103713504	XM_008800458.1		68.1467	0.158882	-8.74454	5e-05	0.00993833
NW_008246659_1	581191	581242	XLOC_165013		XM_008800452.1		0.158882	4414.42	14.762	5e-05	0.00993833
NW_008246659_1	630076	630155	XLOC_165038		XM_008800466.1	XM_008800466.1	0.158882	970.564	12.5767	5e-05	0.00993833
NW_008246661_1	444034	444088	XLOC_165892			XM_008800543.1	0.158882	5921.96	15.1858	5e-05	0.00993833
NW_008246661_1	559017	559084	XLOC_165944				0.158882	1758.81	13.4344	5e-05	0.00993833
NW_008246661_1	560442	560493	XLOC_165947				0.158882	4414.42	14.762	5e-05	0.00993833
NW_008246662_1	445185	445236	XLOC_166141				0.158882	4414.42	14.762	5e-05	0.00993833
NW_008246662_1	625534	625980	XLOC_166203			XM_008800625.1	9.54237	0.158882	-5.90832	5e-05	0.00993833
NW_008246662_1	216359	216511	XLOC_166332			XM_008800579.1,XM_008800580.1	110.547	0.158882	-9.44249	5e-05	0.00993833
NW_008246662_1	218408	218549	XLOC_166335			XM_008800579.1,XM_008800580.1	0.158882	141.282	9.79641	5e-05	0.00993833
NW_008246663_1	119340	119501	XLOC_166524		XM_008800636.1		0.158882	201.904	10.3115	5e-05	0.00993833
NW_008246663_1	384094	384147	XLOC_166823			XM_008800649.1	0.158882	3984.01	14.614	5e-05	0.00993833
NW_008246663_1	446345	446773	XLOC_166866				0.158882	110.627	9.44353	5e-05	0.00993833
NW_008246664_1	293070	293181	XLOC_167059				0.158882	308.167	10.9215	5e-05	0.00993833
NW_008246664_1	205237	205345	XLOC_167270	LOC103713665			0.158882	350.696	11.108	5e-05	0.00993833
NW_008246664_1	562953	563359	XLOC_167412	LOC103713681	XM_008800695.1,XM_008800694.1		9.922	0.158882	-5.9646	5e-05	0.00993833
NW_008246665_1	204817	204885	XLOC_167752				0.158882	2239.47	13.7829	5e-05	0.00993833
NW_008246665_1	527198	527450	XLOC_167918	LOC103713734	XM_008800751.1		44.5124	0.158882	-8.13011	5e-05	0.00993833
NW_008246666_1	30379	30964	XLOC_167971		XM_008800813.1	XM_008800813.1	0.158882	225.252	10.4694	5e-05	0.00993833
NW_008246666_1	260110	260185	XLOC_168062			XM_008800776.1	0.158882	1927.56	13.5665	5e-05	0.00993833
NW_008246666_1	550564	550672	XLOC_168166			XM_008800801.1	0.158882	469.683	11.5295	5e-05	0.00993833
NW_008246666_1	583040	583168	XLOC_168188				0.158882	533.921	11.7145	5e-05	0.00993833
NW_008246667_1	118353	118764	XLOC_168497		XM_008800836.1		45.274	0.158882	-8.15458	5e-05	0.00993833
NW_008246667_1	214875	215287	XLOC_168536	LOC103713821	XM_008800848.1		39.8193	0.158882	-7.96937	5e-05	0.00993833
NW_008246667_1	16383	17125	XLOC_168658	LOC103713802	XM_008800828.1,XM_008800829.1		0.158882	7.32963	5.52771	5e-05	0.00993833
NW_008246667_1	385707	386275	XLOC_168831	LOC103713834	XM_008800873.1,XM_008800872.1		0.158882	596.752	11.875	5e-05	0.00993833
NW_008246668_1	156602	156953	XLOC_168950				16.044	0.158882	-6.65793	5e-05	0.00993833
NW_008246670_1	517705	517818	XLOC_169995				0.158882	397.46	11.2886	5e-05	0.00993833
NW_008246670_1	376510	377002	XLOC_170130	LOC103713949			10.0697	0.158882	-5.98592	5e-05	0.00993833
NW_008246671_1	61851	61928	XLOC_170232	LOC103713978		XM_008801049.1,XM_008801047.1,XM_008801048.1,XM_008801043.1,XM_008801045.1,XM_008801050.1,XM_008801044.1	0.158882	1097.41	12.7539	5e-05	0.00993833
NW_008246671_1	308005	308333	XLOC_170381		XM_008801080.1,XM_008801079.1,XM_008801081.1	XM_008801080.1,XM_008801079.1,XM_008801081.1	51.4058	0.158882	-8.33783	5e-05	0.00993833
NW_008246672_1	416832	417363	XLOC_170921	LOC103714074	XM_008801208.1		8.23025	0.158882	-5.69491	5e-05	0.00993833
NW_008246673_1	481769	482173	XLOC_171464	LOC103714115	XM_008801262.1		10.8907	0.158882	-6.099	5e-05	0.00993833
NW_008246673_1	482544	483104	XLOC_171466		XM_008801262.1		30.1308	0.158882	-7.56714	5e-05	0.00993833
NW_008246673_1	489631	489699	XLOC_171471			XM_008801266.1,XM_008801263.1,XM_008801264.1,XM_008801265.1	2519.51	0.158882	-13.9529	5e-05	0.00993833
NW_008246673_1	38513	38756	XLOC_171538	LOC103714080			47.0558	0.158882	-8.21027	5e-05	0.00993833
NW_008246673_1	270540	270628	XLOC_171659			XM_008801231.1,XM_008801234.1,XM_008801233.1,XM_008801232.1	0.158882	862.46	12.4063	5e-05	0.00993833
NW_008246674_1	426001	426071	XLOC_172267			XM_008801320.1	0.158882	1866.82	13.5203	5e-05	0.00993833
NW_008246674_1	428152	428616	XLOC_172272			XM_008801320.1	9.30342	0.158882	-5.87173	5e-05	0.00993833
NW_008246674_1	457736	458004	XLOC_172294		XM_008801327.1,XM_008801326.1		0.158882	200.165	10.299	5e-05	0.00993833
NW_008246674_1	459154	459266	XLOC_172297			XM_008801327.1,XM_008801326.1	0.158882	564.64	11.7952	5e-05	0.00993833
NW_008246675_1	463441	463551	XLOC_172533			XM_008801389.1	0.158882	317.775	10.9658	5e-05	0.00993833
NW_008246675_1	590064	590238	XLOC_172577				0.158882	136.571	9.74748	5e-05	0.00993833
NW_008246675_1	29482	29534	XLOC_172605			XM_008801355.1	0.158882	8152.73	15.647	5e-05	0.00993833
NW_008246676_1	386616	386732	XLOC_172964				0.158882	265.325	10.7056	5e-05	0.00993833
NW_008246676_1	75051	75178	XLOC_173096				0.158882	342.763	11.075	5e-05	0.00993833
NW_008246677_1	193108	193341	XLOC_173396	LOC103714273	XM_008801465.1,XM_008801466.1		31.5397	0.158882	-7.63307	5e-05	0.00993833
NW_008246677_1	541461	541904	XLOC_173553				12.8093	0.158882	-6.33309	5e-05	0.00993833
NW_008246677_1	595345	595594	XLOC_173586		XM_008801525.1		35.4526	0.158882	-7.80179	5e-05	0.00993833
NW_008246677_1	107814	107865	XLOC_173655				0.158882	4414.42	14.762	5e-05	0.00993833
NW_008246677_1	307216	307610	XLOC_173780		XM_008801475.1	XM_008801475.1	11.6791	0.158882	-6.19983	5e-05	0.00993833
NW_008246677_1	571963	572100	XLOC_173911	LOC103714300	XM_008801504.1		0.158882	264.497	10.7011	5e-05	0.00993833
NW_008246678_1	201027	201145	XLOC_174031				0.158882	491.393	11.5947	5e-05	0.00993833
NW_008246678_1	203790	203849	XLOC_174036				0.158882	5112.39	14.9738	5e-05	0.00993833
NW_008246679_1	459270	459383	XLOC_174583			XM_008801616.1,XM_008801617.1,XM_008801618.1	0.158882	290.039	10.8341	5e-05	0.00993833
NW_008246680_1	241	463	XLOC_174953				0.158882	29.7123	7.54696	5e-05	0.00993833
NW_008246681_1	254354	254471	XLOC_175449				0.158882	267.233	10.7159	5e-05	0.00993833
NW_008246681_1	296139	297475	XLOC_175480	LOC103714464	XM_008801718.1		55.3399	0.158882	-8.44422	5e-05	0.00993833
NW_008246682_1	119479	119586	XLOC_176116				0.158882	348.999	11.1011	5e-05	0.00993833
NW_008246683_1	68106	68220	XLOC_176372				0.158882	390.952	11.2648	5e-05	0.00993833
NW_008246683_1	486894	487035	XLOC_176779			XM_008801881.1	0.158882	136.236	9.74394	5e-05	0.00993833
NW_008246684_1	157727	157885	XLOC_176862				161.396	0.158882	-9.98843	5e-05	0.00993833
NW_008246684_1	104525	104575	XLOC_177098			XM_008801912.1	0.158882	10632.8	16.0302	5e-05	0.00993833
NW_008246685_1	429197	429304	XLOC_177415			XM_008802032.1,XM_008802031.1	0.158882	458.869	11.4959	5e-05	0.00993833
NW_008246686_1	552594	552712	XLOC_178014			XM_008802109.1,XM_008802107.1,XM_008802108.1	0.158882	421.857	11.3746	5e-05	0.00993833
NW_008246687_1	516886	517198	XLOC_178836		XM_008802174.1	XM_008802174.1	20.5033	0.158882	-7.01176	5e-05	0.00993833
NW_008246688_1	112701	112867	XLOC_178888	LOC103714785	XM_008802193.1		96.3647	0.158882	-9.24441	5e-05	0.00993833
NW_008246688_1	319369	319507	XLOC_178943			XM_008802223.1	0.158882	146.648	9.85019	5e-05	0.00993833
NW_008246688_1	528144	528304	XLOC_179024	LOC103714809			125.747	0.158882	-9.62835	5e-05	0.00993833
NW_008246688_1	182928	183082	XLOC_179120		XM_008802222.1		0.158882	207.05	10.3478	5e-05	0.00993833
NW_008246688_1	244725	244802	XLOC_179147				0.158882	2077.24	13.6744	5e-05	0.00993833
NW_008246688_1	245850	245984	XLOC_179149				0.158882	393.44	11.274	5e-05	0.00993833
NW_008246688_1	246393	246446	XLOC_179151				0.158882	3841.72	14.5615	5e-05	0.00993833
NW_008246688_1	254442	254534	XLOC_179167				0.158882	1259.17	12.9522	5e-05	0.00993833
NW_008246688_1	460636	460742	XLOC_179237				378.102	0.158882	-11.2166	5e-05	0.00993833
NW_008246689_1	5364	5577	XLOC_179288				37.1919	0.158882	-7.87089	5e-05	0.00993833
NW_008246689_1	397518	397782	XLOC_179719	LOC103714862	XM_008802296.1		27.3814	0.158882	-7.4291	5e-05	0.00993833
NW_008246690_1	55027	55132	XLOC_180022		XM_008802303.1	XM_008802303.1	0.158882	640.703	11.9775	5e-05	0.00993833
NW_008246690_1	345608	346466	XLOC_180136		XM_008802338.1,XM_008802337.1,XM_008802339.1		21.9783	0.158882	-7.11198	5e-05	0.00993833
NW_008246690_1	353175	353282	XLOC_180142				0.158882	361.925	11.1535	5e-05	0.00993833
NW_008246691_1	270552	270604	XLOC_180353				0.158882	7847.95	15.5921	5e-05	0.00993833
NW_008246691_1	185183	185237	XLOC_180549			XM_008802389.1	0.158882	3593.1	14.465	5e-05	0.00993833
NW_008246691_1	422223	423405	XLOC_180622	LOC103714933	XM_008802411.1,XM_008802410.1		123.625	0.158882	-9.6038	5e-05	0.00993833
NW_008246692_1	217567	218186	XLOC_180761			XM_008802434.1	15.8573	0.158882	-6.64105	5e-05	0.00993833
NW_008246692_1	296042	296150	XLOC_180952			XM_008802442.1,XM_008802443.1,XM_008802441.1,XM_008802444.1	0.158882	651.293	12.0011	5e-05	0.00993833
NW_008246694_1	43921	43973	XLOC_181754			XM_008802552.1	0.158882	5638.34	15.115	5e-05	0.00993833
NW_008246696_1	256305	256433	XLOC_182629				0.158882	263.448	10.6953	5e-05	0.00993833
NW_008246697_1	123919	124082	XLOC_182839		XM_008802671.1,XM_008802670.1		104.479	0.158882	-9.36104	5e-05	0.00993833
NW_008246697_1	283632	284073	XLOC_182926				8.96729	0.158882	-5.81864	5e-05	0.00993833
NW_008246697_1	316130	316203	XLOC_182946		XM_008802688.1		0.158882	2018.17	13.6328	5e-05	0.00993833
NW_008246697_1	209713	209926	XLOC_183118				41.9398	0.158882	-8.04422	5e-05	0.00993833
NW_008246697_1	474717	474860	XLOC_183238			XM_008802704.1	0.158882	252.428	10.6337	5e-05	0.00993833
NW_008246698_1	82516	82716	XLOC_183297	LOC103715184		XM_008802727.1,XM_008802728.1	0.158882	54.7999	8.43007	5e-05	0.00993833
NW_008246698_1	196806	196856	XLOC_183340				0.158882	4920.98	14.9187	5e-05	0.00993833
NW_008246698_1	536116	536354	XLOC_183487		XM_008802775.1,XM_008802774.1,XM_008802773.1		30.6472	0.158882	-7.59166	5e-05	0.00993833
NW_008246699_1	329082	329286	XLOC_184084		XM_008802818.1,XM_008802817.1		0.158882	70.8714	8.8011	5e-05	0.00993833
NW_008246700_1	51520	51616	XLOC_184203				1127.32	0.158882	-12.7927	5e-05	0.00993833
NW_008246702_1	82898	83118	XLOC_185095			XM_008802948.1	0.158882	49.2708	8.27663	5e-05	0.00993833
NW_008246703_1	27364	27844	XLOC_185450	LOC103715351	XM_008802950.1		11.6379	0.158882	-6.19473	5e-05	0.00993833
NW_008246704_1	88518	88742	XLOC_185652		XM_008803019.1		0.158882	498.975	11.6168	5e-05	0.00993833
NW_008246705_1	264237	264288	XLOC_186300			XM_008803031.1,XM_008803032.1	0.158882	4414.42	14.762	5e-05	0.00993833
NW_008246706_1	78415	78467	XLOC_186417				0.158882	5638.34	15.115	5e-05	0.00993833
NW_008246706_1	89187	89384	XLOC_186653				69.4821	0.158882	-8.77254	5e-05	0.00993833
NW_008246707_1	150687	150747	XLOC_186870			XM_008803159.1	0.158882	2479.75	13.93	5e-05	0.00993833
NW_008246707_1	331002	331134	XLOC_186928				0.158882	170.743	10.0697	5e-05	0.00993833
NW_008246707_1	420662	421018	XLOC_186949		XM_008803144.1,XM_008803143.1		14.2145	0.158882	-6.48326	5e-05	0.00993833
NW_008246708_1	120718	120773	XLOC_187255				3532.46	0.158882	-14.4404	5e-05	0.00993833
NW_008246708_1	133534	133620	XLOC_187264				0.158882	958.845	12.5591	5e-05	0.00993833
NW_008246708_1	268437	268559	XLOC_187319			XM_008803208.1	0.158882	285.528	10.8115	5e-05	0.00993833
NW_008246708_1	311291	311428	XLOC_187578			XM_008803208.1	0.158882	208.813	10.36	5e-05	0.00993833
NW_008246709_1	343433	343495	XLOC_187797				0.158882	2295.38	13.8185	5e-05	0.00993833
NW_008246709_1	14300	15118	XLOC_187870				2.81781	0.158882	-4.14855	5e-05	0.00993833
NW_008246709_1	219027	219078	XLOC_187981				8236.2	0.158882	-15.6617	5e-05	0.00993833
NW_008246709_1	340995	341046	XLOC_188019				0.158882	4414.42	14.762	5e-05	0.00993833
NW_008246711_1	138952	139065	XLOC_188578		XM_008803365.1		358.504	0.158882	-11.1398	5e-05	0.00993833
NW_008246711_1	419534	419868	XLOC_188700	LOC103715687			9.8802	0.158882	-5.95851	5e-05	0.00993833
NW_008246712_1	429284	429335	XLOC_189120				0.158882	4577.92	14.8144	5e-05	0.00993833
NW_008246712_1	470703	470811	XLOC_189129				0.158882	338.172	11.0556	5e-05	0.00993833
NW_008246712_1	62995	63494	XLOC_189163	LOC103715719	XM_008803456.1		12.3645	0.158882	-6.2821	5e-05	0.00993833
NW_008246713_1	110887	110938	XLOC_189399			XM_008803471.1,XM_008803472.1	0.158882	4414.42	14.762	5e-05	0.00993833
NW_008246713_1	494166	494312	XLOC_189532				0.158882	167.93	10.0457	5e-05	0.00993833
NW_008246715_1	127454	127526	XLOC_190238			XM_008803553.1	0.158882	2114.68	13.7002	5e-05	0.00993833
NW_008246715_1	220605	220736	XLOC_190293			XM_008803580.1	0.158882	175.242	10.1072	5e-05	0.00993833
NW_008246716_1	46628	46922	XLOC_190424			XM_008803589.1	0.158882	23.0893	7.18312	5e-05	0.00993833
NW_008246716_1	124012	124235	XLOC_190454			XM_008803591.1	0.158882	103.06	9.34131	5e-05	0.00993833
NW_008246716_1	258036	258159	XLOC_190504	LOC103715843	XM_008803610.1		0.158882	398.423	11.2921	5e-05	0.00993833
NW_008246716_1	27608	27660	XLOC_190598				0.158882	4266.85	14.7129	5e-05	0.00993833
NW_008246717_1	459032	459201	XLOC_190976				0.158882	129.045	9.6657	5e-05	0.00993833
NW_008246717_1	248569	248621	XLOC_191065				0.158882	6781.24	15.3813	5e-05	0.00993833
NW_008246719_1	150492	150634	XLOC_191689				0.158882	184.692	10.1829	5e-05	0.00993833
NW_008246720_1	125456	125670	XLOC_192081		XM_008803765.1		42.0895	0.158882	-8.04936	5e-05	0.00993833
NW_008246721_1	85866	85979	XLOC_192452			XM_008803782.1,XM_008803781.1	0.158882	300.781	10.8865	5e-05	0.00993833
NW_008246721_1	330090	330141	XLOC_192572	LOC103715986		XM_008803801.1	0.158882	4414.42	14.762	5e-05	0.00993833
NW_008246722_1	58102	58234	XLOC_192677				0.158882	170.743	10.0697	5e-05	0.00993833
NW_008246723_1	112882	112950	XLOC_193122			XM_008803883.1	0.158882	4180.35	14.6834	5e-05	0.00993833
NW_008246723_1	272028	272079	XLOC_193325				0.158882	9074.09	15.8015	5e-05	0.00993833
NW_008246724_1	21284	21342	XLOC_193429			XM_008803909.1,XM_008803910.1,XM_008803911.1	0.158882	3824.89	14.5552	5e-05	0.00993833
NW_008246724_1	221231	221364	XLOC_193517			XM_008803926.1	0.158882	212.611	10.386	5e-05	0.00993833
NW_008246724_1	359566	360833	XLOC_193740	LOC103716078	XM_008803935.1		80.7219	0.158882	-8.98886	5e-05	0.00993833
NW_008246725_1	311953	312162	XLOC_194078				0.158882	64.8139	8.6722	5e-05	0.00993833
NW_008246726_1	13491	13590	XLOC_194154	LOC103716132			0.158882	924.546	12.5066	5e-05	0.00993833
NW_008246726_1	233918	234010	XLOC_194239	LOC103716142		XM_008804024.1	0.158882	602.681	11.8892	5e-05	0.00993833
NW_008246728_1	67894	67945	XLOC_194814			XM_008804088.1,XM_008804087.1,XM_008804089.1,XM_008804090.1,XM_008804086.1	0.158882	4414.42	14.762	5e-05	0.00993833
NW_008246728_1	279211	279393	XLOC_194912	LOC103716196	XM_008804107.1		70.5543	0.158882	-8.79463	5e-05	0.00993833
NW_008246728_1	337780	337863	XLOC_195151				0.158882	821.829	12.3367	5e-05	0.00993833
NW_008246730_1	126840	126972	XLOC_195785				0.158882	170.743	10.0697	5e-05	0.00993833
NW_008246730_1	128481	128574	XLOC_195788				0.158882	1162.26	12.8367	5e-05	0.00993833
NW_008246731_1	155479	155529	XLOC_195988				0.158882	4920.98	14.9187	5e-05	0.00993833
NW_008246732_1	324793	325051	XLOC_196667				27.5323	0.158882	-7.43703	5e-05	0.00993833
NW_008246733_1	466341	466441	XLOC_196894				0.158882	438.726	11.4311	5e-05	0.00993833
NW_008246733_1	78038	78422	XLOC_196942				10.1417	0.158882	-5.9962	5e-05	0.00993833
NW_008246733_1	121903	122088	XLOC_196974			XM_008804322.1	0.158882	75.0387	8.88354	5e-05	0.00993833
NW_008246733_1	266329	266443	XLOC_197027				0.158882	443.079	11.4454	5e-05	0.00993833
NW_008246734_1	224569	224811	XLOC_197179				41.2977	0.158882	-8.02196	5e-05	0.00993833
NW_008246735_1	32709	32852	XLOC_197571			XM_008804409.1,XM_008804410.1	0.158882	129.82	9.67434	5e-05	0.00993833
NW_008246736_1	119690	119810	XLOC_197874			XM_008804456.1,XM_008804453.1,XM_008804454.1,XM_008804455.1	0.158882	236.407	10.5391	5e-05	0.00993833
NW_008246736_1	461074	461128	XLOC_198029				0.158882	5722.34	15.1364	5e-05	0.00993833
NW_008246736_1	159706	159760	XLOC_198101		XM_008804457.1		0.158882	3726.18	14.5175	5e-05	0.00993833
NW_008246736_1	236690	238206	XLOC_198160		XM_008804463.1,XM_008804464.1		0.158882	257.689	10.6635	5e-05	0.00993833
NW_008246737_1	164705	164812	XLOC_198294				0.158882	555.813	11.7724	5e-05	0.00993833
NW_008246737_1	230875	231301	XLOC_198340	LOC103716499	XM_008804525.1		17.8204	0.158882	-6.80943	5e-05	0.00993833
NW_008246737_1	428371	428569	XLOC_198415			XM_008804553.1,XM_008804550.1,XM_008804551.1,XM_008804549.1,XM_008804548.1,XM_008804552.1	0.158882	43.0851	8.08309	5e-05	0.00993833
NW_008246737_1	452920	453063	XLOC_198611				160.465	0.158882	-9.98009	5e-05	0.00993833
NW_008246739_1	337974	338127	XLOC_199224		XM_008804627.1		0.158882	165.94	10.0285	5e-05	0.00993833
NW_008246739_1	415091	415145	XLOC_199249			XM_008804622.1	0.158882	7518.89	15.5303	5e-05	0.00993833
NW_008246741_1	424465	424608	XLOC_199733			XM_008804711.1,XM_008804712.1,XM_008804710.1,XM_008804709.1	136.244	0.158882	-9.74402	5e-05	0.00993833
NW_008246741_1	381286	381445	XLOC_199946			XM_008804706.1	0.158882	165.557	10.0252	5e-05	0.00993833
NW_008246742_1	89533	89615	XLOC_200023				0.158882	856.058	12.3955	5e-05	0.00993833
NW_008246743_1	414753	414879	XLOC_200469	LOC103716695			0.158882	207.578	10.3515	5e-05	0.00993833
NW_008246743_1	415234	415611	XLOC_200470	LOC103716695			0.158882	15.5439	6.61225	5e-05	0.00993833
NW_008246744_1	364094	364229	XLOC_200806		XM_008804852.1,XM_008804854.1	XM_008804852.1,XM_008804853.1,XM_008804854.1	0.158882	234.233	10.5258	5e-05	0.00993833
NW_008246744_1	195106	195215	XLOC_200932			XM_008804824.1,XM_008804825.1,XM_008804832.1,XM_008804826.1,XM_008804831.1,XM_008804830.1,XM_008804828.1,XM_008804829.1	0.158882	418.818	11.3642	5e-05	0.00993833
NW_008246744_1	317972	318140	XLOC_200976				78.5509	0.158882	-8.94953	5e-05	0.00993833
NW_008246745_1	113722	114199	XLOC_201087				8.33089	0.158882	-5.71244	5e-05	0.00993833
NW_008246745_1	353521	353627	XLOC_201392				0.158882	493.71	11.6015	5e-05	0.00993833
NW_008246746_1	89412	89519	XLOC_201478		XM_008804945.1		0.158882	445.943	11.4547	5e-05	0.00993833
NW_008246746_1	120312	120431	XLOC_201664	LOC103716788	XM_008804951.1	XM_008804950.1,XM_008804949.1	0.158882	499.998	11.6198	5e-05	0.00993833
NW_008246746_1	197699	198058	XLOC_201708			XM_008804956.1,XM_008804954.1	10.045	0.158882	-5.98238	5e-05	0.00993833
NW_008246747_1	12771	13123	XLOC_201918	LOC103716837			10.4977	0.158882	-6.04597	5e-05	0.00993833
NW_008246747_1	137138	137481	XLOC_201976	LOC103716817	XM_008804989.1	XM_008805017.1	12.9953	0.158882	-6.35389	5e-05	0.00993833
NW_008246748_1	430340	430466	XLOC_202238			XM_008805054.1,XM_008805055.1,XM_008805056.1,XM_008805058.1,XM_008805057.1,XM_008805059.1	0.158882	255.766	10.6527	5e-05	0.00993833
NW_008246748_1	32883	33367	XLOC_202270	LOC103716875	XM_008805021.1		13.3328	0.158882	-6.39088	5e-05	0.00993833
NW_008246748_1	130712	130848	XLOC_202319		XM_008805033.1		0.158882	196.987	10.2759	5e-05	0.00993833
NW_008246748_1	293531	293615	XLOC_202422		XM_008805036.1,XM_008805038.1	XM_008805036.1,XM_008805039.1,XM_008805038.1,XM_008805037.1,XM_008805041.1	0.158882	1096.33	12.7524	5e-05	0.00993833
NW_008246751_1	249439	249643	XLOC_203436			XM_008805173.1,XM_008805174.1	0.158882	51.3456	8.33614	5e-05	0.00993833
NW_008246753_1	411262	411367	XLOC_204121				0.158882	372.021	11.1932	5e-05	0.00993833
NW_008246754_1	79839	79910	XLOC_204163				0.158882	1392.3	13.0972	5e-05	0.00993833
NW_008246754_1	191380	191469	XLOC_204349			XM_008805250.1	0.158882	854.342	12.3926	5e-05	0.00993833
NW_008246755_1	83668	83873	XLOC_204705	LOC103717046			52.8805	0.158882	-8.37864	5e-05	0.00993833
NW_008246756_1	65440	65563	XLOC_204923				0.158882	301.836	10.8916	5e-05	0.00993833
NW_008246757_1	283341	283412	XLOC_205480				0.158882	1392.3	13.0972	5e-05	0.00993833
NW_008246758_1	324978	325399	XLOC_205666				11.5248	0.158882	-6.18064	5e-05	0.00993833
NW_008246759_1	222900	223312	XLOC_205943				7.68447	0.158882	-5.59592	5e-05	0.00993833
NW_008246759_1	97562	97726	XLOC_206051	LOC103717178			0.158882	103.818	9.35189	5e-05	0.00993833
NW_008246759_1	98117	98261	XLOC_206052	LOC103717178	XM_008805454.1		0.158882	131.453	9.69238	5e-05	0.00993833
NW_008246760_1	17290	17433	XLOC_206317		XM_008805478.1		248.267	0.158882	-10.6097	5e-05	0.00993833
NW_008246760_1	22489	22575	XLOC_206321				0.158882	756.272	12.2167	5e-05	0.00993833
NW_008246762_1	103529	103699	XLOC_206812				88.8671	0.158882	-9.12755	5e-05	0.00993833
NW_008246763_1	45863	46056	XLOC_207105			XM_008805591.1	0.158882	73.8233	8.85998	5e-05	0.00993833
NW_008246763_1	312060	312196	XLOC_207370		XM_008805605.1		0.158882	268.359	10.722	5e-05	0.00993833
NW_008246764_1	181222	181362	XLOC_207676			XM_008805638.1	0.158882	315.388	10.955	5e-05	0.00993833
NW_008246766_1	296141	296192	XLOC_208304			XM_008805730.1,XM_008805729.1	0.158882	4577.92	14.8144	5e-05	0.00993833
NW_008246766_1	380884	381086	XLOC_208355			XM_008805735.1,XM_008805732.1,XM_008805734.1,XM_008805736.1,XM_008805733.1	0.158882	66.4788	8.70879	5e-05	0.00993833
NW_008246768_1	145211	145582	XLOC_208900	LOC103717438	XM_008805819.1		21.6419	0.158882	-7.08973	5e-05	0.00993833
NW_008246768_1	285194	285261	XLOC_208963				0.158882	2324.14	13.8365	5e-05	0.00993833
NW_008246768_1	408226	408462	XLOC_209023				0.158882	49.9547	8.29652	5e-05	0.00993833
NW_008246769_1	322995	323245	XLOC_209165			XM_008805836.1	21.5931	0.158882	-7.08647	5e-05	0.00993833
NW_008246769_1	389921	390257	XLOC_209177			XM_008805842.1,XM_008805843.1,XM_008805844.1,XM_008805841.1	0.158882	18.736	6.88171	5e-05	0.00993833
NW_008246770_1	2657	2774	XLOC_209393				0.158882	472.43	11.5379	5e-05	0.00993833
NW_008246770_1	310438	310489	XLOC_209615				0.158882	4577.92	14.8144	5e-05	0.00993833
NW_008246771_1	62497	62576	XLOC_209672				0.158882	1006.51	12.6291	5e-05	0.00993833
NW_008246771_1	95745	95796	XLOC_209681			XM_008805885.1	0.158882	4414.42	14.762	5e-05	0.00993833
NW_008246771_1	217583	217634	XLOC_209740	LOC103717493			0.158882	4577.92	14.8144	5e-05	0.00993833
NW_008246771_1	385238	385410	XLOC_209837				114.413	0.158882	-9.49208	5e-05	0.00993833
NW_008246771_1	257451	257694	XLOC_209946	LOC103717496	XM_008805920.1		35.0304	0.158882	-7.78451	5e-05	0.00993833
NW_008246772_1	221646	221802	XLOC_210284		XM_008805962.1,XM_008805961.1,XM_008805963.1		0.158882	158.846	9.96546	5e-05	0.00993833
NW_008246772_1	305677	306033	XLOC_210317				15.9202	0.158882	-6.64676	5e-05	0.00993833
NW_008246772_1	408624	408771	XLOC_210355			XM_008805976.1,XM_008805975.1	0.158882	118.115	9.53802	5e-05	0.00993833
NW_008246773_1	202661	202807	XLOC_210434				0.158882	158.973	9.96661	5e-05	0.00993833
NW_008246774_1	284048	284531	XLOC_210986		XM_008806067.1		8.36258	0.158882	-5.71792	5e-05	0.00993833
NW_008246775_1	98623	98719	XLOC_211077				645.859	0.158882	-11.989	5e-05	0.00993833
NW_008246776_1	198342	198818	XLOC_211426			XM_008806118.1,XM_008806117.1	10.3979	0.158882	-6.03219	5e-05	0.00993833
NW_008246776_1	120378	120480	XLOC_211543			XM_008806111.1	0.158882	881.466	12.4377	5e-05	0.00993833
NW_008246776_1	410155	410575	XLOC_211642			XM_008806150.1	7.2695	0.158882	-5.51583	5e-05	0.00993833
NW_008246777_1	193745	194087	XLOC_211722			XM_008806162.1	28.2665	0.158882	-7.47499	5e-05	0.00993833
NW_008246777_1	330171	330557	XLOC_211784	LOC103717694	XM_008806173.1		128.359	0.158882	-9.65801	5e-05	0.00993833
NW_008246777_1	238714	239001	XLOC_211888	LOC103717690	XM_008806169.1,XM_008806168.1,XM_008806167.1		56.2387	0.158882	-8.46746	5e-05	0.00993833
NW_008246778_1	374686	375159	XLOC_212061				12.1383	0.158882	-6.25547	5e-05	0.00993833
NW_008246779_1	200964	201070	XLOC_212279		XM_008806224.1		0.158882	360.275	11.1469	5e-05	0.00993833
NW_008246779_1	49345	49676	XLOC_212398				10.0953	0.158882	-5.98958	5e-05	0.00993833
NW_008246779_1	113919	121967	XLOC_212422		XM_008806220.1	XM_008806221.1	0.158882	349.684	11.1039	5e-05	0.00993833
NW_008246780_1	29443	29762	XLOC_212564		XM_008806244.1,XM_008806243.1	XM_008806244.1,XM_008806243.1	23.5671	0.158882	-7.21267	5e-05	0.00993833
NW_008246780_1	232040	232301	XLOC_212839		XM_008806270.1		0.158882	31.5336	7.63279	5e-05	0.00993833
NW_008246780_1	248457	248576	XLOC_212858			XM_008806293.1,XM_008806275.1	0.158882	243.242	10.5802	5e-05	0.00993833
NW_008246781_1	122065	122478	XLOC_213144				18.634	0.158882	-6.87384	5e-05	0.00993833
NW_008246781_1	122545	122725	XLOC_213145				64.9403	0.158882	-8.67501	5e-05	0.00993833
NW_008246782_1	370465	370553	XLOC_213335				850.042	0.158882	-12.3854	5e-05	0.00993833
NW_008246782_1	178178	178379	XLOC_213406	LOC103717826	XM_008806359.1,XM_008806357.1		96.5746	0.158882	-9.24754	5e-05	0.00993833
NW_008246783_1	206391	206667	XLOC_213628			XM_008806407.1	0.158882	34.8797	7.77829	5e-05	0.00993833
NW_008246785_1	58230	58365	XLOC_214285			XM_008806471.1,XM_008806472.1,XM_008806470.1	0.158882	163.963	10.0112	5e-05	0.00993833
NW_008246785_1	162374	162497	XLOC_214352	LOC103717914			0.158882	217.322	10.4177	5e-05	0.00993833
NW_008246786_1	25432	25681	XLOC_214630		XM_008806530.1		49.5365	0.158882	-8.28439	5e-05	0.00993833
NW_008246787_1	100556	100678	XLOC_214951			XM_008806551.1,XM_008806554.1,XM_008806550.1	0.158882	293.804	10.8527	5e-05	0.00993833
NW_008246787_1	112424	112561	XLOC_215130			XM_008806555.1	0.158882	222.734	10.4532	5e-05	0.00993833
NW_008246787_1	301685	303238	XLOC_215184	LOC103717975	XM_008806571.1		7.93242	0.158882	-5.64173	5e-05	0.00993833
NW_008246787_1	383423	383526	XLOC_215225	LOC103717979	XM_008806575.1,XM_008806576.1		416.672	0.158882	-11.3567	5e-05	0.00993833
NW_008246788_1	395656	395705	XLOC_215420				0.158882	5111.12	14.9734	5e-05	0.00993833
NW_008246788_1	163988	164131	XLOC_215479				0.158882	185.114	10.1862	5e-05	0.00993833
NW_008246789_1	207509	207705	XLOC_215874			XM_008806659.1	46.7625	0.158882	-8.20125	5e-05	0.00993833
NW_008246789_1	209090	209241	XLOC_215876			XM_008806659.1	0.158882	177.574	10.1262	5e-05	0.00993833
NW_008246789_1	246201	246463	XLOC_215906		XM_008806661.1		22.9788	0.158882	-7.1762	5e-05	0.00993833
NW_008246790_1	243945	244034	XLOC_216225				0.158882	4414.42	14.762	5e-05	0.00993833
NW_008246790_1	254206	254575	XLOC_216226				18.575	0.158882	-6.86926	5e-05	0.00993833
NW_008246791_1	247663	247860	XLOC_216484				0.158882	77.0781	8.92222	5e-05	0.00993833
NW_008246794_1	322584	322734	XLOC_217205			XM_008806807.1	0.158882	177.578	10.1263	5e-05	0.00993833
NW_008246794_1	364854	365065	XLOC_217417		XM_008806814.1,XM_008806815.1	XM_008806814.1,XM_008806815.1	0.158882	58.3045	8.51951	5e-05	0.00993833
NW_008246795_1	211161	211514	XLOC_217511	LOC103718153	XM_008806836.1,XM_008806837.1		20.282	0.158882	-6.9961	5e-05	0.00993833
NW_008246795_1	275369	275461	XLOC_217619			XM_008806843.1,XM_008806844.1	0.158882	581.157	11.8368	5e-05	0.00993833
NW_008246797_1	346484	346570	XLOC_218232				0.158882	1215.44	12.9012	5e-05	0.00993833
NW_008246798_1	148999	149057	XLOC_218334			XM_008806962.1	0.158882	5323.83	15.0322	5e-05	0.00993833
NW_008246798_1	152512	152667	XLOC_218338			XM_008806962.1	0.158882	231.708	10.5101	5e-05	0.00993833
NW_008246799_1	186198	186696	XLOC_218609	LOC103718259			7.93997	0.158882	-5.64311	5e-05	0.00993833
NW_008246799_1	196455	196619	XLOC_218615	LOC103718260		XM_008806989.1	85.2691	0.158882	-9.06792	5e-05	0.00993833
NW_008246799_1	61175	61269	XLOC_218705		XM_008806966.1,XM_008806967.1		1222.83	0.158882	-12.91	5e-05	0.00993833
NW_008246800_1	371795	372390	XLOC_218997	LOC103718303	XM_008807057.1		5.23625	0.158882	-5.04251	5e-05	0.00993833
NW_008246800_1	246357	246456	XLOC_219097				0.158882	764.852	12.233	5e-05	0.00993833
NW_008246801_1	154647	154760	XLOC_219248				0.158882	542.48	11.7374	5e-05	0.00993833
NW_008246801_1	189125	189368	XLOC_219432			XM_008807099.1,XM_008807092.1,XM_008807106.1,XM_008807093.1,XM_008807096.1,XM_008807102.1,XM_008807097.1,XM_008807089.1,XM_008807088.1,XM_008807104.1,XM_008807090.1,XM_008807105.1,XM_008807100.1,XM_008807091.1,XM_008807094.1,XM_008807101.1,XM_008807095.1,XM_008807098.1	0.158882	56.4615	8.47317	5e-05	0.00993833
NW_008246802_1	132368	132480	XLOC_219684				0.158882	542.497	11.7374	5e-05	0.00993833
NW_008246802_1	257137	257190	XLOC_219736	LOC103718358		XM_008807142.1	0.158882	3984.01	14.614	5e-05	0.00993833
NW_008246803_1	277780	277974	XLOC_220074			XM_008807160.1	0.158882	98.177	9.27129	5e-05	0.00993833
NW_008246804_1	365066	365117	XLOC_220270				0.158882	4414.42	14.762	5e-05	0.00993833
NW_008246807_1	24430	24560	XLOC_220963	LOC103718439	XM_008807265.1		0.158882	366.45	11.1714	5e-05	0.00993833
NW_008246808_1	265929	266087	XLOC_221243			XM_008807315.1,XM_008807316.1	0.158882	128.155	9.65572	5e-05	0.00993833
NW_008246811_1	180554	180764	XLOC_222232				44.7411	0.158882	-8.1375	5e-05	0.00993833
NW_008246814_1	234495	234898	XLOC_222944				6.56667	0.158882	-5.36913	5e-05	0.00993833
NW_008246815_1	70249	70329	XLOC_223314				0.158882	1274.84	12.9701	5e-05	0.00993833
NW_008246817_1	907	1791	XLOC_223690	LOC103718682		XM_008807600.1	5.342	0.158882	-5.07135	5e-05	0.00993833
NW_008246817_1	14151	14239	XLOC_223699		XM_008807600.1		0.158882	674.969	12.0526	5e-05	0.00993833
NW_008246818_1	304990	305572	XLOC_223964				5.72443	0.158882	-5.1711	5e-05	0.00993833
NW_008246818_1	32795	32847	XLOC_223985				0.158882	4266.85	14.7129	5e-05	0.00993833
NW_008246819_1	228206	228475	XLOC_224230				0.158882	40.8925	8.00774	5e-05	0.00993833
NW_008246820_1	21192	21252	XLOC_224466			XM_008807723.1	0.158882	4086.99	14.6508	5e-05	0.00993833
NW_008246820_1	152213	152272	XLOC_224542			XM_008807706.1	0.158882	3359.57	14.368	5e-05	0.00993833
NW_008246821_1	17883	18096	XLOC_224789		XM_008807729.1		55.3922	0.158882	-8.44558	5e-05	0.00993833
NW_008246821_1	50248	50382	XLOC_224808				170.207	0.158882	-10.0651	5e-05	0.00993833
NW_008246821_1	191292	191404	XLOC_224855	LOC103718789			0.158882	298.927	10.8776	5e-05	0.00993833
NW_008246821_1	221999	222186	XLOC_224862	LOC103718793			64.4166	0.158882	-8.66333	5e-05	0.00993833
NW_008246821_1	226083	226257	XLOC_224871			XM_008807762.1,XM_008807763.1,XM_008807766.1,XM_008807767.1,XM_008807764.1,XM_008807765.1	0.158882	195.629	10.2659	5e-05	0.00993833
NW_008246822_1	154842	154911	XLOC_225099			XM_008807789.1	0.158882	1534.23	13.2373	5e-05	0.00993833
NW_008246823_1	324671	324895	XLOC_225535			XM_008807830.1,XM_008807832.1,XM_008807829.1	0.158882	37.9693	7.90073	5e-05	0.00993833
NW_008246824_1	270940	271104	XLOC_225651	LOC103718858			115.587	0.158882	-9.50681	5e-05	0.00993833
NW_008246824_1	146484	146618	XLOC_225709		XM_008807849.1		0.158882	168.188	10.0479	5e-05	0.00993833
NW_008246824_1	286643	286929	XLOC_225774				0.158882	18.3957	6.85527	5e-05	0.00993833
NW_008246825_1	187547	187709	XLOC_225884				88.9132	0.158882	-9.1283	5e-05	0.00993833
NW_008246827_1	220071	220260	XLOC_226563		XM_008807957.1		0.158882	74.5069	8.87327	5e-05	0.00993833
NW_008246828_1	76959	77271	XLOC_226745				19.4651	0.158882	-6.93679	5e-05	0.00993833
NW_008246830_1	268396	268627	XLOC_227172		XM_008808021.1		38.5125	0.158882	-7.92123	5e-05	0.00993833
NW_008246831_1	234112	234173	XLOC_227365				0.158882	2428.21	13.8996	5e-05	0.00993833
NW_008246831_1	199949	200120	XLOC_227518			XM_008808048.1,XM_008808047.1,XM_008808051.1,XM_008808049.1,XM_008808050.1	0.158882	104.411	9.3601	5e-05	0.00993833
NW_008246833_1	280028	280222	XLOC_227980				48.3817	0.158882	-8.25036	5e-05	0.00993833
NW_008246833_1	269640	269813	XLOC_228149	LOC103719060		XM_008808126.1	0.158882	84.0611	9.04734	5e-05	0.00993833
NW_008246835_1	247709	247821	XLOC_228449	LOC103719094	XM_008808171.1		0.158882	309.998	10.9301	5e-05	0.00993833
NW_008246835_1	200761	200949	XLOC_228561			XM_008808166.1	53.7255	0.158882	-8.40151	5e-05	0.00993833
NW_008246836_1	109134	109217	XLOC_228626				0.158882	1217.52	12.9037	5e-05	0.00993833
NW_008246837_1	151061	151166	XLOC_228864				0.158882	620.035	11.9302	5e-05	0.00993833
NW_008246837_1	256255	256414	XLOC_228967		XM_008808211.1,XM_008808209.1,XM_008808210.1,XM_008808212.1		0.158882	167.229	10.0397	5e-05	0.00993833
NW_008246839_1	154897	155094	XLOC_229265				62.3296	0.158882	-8.61582	5e-05	0.00993833
NW_008246841_1	260809	261022	XLOC_229846			XM_008808321.1	43.5224	0.158882	-8.09766	5e-05	0.00993833
NW_008246841_1	88341	88713	XLOC_229892		XM_008808302.1		49.5696	0.158882	-8.28536	5e-05	0.00993833
NW_008246842_1	4109	4619	XLOC_230066		XM_008808366.1		14.2632	0.158882	-6.4882	5e-05	0.00993833
NW_008246843_1	100606	100673	XLOC_230222		XM_008808376.1,XM_008808377.1		0.158882	3925.91	14.5928	5e-05	0.00993833
NW_008246844_1	104452	104823	XLOC_230443	LOC103719263	XM_008808416.1		64.3904	0.158882	-8.66275	5e-05	0.00993833
NW_008246844_1	307654	307784	XLOC_230670				0.158882	249.852	10.6189	5e-05	0.00993833
NW_008246846_1	33104	33245	XLOC_230998				0.158882	136.236	9.74394	5e-05	0.00993833
NW_008246848_1	228952	229139	XLOC_231427				1681.71	0.158882	-13.3697	5e-05	0.00993833
NW_008246848_1	23794	23898	XLOC_231474			XM_008808531.1	0.158882	398.495	11.2924	5e-05	0.00993833
NW_008246848_1	235048	235330	XLOC_231569				15.2618	0.158882	-6.58583	5e-05	0.00993833
NW_008246850_1	110732	111040	XLOC_231803	LOC103719369	XM_008808576.1,XM_008808575.1,XM_008808578.1,XM_008808577.1		23.6022	0.158882	-7.21482	5e-05	0.00993833
NW_008246850_1	120800	123306	XLOC_231810		XM_008808576.1,XM_008808575.1,XM_008808578.1,XM_008808577.1		12.1325	0.158882	-6.25478	5e-05	0.00993833
NW_008246850_1	261879	262070	XLOC_231834			XM_008808581.1,XM_008808583.1	0.158882	80.0265	8.97638	5e-05	0.00993833
NW_008246850_1	79811	79919	XLOC_231894				354.905	0.158882	-11.1253	5e-05	0.00993833
NW_008246851_1	313422	313562	XLOC_232120				175.807	0.158882	-10.1118	5e-05	0.00993833
NW_008246854_1	104909	105133	XLOC_232861			XM_008808710.1,XM_008808711.1	0.158882	57.2213	8.49245	5e-05	0.00993833
NW_008246854_1	196984	197212	XLOC_233056			XM_008808729.1,XM_008808731.1,XM_008808732.1,XM_008808730.1	0.158882	47.5371	8.22495	5e-05	0.00993833
NW_008246854_1	230585	231107	XLOC_233071				9.2743	0.158882	-5.86721	5e-05	0.00993833
NW_008246855_1	289837	290057	XLOC_233222			XM_008808780.1	0.158882	64.5617	8.66658	5e-05	0.00993833
NW_008246855_1	262837	262966	XLOC_233375	LOC103719501		XM_008808777.1,XM_008808778.1	0.158882	242.853	10.5779	5e-05	0.00993833
NW_008246856_1	261796	262136	XLOC_233624	LOC103719522	XM_008808815.1		9.47412	0.158882	-5.89796	5e-05	0.00993833
NW_008246857_1	138529	138607	XLOC_233708			XM_008808826.1	0.158882	1669.82	13.3594	5e-05	0.00993833
NW_008246858_1	61773	61941	XLOC_233907			XM_008808842.1,XM_008808844.1,XM_008808843.1	0.158882	135.834	9.73967	5e-05	0.00993833
NW_008246858_1	255145	255255	XLOC_233992		XM_008808855.1		0.158882	623.781	11.9389	5e-05	0.00993833
NW_008246858_1	214195	214306	XLOC_234078				0.158882	393.769	11.2752	5e-05	0.00993833
NW_008246861_1	136643	136813	XLOC_234730			XM_008808959.1,XM_008808956.1,XM_008808957.1,XM_008808960.1,XM_008808955.1,XM_008808958.1	0.158882	98.5235	9.27637	5e-05	0.00993833
NW_008246862_1	119381	120136	XLOC_234952	LOC103719651	XM_008808992.1		13.9653	0.158882	-6.45775	5e-05	0.00993833
NW_008246862_1	299231	299283	XLOC_235016	LOC103719654		XM_008808995.1	0.158882	4114.46	14.6605	5e-05	0.00993833
NW_008246863_1	143321	144121	XLOC_235153	LOC103719663			249.233	0.158882	-10.6153	5e-05	0.00993833
NW_008246863_1	23891	24017	XLOC_235239			XM_008808997.1,XM_008808998.1,XM_008808999.1	256.752	0.158882	-10.6582	5e-05	0.00993833
NW_008246866_1	88141	88251	XLOC_235910	LOC103719728			407.611	0.158882	-11.325	5e-05	0.00993833
NW_008246866_1	220955	221089	XLOC_235967				0.158882	276.309	10.7641	5e-05	0.00993833
NW_008246867_1	160335	160650	XLOC_236062	LOC103719753			11.4006	0.158882	-6.16501	5e-05	0.00993833
NW_008246867_1	41684	41750	XLOC_236137			XM_008809108.1	0.158882	1785.43	13.456	5e-05	0.00993833
NW_008246867_1	47483	47640	XLOC_236148			XM_008809108.1	0.158882	120.489	9.56673	5e-05	0.00993833
NW_008246868_1	207388	207497	XLOC_236414				0.158882	339.91	11.063	5e-05	0.00993833
NW_008246870_1	110439	110507	XLOC_236676	LOC103719805	XM_008809210.1,XM_008809205.1,XM_008809207.1,XM_008809204.1,XM_008809209.1	XM_008809208.1,XM_008809206.1,XM_008809211.1	0.158882	2567.93	13.9804	5e-05	0.00993833
NW_008246872_1	80853	80955	XLOC_237188			XM_008809266.1,XM_008809267.1	0.158882	425.535	11.3871	5e-05	0.00993833
NW_008246872_1	125260	125429	XLOC_237205	LOC103719846			104.353	0.158882	-9.3593	5e-05	0.00993833
NW_008246872_1	147917	148295	XLOC_237348	LOC103719849	XM_008809278.1		12.1457	0.158882	-6.25635	5e-05	0.00993833
NW_008246873_1	124576	124754	XLOC_237514		XM_008809345.1		100.437	0.158882	-9.30412	5e-05	0.00993833
NW_008246873_1	125017	125550	XLOC_237515		XM_008809345.1		259.842	0.158882	-10.6755	5e-05	0.00993833
NW_008246876_1	224483	224614	XLOC_238141				0.158882	305.05	10.9069	5e-05	0.00993833
NW_008246878_1	10505	10588	XLOC_238497				0.158882	852.267	12.3891	5e-05	0.00993833
NW_008246879_1	167675	167741	XLOC_238827			XM_008809546.1,XM_008809550.1,XM_008809551.1,XM_008809549.1,XM_008809548.1,XM_008809553.1,XM_008809552.1,XM_008809547.1	0.158882	3504.72	14.4291	5e-05	0.00993833
NW_008246880_1	257714	257765	XLOC_239081				0.158882	4577.92	14.8144	5e-05	0.00993833
NW_008246882_1	219498	219551	XLOC_239500				0.158882	4908.87	14.9151	5e-05	0.00993833
NW_008246882_1	55324	55791	XLOC_239542	LOC103720079	XM_008809615.1		4.98709	0.158882	-4.97217	5e-05	0.00993833
NW_008246884_1	104202	104393	XLOC_239937	LOC103720115	XM_008809681.1		0.158882	48.5554	8.25553	5e-05	0.00993833
NW_008246885_1	122395	122475	XLOC_240043	LOC103720143			0.158882	1199.37	12.882	5e-05	0.00993833
NW_008246885_1	130875	131011	XLOC_240060				0.158882	279.778	10.7821	5e-05	0.00993833
NW_008246885_1	163135	163273	XLOC_240217	LOC103720131	XM_008809707.1		153.905	0.158882	-9.91987	5e-05	0.00993833
NW_008246886_1	63181	63365	XLOC_240328	LOC103720159			0.158882	86.6059	9.09037	5e-05	0.00993833
NW_008246886_1	177916	178111	XLOC_240457			XM_008809741.1	0.158882	81.4083	9.00108	5e-05	0.00993833
NW_008246886_1	209628	209691	XLOC_240461				0.158882	2870.29	14.141	5e-05	0.00993833
NW_008246889_1	139486	139650	XLOC_240862	LOC103720194	XM_008809796.1		159.169	0.158882	-9.96839	5e-05	0.00993833
NW_008246890_1	26698	26864	XLOC_241155			XM_008809811.1	0.158882	102.505	9.33352	5e-05	0.00993833
NW_008246890_1	65667	65718	XLOC_241174				0.158882	4414.42	14.762	5e-05	0.00993833
NW_008246892_1	63691	63742	XLOC_241630				0.158882	4577.92	14.8144	5e-05	0.00993833
NW_008246892_1	174325	174375	XLOC_241649				0.158882	6063.35	15.2199	5e-05	0.00993833
NW_008246893_1	218536	218643	XLOC_241882				0.158882	361.925	11.1535	5e-05	0.00993833
NW_008246893_1	226464	226703	XLOC_241886		XM_008809896.1,XM_008809897.1		24.7536	0.158882	-7.28354	5e-05	0.00993833
NW_008246895_1	123628	123839	XLOC_242275			XM_008809955.1,XM_008809956.1	0.158882	62.8393	8.62757	5e-05	0.00993833
NW_008246896_1	266129	266455	XLOC_242557	LOC103720342			19.783	0.158882	-6.96016	5e-05	0.00993833
NW_008246899_1	82711	83730	XLOC_243075	LOC103720378	XM_008810048.1		22.4617	0.158882	-7.14337	5e-05	0.00993833
NW_008246899_1	83885	84182	XLOC_243076		XM_008810048.1		48.6487	0.158882	-8.2583	5e-05	0.00993833
NW_008246899_1	116100	116371	XLOC_243096				20.8519	0.158882	-7.03608	5e-05	0.00993833
NW_008246899_1	163544	163820	XLOC_243109				25.2039	0.158882	-7.30955	5e-05	0.00993833
NW_008246900_1	28447	28498	XLOC_243367			XM_008810102.1	0.158882	4414.42	14.762	5e-05	0.00993833
NW_008246903_1	127799	128065	XLOC_244211			XM_008810180.1	0.158882	27.9412	7.45829	5e-05	0.00993833
NW_008246904_1	99598	99935	XLOC_244313		XM_008810204.1	XM_008810204.1	11.8229	0.158882	-6.21748	5e-05	0.00993833
NW_008246905_1	41792	42082	XLOC_244641		XM_008810242.1	XM_008810242.1	30.7949	0.158882	-7.59859	5e-05	0.00993833
NW_008246906_1	163821	163873	XLOC_244828			XM_008810276.1	0.158882	4114.46	14.6605	5e-05	0.00993833
NW_008246907_1	245901	246060	XLOC_245139				0.158882	182.28	10.164	5e-05	0.00993833
NW_008246907_1	248512	248786	XLOC_245145				0.158882	44.0626	8.11546	5e-05	0.00993833
NW_008246907_1	107879	108023	XLOC_245197			XM_008810279.1,XM_008810280.1,XM_008810278.1	0.158882	166.664	10.0348	5e-05	0.00993833
NW_008246909_1	77687	77950	XLOC_245543		XM_008810324.1		21.8994	0.158882	-7.10679	5e-05	0.00993833
NW_008246910_1	118301	118352	XLOC_245715				0.158882	4414.42	14.762	5e-05	0.00993833
NW_008246910_1	169303	169657	XLOC_245748		XM_008810347.1,XM_008810346.1	XM_008810347.1,XM_008810346.1	0.158882	66.9877	8.7198	5e-05	0.00993833
NW_008246910_1	172112	172291	XLOC_245755			XM_008810347.1,XM_008810346.1	0.158882	98.3796	9.27426	5e-05	0.00993833
NW_008246912_1	115613	115708	XLOC_246095	LOC103720603			0.158882	1120.49	12.7839	5e-05	0.00993833
NW_008246912_1	177521	177640	XLOC_246119			XM_008810382.1,XM_008810383.1,XM_008810380.1,XM_008810377.1,XM_008810376.1,XM_008810379.1,XM_008810378.1,XM_008810384.1,XM_008810385.1	0.158882	360.359	11.1473	5e-05	0.00993833
NW_008246913_1	27074	27366	XLOC_246268		XM_008810393.1	XM_008810393.1	16.9663	0.158882	-6.73857	5e-05	0.00993833
NW_008246913_1	169363	169612	XLOC_246354			XM_008810412.1	0.158882	69.4131	8.77111	5e-05	0.00993833
NW_008246915_1	121693	122272	XLOC_246696				6.51183	0.158882	-5.35704	5e-05	0.00993833
NW_008246915_1	133670	133749	XLOC_246828			XM_008810468.1,XM_008810470.1,XM_008810474.1,XM_008810472.1,XM_008810473.1,XM_008810469.1	0.158882	1006.51	12.6291	5e-05	0.00993833
NW_008246924_1	206813	206962	XLOC_248635		XM_008810679.1		0.158882	112.774	9.47126	5e-05	0.00993833
NW_008246926_1	189630	189787	XLOC_249220				116.555	0.158882	-9.51884	5e-05	0.00993833
NW_008246928_1	122419	122548	XLOC_249437				0.158882	273.637	10.7501	5e-05	0.00993833
NW_008246928_1	132003	132054	XLOC_249459				0.158882	4414.42	14.762	5e-05	0.00993833
NW_008246928_1	158242	158496	XLOC_249477				24.7137	0.158882	-7.28121	5e-05	0.00993833
NW_008246930_1	36246	36379	XLOC_249804			XM_008810828.1,XM_008810826.1,XM_008810830.1,XM_008810829.1	0.158882	295.807	10.8625	5e-05	0.00993833
NW_008246930_1	78377	78451	XLOC_249826				0.158882	7256.59	15.479	5e-05	0.00993833
NW_008246932_1	99080	99132	XLOC_250145			XM_008810882.1,XM_008810881.1	0.158882	4266.85	14.7129	5e-05	0.00993833
NW_008246932_1	102428	102626	XLOC_250152			XM_008810882.1,XM_008810881.1	86.4148	0.158882	-9.08718	5e-05	0.00993833
NW_008246934_1	223386	223620	XLOC_250695	LOC103720946	XM_008810927.1		40.5179	0.158882	-7.99446	5e-05	0.00993833
NW_008246934_1	235310	235470	XLOC_250701				92.7645	0.158882	-9.18947	5e-05	0.00993833
NW_008246935_1	175537	176187	XLOC_250759	LOC103720957	XM_008810938.1		31.8865	283.699	3.15334	5e-05	0.00993833
NW_008246935_1	103069	103129	XLOC_250811				0.158882	3673.7	14.497	5e-05	0.00993833
NW_008246936_1	118565	118641	XLOC_250917			XM_008810968.1	0.158882	2744.38	14.0762	5e-05	0.00993833
NW_008246936_1	97538	97610	XLOC_251018			XM_008810966.1,XM_008810967.1	0.158882	1377	13.0813	5e-05	0.00993833
NW_008246939_1	122449	122546	XLOC_251476		XM_008811041.1,XM_008811040.1		0.158882	828.38	12.3481	5e-05	0.00993833
NW_008246939_1	24197	24286	XLOC_251552		XM_008811031.1		0.158882	1022.8	12.6523	5e-05	0.00993833
NW_008246939_1	26336	26638	XLOC_251557			XM_008811031.1	0.158882	29.8021	7.55131	5e-05	0.00993833
NW_008246939_1	29663	29742	XLOC_251563		XM_008811031.1		0.158882	2066.94	13.6673	5e-05	0.00993833
NW_008246941_1	223687	223747	XLOC_251927			XM_008811084.1	3122.95	0.158882	-14.2627	5e-05	0.00993833
NW_008246942_1	134410	134502	XLOC_251995				0.158882	947.071	12.5413	5e-05	0.00993833
NW_008246944_1	195202	195253	XLOC_252478				0.158882	7602.62	15.5463	5e-05	0.00993833
NW_008246944_1	226840	226947	XLOC_252520				0.158882	348.999	11.1011	5e-05	0.00993833
NW_008246945_1	234194	234599	XLOC_252637				7.803	0.158882	-5.618	5e-05	0.00993833
NW_008246946_1	37006	37180	XLOC_252856			XM_008811170.1,XM_008811171.1	0.158882	92.2776	9.18188	5e-05	0.00993833
NW_008246947_1	13805	14269	XLOC_252944				7.95834	0.158882	-5.64644	5e-05	0.00993833
NW_008246947_1	26078	26532	XLOC_253059		XM_008811184.1	XM_008811184.1	188.795	0.158882	-10.2146	5e-05	0.00993833
NW_008246948_1	10432	10486	XLOC_253243	LOC103721137			0.158882	5988.5	15.202	5e-05	0.00993833
NW_008246949_1	181359	181427	XLOC_253416				0.158882	1672.14	13.3615	5e-05	0.00993833
NW_008246950_1	124019	124168	XLOC_253649	LOC103721178			0.158882	116.951	9.52373	5e-05	0.00993833
NW_008246950_1	124659	124787	XLOC_253651				0.158882	263.448	10.6953	5e-05	0.00993833
NW_008246952_1	157783	157853	XLOC_254073				2385.11	0.158882	-13.8738	5e-05	0.00993833
NW_008246953_1	78887	79195	XLOC_254153				16.3606	0.158882	-6.68613	5e-05	0.00993833
NW_008246956_1	97707	97946	XLOC_254766	LOC103721254			40.1558	0.158882	-7.98151	5e-05	0.00993833
NW_008246957_1	160518	160836	XLOC_254967				15.0923	0.158882	-6.56971	5e-05	0.00993833
NW_008246957_1	169268	169319	XLOC_254976				0.158882	4414.42	14.762	5e-05	0.00993833
NW_008246957_1	6927	7017	XLOC_254987				0.158882	822.806	12.3384	5e-05	0.00993833
NW_008246959_1	50776	50835	XLOC_255214				4660.21	0.158882	-14.8402	5e-05	0.00993833
NW_008246959_1	113010	113345	XLOC_255230		XM_008811431.1		13.7345	0.158882	-6.4337	5e-05	0.00993833
NW_008246961_1	134900	135107	XLOC_255477				0.158882	38.6094	7.92485	5e-05	0.00993833
NW_008246961_1	79300	79375	XLOC_255533				0.158882	1156.54	12.8296	5e-05	0.00993833
NW_008246963_1	1630	1965	XLOC_255784				0.158882	20.0804	6.98169	5e-05	0.00993833
NW_008246963_1	215999	216709	XLOC_255885	LOC103721340	XM_008811508.1		7.82051	0.158882	-5.62124	5e-05	0.00993833
NW_008246963_1	182072	182123	XLOC_256003	LOC103721333			0.158882	4414.42	14.762	5e-05	0.00993833
NW_008246964_1	141765	141863	XLOC_256107			XM_008811514.1,XM_008811513.1,XM_008811515.1	0.158882	695.833	12.0966	5e-05	0.00993833
NW_008246965_1	141088	141433	XLOC_256248		XM_008811528.1		13.636	0.158882	-6.42332	5e-05	0.00993833
NW_008246968_1	169797	170083	XLOC_256771	LOC103721400	XM_008811597.1		14.6834	0.158882	-6.53009	5e-05	0.00993833
NW_008246973_1	63515	63591	XLOC_257640			XM_008811717.1,XM_008811715.1,XM_008811716.1	0.158882	2129.97	13.7106	5e-05	0.00993833
NW_008246974_1	105230	105452	XLOC_257717	LOC103721484	XM_008811725.1		61.6722	0.158882	-8.60052	5e-05	0.00993833
NW_008246975_1	41439	41587	XLOC_257857			XM_008811746.1,XM_008811743.1,XM_008811742.1,XM_008811745.1,XM_008811744.1,XM_008811741.1	0.158882	205.164	10.3346	5e-05	0.00993833
NW_008246975_1	42900	42950	XLOC_257861			XM_008811746.1,XM_008811743.1,XM_008811742.1,XM_008811745.1,XM_008811744.1,XM_008811741.1	0.158882	4920.98	14.9187	5e-05	0.00993833
NW_008246976_1	23098	23447	XLOC_258054				12.4876	0.158882	-6.2964	5e-05	0.00993833
NW_008246976_1	85194	85638	XLOC_258072				22.0364	0.158882	-7.11579	5e-05	0.00993833
NW_008246977_1	18907	18974	XLOC_258243				0.158882	1758.81	13.4344	5e-05	0.00993833
NW_008246977_1	98318	98372	XLOC_258426				0.158882	5988.5	15.202	5e-05	0.00993833
NW_008246977_1	101675	101835	XLOC_258430				92.7645	0.158882	-9.18947	5e-05	0.00993833
NW_008246978_1	169476	169603	XLOC_258568				204.474	0.158882	-10.3297	5e-05	0.00993833
NW_008246978_1	135752	135936	XLOC_258636	LOC103721561	XM_008811828.1		88.539	0.158882	-9.12221	5e-05	0.00993833
NW_008246978_1	207638	207939	XLOC_258677				0.158882	19.6641	6.95146	5e-05	0.00993833
NW_008246982_1	119595	119683	XLOC_259131				0.158882	1099.95	12.7572	5e-05	0.00993833
NW_008246987_1	13236	13532	XLOC_259902		XM_008811968.1,XM_008811967.1		41.053	0.158882	-8.01339	5e-05	0.00993833
NW_008246987_1	14884	15235	XLOC_259904	LOC103721673	XM_008811968.1,XM_008811967.1		11.5438	0.158882	-6.18302	5e-05	0.00993833
NW_008246991_1	104033	104400	XLOC_260524	LOC103721735	XM_008812052.1		9.39351	0.158882	-5.88564	5e-05	0.00993833
NW_008246993_1	206939	207019	XLOC_260967			XM_008812100.1	0.158882	964.743	12.568	5e-05	0.00993833
NW_008246995_1	19829	19883	XLOC_261117				4608.87	0.158882	-14.8242	5e-05	0.00993833
NW_008246995_1	131194	131253	XLOC_261150				0.158882	2629.23	14.0144	5e-05	0.00993833
NW_008246995_1	85383	85600	XLOC_261216			XM_008812128.1	0.158882	56.7339	8.48011	5e-05	0.00993833
NW_008246995_1	91950	92035	XLOC_261222				0.158882	758.539	12.2211	5e-05	0.00993833
NW_008246997_1	70520	70695	XLOC_261510			XM_008812179.1	0.158882	136.359	9.74524	5e-05	0.00993833
NW_008247000_1	916	1101	XLOC_261899				0.158882	74.0382	8.86417	5e-05	0.00993833
NW_008247002_1	175438	175712	XLOC_262311	LOC103721881	XM_008812257.1,XM_008812258.1	XM_008812257.1,XM_008812258.1	30.502	0.158882	-7.5848	5e-05	0.00993833
NW_008247006_1	53392	53596	XLOC_262875				0.158882	103.414	9.34626	5e-05	0.00993833
NW_008247006_1	74650	74757	XLOC_262905				0.158882	1058.49	12.7018	5e-05	0.00993833
NW_008247008_1	26273	26341	XLOC_263246				0.158882	1612.42	13.309	5e-05	0.00993833
NW_008247009_1	198261	198333	XLOC_263421				0.158882	2188.45	13.7497	5e-05	0.00993833
NW_008247010_1	82839	82956	XLOC_263549				0.158882	257.689	10.6635	5e-05	0.00993833
NW_008247010_1	151961	152063	XLOC_263692				0.158882	569.913	11.8086	5e-05	0.00993833
NW_008247013_1	106580	106671	XLOC_263996			XM_008812433.1	0.158882	1150.06	12.8215	5e-05	0.00993833
NW_008247014_1	64686	64769	XLOC_264136				0.158882	1369.72	13.0736	5e-05	0.00993833
NW_008247015_1	63309	63454	XLOC_264253				0.158882	128.374	9.65818	5e-05	0.00993833
NW_008247015_1	90404	90491	XLOC_264322			XM_008812460.1	0.158882	896.279	12.4618	5e-05	0.00993833
NW_008247016_1	117228	117469	XLOC_264422				0.158882	39.5962	7.96126	5e-05	0.00993833
NW_008247016_1	129043	129094	XLOC_264438				0.158882	4414.42	14.762	5e-05	0.00993833
NW_008247016_1	63448	63554	XLOC_264509				0.158882	587.114	11.8515	5e-05	0.00993833
NW_008247017_1	201232	201533	XLOC_264763				0.158882	43.3966	8.09348	5e-05	0.00993833
NW_008247018_1	176885	177006	XLOC_264864				0.158882	319.187	10.9722	5e-05	0.00993833
NW_008247019_1	177827	177917	XLOC_265080				0.158882	648.974	11.996	5e-05	0.00993833
NW_008247023_1	171151	171283	XLOC_265611			XM_008812594.1	211.048	0.158882	-10.3754	5e-05	0.00993833
NW_008247027_1	193692	193744	XLOC_266234			XM_008812679.1	0.158882	4114.46	14.6605	5e-05	0.00993833
NW_008247028_1	123488	123604	XLOC_266413				0.158882	348.853	11.1004	5e-05	0.00993833
NW_008247031_1	28227	28278	XLOC_266780				0.158882	4414.42	14.762	5e-05	0.00993833
NW_008247031_1	114656	114773	XLOC_266886				0.158882	443.798	11.4477	5e-05	0.00993833
NW_008247034_1	15864	16238	XLOC_267193		XM_008812791.1,XM_008812789.1,XM_008812790.1		52.7235	0.158882	-8.37435	5e-05	0.00993833
NW_008247036_1	4855	4988	XLOC_267558				0.158882	308.133	10.9214	5e-05	0.00993833
NW_008247038_1	115852	115980	XLOC_267828				0.158882	196.708	10.2739	5e-05	0.00993833
NW_008247039_1	102033	102084	XLOC_267946				0.158882	5804.15	15.1568	5e-05	0.00993833
NW_008247040_1	27048	27196	XLOC_267981				0.158882	119.679	9.557	5e-05	0.00993833
NW_008247041_1	95272	95766	XLOC_268148				5.5333	0.158882	-5.12211	5e-05	0.00993833
NW_008247042_1	114799	115087	XLOC_268296			XM_008812903.1,XM_008812906.1,XM_008812904.1,XM_008812902.1,XM_008812905.1	16.9691	0.158882	-6.73881	5e-05	0.00993833
NW_008247043_1	17529	17675	XLOC_268345				0.158882	230.623	10.5034	5e-05	0.00993833
NW_008247047_1	44360	44548	XLOC_269066		XM_008812995.1		0.158882	84.3726	9.05268	5e-05	0.00993833
NW_008247049_1	97292	97457	XLOC_269444		XM_008813023.1,XM_008813024.1		0.158882	140.007	9.78333	5e-05	0.00993833
NW_008247051_1	9224	9346	XLOC_269590		XM_008813059.1	XM_008813059.1	0.158882	368.29	11.1787	5e-05	0.00993833
NW_008247053_1	136943	137031	XLOC_269907				0.158882	1249.94	12.9416	5e-05	0.00993833
NW_008247055_1	163336	163411	XLOC_270198			XM_008813105.1	0.158882	1520.63	13.2244	5e-05	0.00993833
NW_008247055_1	164103	164217	XLOC_270201			XM_008813105.1	0.158882	589.035	11.8562	5e-05	0.00993833
NW_008247056_1	12410	12604	XLOC_270270				0.158882	75.9805	8.90153	5e-05	0.00993833
NW_008247057_1	171267	171318	XLOC_270516				0.158882	4577.92	14.8144	5e-05	0.00993833
NW_008247059_1	46674	46779	XLOC_270862		XM_008813181.1		0.158882	626.924	11.9461	5e-05	0.00993833
NW_008247060_1	130361	130638	XLOC_271029		XM_008813191.1	XM_008813191.1	103.36	0.158882	-9.34551	5e-05	0.00993833
NW_008247063_1	32124	32420	XLOC_271343	LOC103722619,LOC103722620	XM_008813237.1		16.3617	0.158882	-6.68622	5e-05	0.00993833
NW_008247064_1	20032	20088	XLOC_271409			XM_008813242.1,XM_008813239.1,XM_008813240.1,XM_008813243.1,XM_008813241.1	0.158882	3157.82	14.2787	5e-05	0.00993833
NW_008247064_1	27167	27377	XLOC_271505		XM_008813242.1,XM_008813239.1,XM_008813243.1,XM_008813240.1,XM_008813241.1	XM_008813242.1,XM_008813239.1,XM_008813240.1,XM_008813243.1,XM_008813241.1	52.198	0.158882	-8.3599	5e-05	0.00993833
NW_008247064_1	62276	62578	XLOC_271523	LOC103722629	XM_008813250.1		28.5018	0.158882	-7.48695	5e-05	0.00993833
NW_008247067_1	169836	169919	XLOC_271937	LOC103722673			0.158882	821.829	12.3367	5e-05	0.00993833
NW_008247068_1	96270	96362	XLOC_272058		XM_008813326.1		609.914	0.158882	-11.9064	5e-05	0.00993833
NW_008247068_1	33528	33597	XLOC_272111				0.158882	2130.88	13.7112	5e-05	0.00993833
NW_008247068_1	88851	88945	XLOC_272129			XM_008813326.1	516.865	0.158882	-11.6676	5e-05	0.00993833
NW_008247069_1	49058	49191	XLOC_272202			XM_008813348.1	0.158882	261.913	10.6869	5e-05	0.00993833
NW_008247070_1	110706	110876	XLOC_272379			XM_008813379.1,XM_008813377.1,XM_008813378.1	0.158882	149.117	9.87427	5e-05	0.00993833
NW_008247071_1	59749	59871	XLOC_272564				0.158882	231.733	10.5103	5e-05	0.00993833
NW_008247073_1	118356	118529	XLOC_272782			XM_008813434.1	0.158882	114.173	9.48905	5e-05	0.00993833
NW_008247074_1	58645	58822	XLOC_272896		XM_008813439.1,XM_008813438.1		0.158882	85.9287	9.07904	5e-05	0.00993833
NW_008247075_1	100760	101015	XLOC_273115		XM_008813460.1		0.158882	83.2633	9.03358	5e-05	0.00993833
NW_008247077_1	40879	40930	XLOC_273391				0.158882	7030.38	15.4334	5e-05	0.00993833
NW_008247083_1	71388	71499	XLOC_274116		XM_008813588.1		0.158882	393.769	11.2752	5e-05	0.00993833
NW_008247083_1	71568	71663	XLOC_274117		XM_008813588.1		0.158882	685.816	12.0757	5e-05	0.00993833
NW_008247085_1	108061	108269	XLOC_274432	LOC103722898			85.4742	0.158882	-9.07139	5e-05	0.00993833
NW_008247087_1	37812	37869	XLOC_274665	LOC103722925			0.158882	3076.7	14.2411	5e-05	0.00993833
NW_008247087_1	170518	170643	XLOC_274724			XM_008813658.1	0.158882	415.178	11.3516	5e-05	0.00993833
NW_008247089_1	9662	9915	XLOC_274939				0.158882	31.9887	7.65346	5e-05	0.00993833
NW_008247089_1	113603	113927	XLOC_274970				0.158882	23.2625	7.19391	5e-05	0.00993833
NW_008247089_1	131728	131823	XLOC_274975				0.158882	685.816	12.0757	5e-05	0.00993833
NW_008247089_1	143579	143632	XLOC_274988				0.158882	6047.16	15.216	5e-05	0.00993833
NW_008247090_1	106278	106444	XLOC_275073				81.8191	0.158882	-9.00834	5e-05	0.00993833
NW_008247091_1	99979	100053	XLOC_275182			XM_008813708.1	0.158882	1546.39	13.2487	5e-05	0.00993833
NW_008247092_1	60734	61235	XLOC_275252	LOC103722964		XM_008813726.1	5.79713	0.158882	-5.18931	5e-05	0.00993833
NW_008247093_1	26111	26575	XLOC_275439		XM_008813742.1		10.4243	0.158882	-6.03585	5e-05	0.00993833
NW_008247094_1	90629	91023	XLOC_275591				0.158882	12.9737	6.35149	5e-05	0.00993833
NW_008247094_1	91096	91337	XLOC_275592				0.158882	48.5373	8.25499	5e-05	0.00993833
NW_008247094_1	133878	133928	XLOC_275609			XM_008813773.1,XM_008813771.1	0.158882	4920.98	14.9187	5e-05	0.00993833
NW_008247095_1	127465	127563	XLOC_275821			XM_008813783.1,XM_008813784.1,XM_008813782.1	0.158882	469.688	11.5295	5e-05	0.00993833
NW_008247097_1	128030	128303	XLOC_275995	LOC103723035	XM_008813823.1		28.2193	0.158882	-7.47258	5e-05	0.00993833
NW_008247097_1	78785	79043	XLOC_276065				18.7919	0.158882	-6.88601	5e-05	0.00993833
NW_008247097_1	82522	82587	XLOC_276072				0.158882	1881.25	13.5314	5e-05	0.00993833
NW_008247097_1	113163	113311	XLOC_276097				148.03	0.158882	-9.86372	5e-05	0.00993833
NW_008247100_1	28457	28703	XLOC_276419				30.7273	0.158882	-7.59542	5e-05	0.00993833
NW_008247100_1	63467	63553	XLOC_276428				765.349	0.158882	-12.2339	5e-05	0.00993833
NW_008247106_1	2835	9964	XLOC_277063	LOC103723112	XM_008813927.1		0.158882	2094.54	13.6864	5e-05	0.00993833
NW_008247108_1	69478	69624	XLOC_277410				0.158882	125.387	9.62422	5e-05	0.00993833
NW_008247109_1	63258	63463	XLOC_277463	LOC103723140			80.6652	0.158882	-8.98785	5e-05	0.00993833
NW_008247109_1	134316	134426	XLOC_277541				0.158882	317.775	10.9658	5e-05	0.00993833
NW_008247110_1	17314	17520	XLOC_277589			XM_008813972.1,XM_008813971.1	0.158882	39.2249	7.94767	5e-05	0.00993833
NW_008247110_1	93508	93689	XLOC_277627				61.0265	0.158882	-8.58534	5e-05	0.00993833
NW_008247112_1	84284	84453	XLOC_277864			XM_008814001.1,XM_008814003.1,XM_008814002.1	0.158882	76.0685	8.9032	5e-05	0.00993833
NW_008247116_1	86685	86735	XLOC_278262				0.158882	4920.98	14.9187	5e-05	0.00993833
NW_008247117_1	8525	8667	XLOC_278410				0.158882	132.978	9.70902	5e-05	0.00993833
NW_008247118_1	125737	125922	XLOC_278582				0.158882	95.049	9.22457	5e-05	0.00993833
NW_008247118_1	126093	126335	XLOC_278583				0.158882	42.4616	8.06206	5e-05	0.00993833
NW_008247120_1	93076	93166	XLOC_278804				0.158882	1193.65	12.8751	5e-05	0.00993833
NW_008247120_1	126444	126673	XLOC_278844				42.7168	0.158882	-8.0707	5e-05	0.00993833
NW_008247122_1	108436	108517	XLOC_279051				0.158882	1453.9	13.1597	5e-05	0.00993833
NW_008247122_1	140789	141048	XLOC_279068			XM_008814144.1	19.4439	0.158882	-6.93522	5e-05	0.00993833
NW_008247124_1	134623	135130	XLOC_279297	LOC103723292	XM_008814171.1		15.3163	0.158882	-6.59097	5e-05	0.00993833
NW_008247124_1	136236	136584	XLOC_279299		XM_008814171.1		26.1369	0.158882	-7.36199	5e-05	0.00993833
NW_008247131_1	125061	125282	XLOC_280116			XM_008814256.1,XM_008814257.1	0.158882	30.1426	7.5677	5e-05	0.00993833
NW_008247132_1	26639	26775	XLOC_280209				0.158882	154.164	9.92229	5e-05	0.00993833
NW_008247134_1	52855	53334	XLOC_280450				6.12123	0.158882	-5.26779	5e-05	0.00993833
NW_008247137_1	18122	18478	XLOC_280767				16.6783	0.158882	-6.71387	5e-05	0.00993833
NW_008247138_1	106086	106147	XLOC_280927				0.158882	2428.21	13.8996	5e-05	0.00993833
NW_008247139_1	54589	54643	XLOC_280955				0.158882	3593.1	14.465	5e-05	0.00993833
NW_008247142_1	47113	47513	XLOC_281266			XM_008814364.1	9.03516	0.158882	-5.82952	5e-05	0.00993833
NW_008247143_1	147916	147970	XLOC_281426			XM_008814388.1	0.158882	3593.1	14.465	5e-05	0.00993833
NW_008247144_1	14635	14912	XLOC_281462				19.6035	0.158882	-6.94701	5e-05	0.00993833
NW_008247144_1	53769	53889	XLOC_281475		XM_008814390.1,XM_008814391.1		1019.99	0.158882	-12.6483	5e-05	0.00993833
NW_008247152_1	46016	46090	XLOC_282310			XM_008814483.1	0.158882	1210.22	12.895	5e-05	0.00993833
NW_008247153_1	96342	96469	XLOC_282398			XM_008814500.1	0.158882	194.833	10.2601	5e-05	0.00993833
NW_008247156_1	147159	147397	XLOC_282753				0.158882	48.6703	8.25894	5e-05	0.00993833
NW_008247157_1	70351	70567	XLOC_282805				53.7061	0.158882	-8.40099	5e-05	0.00993833
NW_008247158_1	92600	92800	XLOC_282863	LOC103723589			51.5174	0.158882	-8.34096	5e-05	0.00993833
NW_008247158_1	134177	134255	XLOC_282900				0.158882	1013.15	12.6386	5e-05	0.00993833
NW_008247158_1	61162	61543	XLOC_282938	LOC103723588	XM_008814543.1		12.2727	0.158882	-6.27135	5e-05	0.00993833
NW_008247158_1	139634	140346	XLOC_282967	LOC103723591			23.0534	0.158882	-7.18088	5e-05	0.00993833
NW_008247165_1	79148	79537	XLOC_283463				7.053	0.158882	-5.47221	5e-05	0.00993833
NW_008247167_1	7131	7282	XLOC_283587				0.158882	107.742	9.40541	5e-05	0.00993833
NW_008247169_1	101430	101827	XLOC_283863			XM_008814644.1,XM_008814645.1	0.158882	11.7015	6.20259	5e-05	0.00993833
NW_008247170_1	47688	47855	XLOC_283953			XM_008814665.1	0.158882	155.596	9.93563	5e-05	0.00993833
NW_008247170_1	53102	53156	XLOC_283959				0.158882	4990.41	14.9389	5e-05	0.00993833
NW_008247171_1	87796	87948	XLOC_284118			XM_008814676.1,XM_008814674.1,XM_008814677.1,XM_008814675.1	0.158882	167.756	10.0442	5e-05	0.00993833
NW_008247172_1	94447	94582	XLOC_284241			XM_008814705.1	0.158882	295.719	10.8621	5e-05	0.00993833
NW_008247174_1	59075	59141	XLOC_284388			XM_008814725.1,XM_008814726.1,XM_008814727.1,XM_008814730.1,XM_008814728.1,XM_008814729.1	0.158882	3141.03	14.271	5e-05	0.00993833
NW_008247175_1	111486	111637	XLOC_284533		XM_008814744.1		0.158882	137.67	9.75904	5e-05	0.00993833
NW_008247177_1	57842	57987	XLOC_284807			XM_008814765.1	0.158882	128.374	9.65818	5e-05	0.00993833
NW_008247180_1	17141	17212	XLOC_285098				1461.2	0.158882	-13.1669	5e-05	0.00993833
NW_008247181_1	91052	91278	XLOC_285193	LOC103723784	XM_008814818.1		35.36	0.158882	-7.79802	5e-05	0.00993833
NW_008247181_1	92316	92366	XLOC_285195		XM_008814818.1		10513.4	0.158882	-16.0139	5e-05	0.00993833
NW_008247181_1	98402	98635	XLOC_285229		XM_008814814.1		0.158882	69.9337	8.78189	5e-05	0.00993833
NW_008247183_1	90055	90138	XLOC_285377			XM_008814833.1	0.158882	1445.81	13.1516	5e-05	0.00993833
NW_008247188_1	80578	80883	XLOC_285804	LOC103723828	XM_008814884.1		24.7543	0.158882	-7.28358	5e-05	0.00993833
NW_008247190_1	49408	49649	XLOC_286002			XM_008814909.1	28.9548	0.158882	-7.5097	5e-05	0.00993833
NW_008247193_1	109186	109303	XLOC_286333				0.158882	419.938	11.368	5e-05	0.00993833
NW_008247193_1	110117	110253	XLOC_286335				0.158882	159.873	9.97475	5e-05	0.00993833
NW_008247195_1	59831	59943	XLOC_286452				0.158882	298.927	10.8776	5e-05	0.00993833
NW_008247196_1	45077	45446	XLOC_286627				10.3346	0.158882	-6.02338	5e-05	0.00993833
NW_008247197_1	99780	99953	XLOC_286734	LOC103723905	XM_008814997.1	XM_008814996.1,XM_008814993.1,XM_008814992.1,XM_008814995.1	0.158882	70.26	8.7886	5e-05	0.00993833
NW_008247199_1	87500	87783	XLOC_286860	LOC103723920		XM_008815016.1	0.158882	25.8687	7.34711	5e-05	0.00993833
NW_008247204_1	72340	72403	XLOC_287333				0.158882	2753.93	14.0812	5e-05	0.00993833
NW_008247210_1	1653	1802	XLOC_287790				118.354	0.158882	-9.54094	5e-05	0.00993833
NW_008247211_1	114131	114189	XLOC_287884			XM_008815114.1,XM_008815113.1	0.158882	4600.2	14.8215	5e-05	0.00993833
NW_008247212_1	6500	6551	XLOC_287991				0.158882	4414.42	14.762	5e-05	0.00993833
NW_008247212_1	102019	102072	XLOC_288030				0.158882	3841.72	14.5615	5e-05	0.00993833
NW_008247213_1	61862	62464	XLOC_288072		XM_008815136.1		9.77512	0.158882	-5.94309	5e-05	0.00993833
NW_008247215_1	116121	116172	XLOC_288284				0.158882	4414.42	14.762	5e-05	0.00993833
NW_008247218_1	76261	76426	XLOC_288509		XM_008815197.1		0.158882	190.114	10.2247	5e-05	0.00993833
NW_008247218_1	117329	117473	XLOC_288570				0.158882	227.696	10.4849	5e-05	0.00993833
NW_008247218_1	120816	120915	XLOC_288578		XM_008815207.1		910.313	0.158882	-12.4842	5e-05	0.00993833
NW_008247230_1	28064	28115	XLOC_289517		XM_008815267.1		0.158882	4414.42	14.762	5e-05	0.00993833
NW_008247231_1	13326	13377	XLOC_289587				0.158882	8174.86	15.651	5e-05	0.00993833
NW_008247232_1	112662	112830	XLOC_289717				0.158882	124.745	9.61681	5e-05	0.00993833
NW_008247233_1	14480	14591	XLOC_289836		XM_008815287.1	XM_008815287.1	323.416	0.158882	-10.9912	5e-05	0.00993833
NW_008247234_1	52297	52392	XLOC_289870				0.158882	1062.53	12.7073	5e-05	0.00993833
NW_008247235_1	11026	11218	XLOC_289969	LOC103724141			112.399	0.158882	-9.46646	5e-05	0.00993833
NW_008247238_1	6889	6983	XLOC_290312				0.158882	540.544	11.7322	5e-05	0.00993833
NW_008247238_1	61578	61917	XLOC_290348	LOC103724172	XM_008815344.1		11.2356	0.158882	-6.14398	5e-05	0.00993833
NW_008247241_1	43101	43269	XLOC_290656			XM_008815381.1	0.158882	77.6194	8.93232	5e-05	0.00993833
NW_008247243_1	100360	100635	XLOC_290818				20.3933	0.158882	-7.004	5e-05	0.00993833
NW_008247244_1	22155	22311	XLOC_290855				141.606	0.158882	-9.79971	5e-05	0.00993833
NW_008247244_1	84743	85011	XLOC_290884				20.742	0.158882	-7.02846	5e-05	0.00993833
NW_008247247_1	63529	63646	XLOC_291121			XM_008815424.1,XM_008815423.1,XM_008815422.1	0.158882	381.762	11.2305	5e-05	0.00993833
NW_008247259_1	55898	55971	XLOC_291947	LOC103724297			0.158882	4086.99	14.6508	5e-05	0.00993833
NW_008247269_1	101610	101661	XLOC_292613				0.158882	4577.92	14.8144	5e-05	0.00993833
NW_008247272_1	12065	12115	XLOC_292864				0.158882	4920.98	14.9187	5e-05	0.00993833
NW_008247279_1	7008	7245	XLOC_293330			XM_008776816.1	123.386	0.158882	-9.60101	5e-05	0.00993833
NW_008247281_1	19185	19240	XLOC_293477			XM_008776822.1	0.158882	3490.57	14.4232	5e-05	0.00993833
NW_008247281_1	47420	47595	XLOC_293491				104.86	0.158882	-9.36629	5e-05	0.00993833
NW_008247283_1	22225	22583	XLOC_293600	LOC103695488			14.9739	0.158882	-6.55835	5e-05	0.00993833
NW_008247283_1	106964	107123	XLOC_293652		XM_008776851.1,XM_008776850.1		0.158882	150.506	9.88765	5e-05	0.00993833
NW_008247295_1	69407	69560	XLOC_294353				0.158882	186.921	10.2003	5e-05	0.00993833
NW_008247295_1	65292	65457	XLOC_294404				0.158882	141.48	9.79843	5e-05	0.00993833
NW_008247297_1	26235	26426	XLOC_294502				83.7977	0.158882	-9.04281	5e-05	0.00993833
NW_008247305_1	28085	28529	XLOC_294992	LOC103695608			5.70213	0.158882	-5.16547	5e-05	0.00993833
NW_008247308_1	56605	56682	XLOC_295227	LOC103695633			0.158882	1450.15	13.156	5e-05	0.00993833
NW_008247314_1	43217	43411	XLOC_295551		XM_008777030.1,XM_008777029.1		72.035	0.158882	-8.8246	5e-05	0.00993833
NW_008247324_1	58712	58915	XLOC_296247			XM_008777094.1	80.5235	0.158882	-8.98531	5e-05	0.00993833
NW_008247328_1	59379	59458	XLOC_296480				0.158882	1599.63	13.2975	5e-05	0.00993833
NW_008247328_1	25921	25970	XLOC_296499				0.158882	5111.12	14.9734	5e-05	0.00993833
NW_008247329_1	86484	86665	XLOC_296566				0.158882	80.7627	8.98959	5e-05	0.00993833
NW_008247330_1	58846	58983	XLOC_296587	LOC103695740			0.158882	245.007	10.5907	5e-05	0.00993833
NW_008247331_1	17187	17673	XLOC_296651	LOC103695743	XM_008777147.1		5.68872	0.158882	-5.16208	5e-05	0.00993833
NW_008247335_1	84617	84728	XLOC_296975			XM_008777176.1	0.158882	319.58	10.974	5e-05	0.00993833
NW_008247338_1	38018	38573	XLOC_297133	LOC103695783	XM_008777196.1,XM_008777195.1	XM_008777196.1	0.158882	407.466	11.3245	5e-05	0.00993833
NW_008247338_1	39545	39878	XLOC_297135		XM_008777196.1,XM_008777195.1		0.158882	828.274	12.3479	5e-05	0.00993833
NW_008247338_1	75195	75472	XLOC_297152				0.158882	43.3963	8.09347	5e-05	0.00993833
NW_008247343_1	39742	39793	XLOC_297389		XM_008777215.1,XM_008777216.1,XM_008777214.1		0.158882	7275.62	15.4828	5e-05	0.00993833
NW_008247344_1	21366	21531	XLOC_297418				100.225	0.158882	-9.30107	5e-05	0.00993833
NW_008247345_1	44934	45055	XLOC_297524			XM_008777234.1	0.158882	361.746	11.1528	5e-05	0.00993833
NW_008247347_1	51399	51483	XLOC_297726		XM_008777254.1,XM_008777255.1		0.158882	818.596	12.331	5e-05	0.00993833
NW_008247347_1	91378	91584	XLOC_297744				60.8667	0.158882	-8.58155	5e-05	0.00993833
NW_008247348_1	7154	7305	XLOC_297754			XM_008777261.1,XM_008777262.1	0.158882	141.661	9.80027	5e-05	0.00993833
NW_008247351_1	33942	34090	XLOC_297985				0.158882	198.753	10.2888	5e-05	0.00993833
NW_008247352_1	10752	11162	XLOC_298048	LOC103695869	XM_008777300.1,XM_008777299.1		7.56312	0.158882	-5.57295	5e-05	0.00993833
NW_008247356_1	17957	18145	XLOC_298263		XM_008777320.1,XM_008777321.1		81.1852	0.158882	-8.99712	5e-05	0.00993833
NW_008247368_1	16987	18415	XLOC_299138		XM_008777400.1		24.1769	0.158882	-7.24953	5e-05	0.00993833
NW_008247369_1	18136	18321	XLOC_299192				68.0416	0.158882	-8.74232	5e-05	0.00993833
NW_008247372_1	48782	48833	XLOC_299337				0.158882	4414.42	14.762	5e-05	0.00993833
NW_008247373_1	47446	47500	XLOC_299460			XM_008777424.1,XM_008777425.1	0.158882	6520.81	15.3248	5e-05	0.00993833
NW_008247374_1	66499	66693	XLOC_299496				0.158882	130.618	9.68318	5e-05	0.00993833
NW_008247374_1	66950	67083	XLOC_299498				0.158882	271.157	10.737	5e-05	0.00993833
NW_008247374_1	69851	70048	XLOC_299502				0.158882	89.2484	9.13373	5e-05	0.00993833
NW_008247382_1	89407	89738	XLOC_300040				40.184	0.158882	-7.98252	5e-05	0.00993833
NW_008247383_1	10540	10683	XLOC_300096		XM_008777478.1,XM_008777476.1	XM_008777477.1	281.571	0.158882	-10.7913	5e-05	0.00993833
NW_008247389_1	29611	29830	XLOC_300520			XM_008777532.1,XM_008777533.1	0.158882	31.0304	7.60958	5e-05	0.00993833
NW_008247389_1	36914	36982	XLOC_300536			XM_008777532.1,XM_008777533.1	0.158882	1612.42	13.309	5e-05	0.00993833
NW_008247391_1	87151	87321	XLOC_300625				0.158882	98.5235	9.27637	5e-05	0.00993833
NW_008247393_1	38689	38968	XLOC_300778	LOC103696053			29.3453	0.158882	-7.52903	5e-05	0.00993833
NW_008247394_1	71924	71978	XLOC_300848				0.158882	4990.41	14.9389	5e-05	0.00993833
NW_008247397_1	58176	58273	XLOC_301009				0.158882	927.425	12.5111	5e-05	0.00993833
NW_008247406_1	4773	5156	XLOC_301516				8.90209	0.158882	-5.80812	5e-05	0.00993833
NW_008247406_1	66404	66515	XLOC_301544				0.158882	525.025	11.6902	5e-05	0.00993833
NW_008247409_1	59043	59306	XLOC_301754		XM_008777645.1,XM_008777644.1,XM_008777646.1		0.158882	198.699	10.2884	5e-05	0.00993833
NW_008247412_1	24982	25151	XLOC_302022			XM_008777669.1	0.158882	101.877	9.32466	5e-05	0.00993833
NW_008247412_1	67407	67590	XLOC_302072				82.3344	0.158882	-9.0174	5e-05	0.00993833
NW_008247414_1	44707	44938	XLOC_302166			XM_008777674.1	0.158882	45.6281	8.16582	5e-05	0.00993833
NW_008247415_1	46966	47115	XLOC_302203				0.158882	238.079	10.5493	5e-05	0.00993833
NW_008247424_1	41120	41505	XLOC_302722		XM_008777728.1		10.7276	0.158882	-6.07723	5e-05	0.00993833
NW_008247425_1	36682	36855	XLOC_302780	LOC103696196			0.158882	67.7507	8.73614	5e-05	0.00993833
NW_008247431_1	26465	26791	XLOC_303171		XM_008777768.1		20.0157	0.158882	-6.97703	5e-05	0.00993833
NW_008247438_1	49572	49659	XLOC_303541			XM_008777800.1,XM_008777801.1	0.158882	701.436	12.1081	5e-05	0.00993833
NW_008247441_1	9367	9616	XLOC_303670				0.158882	49.2963	8.27738	5e-05	0.00993833
NW_008247458_1	30224	30377	XLOC_304523				132.115	0.158882	-9.69962	5e-05	0.00993833
NW_008247466_1	45549	45671	XLOC_304996		XM_008777955.1	XM_008777955.1	0.158882	533.813	11.7142	5e-05	0.00993833
NW_008247473_1	51057	51116	XLOC_305342			XM_008777993.1,XM_008777991.1,XM_008777986.1,XM_008777990.1,XM_008777988.1,XM_008777987.1,XM_008777989.1	3617.79	0.158882	-14.4749	5e-05	0.00993833
NW_008247480_1	63914	64072	XLOC_305791				0.158882	95.6891	9.23426	5e-05	0.00993833
NW_008247481_1	53142	53480	XLOC_305855				12.5946	0.158882	-6.30871	5e-05	0.00993833
NW_008247496_1	69409	69460	XLOC_306437	LOC103696459			0.158882	5640.65	15.1156	5e-05	0.00993833
NW_008247502_1	47440	47570	XLOC_306737	LOC103696488			0.158882	229.864	10.4986	5e-05	0.00993833
NW_008247507_1	3123	3246	XLOC_306931				0.158882	366.227	11.1706	5e-05	0.00993833
NW_008247518_1	14320	14370	XLOC_307542				0.158882	4745.23	14.8662	5e-05	0.00993833
NW_008247521_1	47100	47422	XLOC_307672				0.158882	18.8568	6.89099	5e-05	0.00993833
NW_008247522_1	734	1052	XLOC_307694				21.0302	0.158882	-7.04836	5e-05	0.00993833
NW_008247523_1	41603	41920	XLOC_307748	LOC103696557		XM_008778229.1	15.7099	0.158882	-6.62757	5e-05	0.00993833
NW_008247523_1	7977	8094	XLOC_307767			XM_008778228.1	0.158882	439.026	11.4321	5e-05	0.00993833
NW_008247524_1	11478	11682	XLOC_307803	LOC103696563	XM_008778235.1		64.6636	0.158882	-8.66885	5e-05	0.00993833
NW_008247528_1	25517	25632	XLOC_307998		XM_008778249.1		841.204	0.158882	-12.3703	5e-05	0.00993833
NW_008247541_1	28327	28590	XLOC_308614				21.8994	0.158882	-7.10679	5e-05	0.00993833
NW_008247541_1	39221	39356	XLOC_308625			XM_008778305.1,XM_008778304.1	0.158882	251.8	10.6301	5e-05	0.00993833
NW_008247543_1	18107	18265	XLOC_308704				0.158882	145.242	9.83629	5e-05	0.00993833
NW_008247552_1	20128	20179	XLOC_309104				0.158882	6131.14	15.2359	5e-05	0.00993833
NW_008247560_1	62315	62451	XLOC_309425				0.158882	336.876	11.05	5e-05	0.00993833
NW_008247563_1	47118	47214	XLOC_309628		XM_008778376.1		0.158882	522.164	11.6823	5e-05	0.00993833
NW_008247565_1	44883	44934	XLOC_309791			XM_008778385.1,XM_008778384.1,XM_008778383.1	0.158882	4577.92	14.8144	5e-05	0.00993833
NW_008247568_1	28613	29598	XLOC_309903	LOC103696707	XM_008778405.1,XM_008778403.1,XM_008778406.1		3.45771	0.158882	-4.44379	5e-05	0.00993833
NW_008247568_1	50008	50262	XLOC_309906				28.8326	0.158882	-7.5036	5e-05	0.00993833
NW_008247574_1	26817	27034	XLOC_310181		XM_008778435.1,XM_008778436.1	XM_008778443.1	40.9904	0.158882	-8.01119	5e-05	0.00993833
NW_008247585_1	59255	59327	XLOC_310680				1672.23	0.158882	-13.3615	5e-05	0.00993833
NW_008247585_1	57048	57197	XLOC_310713				0.158882	116.951	9.52373	5e-05	0.00993833
NW_008247587_1	25966	26097	XLOC_310731				0.158882	181.732	10.1596	5e-05	0.00993833
NW_008247587_1	51320	51616	XLOC_310756	LOC103696775		XM_008778488.1,XM_008778489.1	20.229	0.158882	-6.99233	5e-05	0.00993833
NW_008247592_1	61857	62095	XLOC_310985	LOC103696789			29.5327	0.158882	-7.53821	5e-05	0.00993833
NW_008247600_1	25813	26035	XLOC_311314	LOC103696809		XM_008778528.1,XM_008778527.1	31.1826	0.158882	-7.61664	5e-05	0.00993833
NW_008247607_1	23787	23980	XLOC_311534	LOC103696826	XM_008778546.1		175.005	0.158882	-10.1052	5e-05	0.00993833
NW_008247607_1	58750	59049	XLOC_311578				17.0905	0.158882	-6.7491	5e-05	0.00993833
NW_008247612_1	10079	10139	XLOC_311738				0.158882	2479.75	13.93	5e-05	0.00993833
NW_008247612_1	29026	29445	XLOC_311753	LOC103696848	XM_008778569.1		7.30282	0.158882	-5.52243	5e-05	0.00993833
NW_008247614_1	62565	62616	XLOC_311823	LOC103696853			0.158882	4414.42	14.762	5e-05	0.00993833
NW_008247621_1	55980	56043	XLOC_312106				0.158882	2870.29	14.141	5e-05	0.00993833
NW_008247630_1	32256	32311	XLOC_312437		XM_008778624.1		0.158882	5859.17	15.1705	5e-05	0.00993833
NW_008247642_1	14715	14883	XLOC_312861			XM_008778649.1,XM_008778650.1,XM_008778648.1,XM_008778651.1	0.158882	103.955	9.35379	5e-05	0.00993833
NW_008247643_1	60479	60565	XLOC_312903	LOC103696931	XM_008778660.1		0.158882	1174.92	12.8523	5e-05	0.00993833
NW_008247646_1	10809	11077	XLOC_313004				0.158882	22.0637	7.11758	5e-05	0.00993833
NW_008247647_1	48750	48915	XLOC_313027		XM_008778676.1	XM_008778676.1	116.929	0.158882	-9.52346	5e-05	0.00993833
NW_008247652_1	39690	39829	XLOC_313211		XM_008778701.1		176.839	0.158882	-10.1203	5e-05	0.00993833
NW_008247652_1	49809	50169	XLOC_313217			XM_008778701.1	0.158882	10.1291	5.99441	5e-05	0.00993833
NW_008247653_1	29592	29643	XLOC_313227				0.158882	4414.42	14.762	5e-05	0.00993833
NW_008247659_1	54780	54833	XLOC_313447				0.158882	6687.44	15.3612	5e-05	0.00993833
NW_008247672_1	51510	51667	XLOC_313895			XM_008778777.1	0.158882	139.697	9.78013	5e-05	0.00993833
NW_008247681_1	23430	23708	XLOC_314198			XM_008778797.1,XM_008778798.1	15.8787	0.158882	-6.64299	5e-05	0.00993833
NW_008247681_1	38768	38910	XLOC_314210				0.158882	226.556	10.4777	5e-05	0.00993833
NW_008247683_1	758	811	XLOC_314273		XM_008778807.1,XM_008778805.1		0.158882	6616.3	15.3458	5e-05	0.00993833
NW_008247684_1	456	913	XLOC_314317	LOC103697048	XM_008778815.1		6.21845	0.158882	-5.29053	5e-05	0.00993833
NW_008247684_1	1172	1337	XLOC_314318	LOC103697048	XM_008778815.1		139.201	0.158882	-9.775	5e-05	0.00993833
NW_008247691_1	14154	14364	XLOC_314653			XM_008778842.1,XM_008778845.1,XM_008778843.1	0.158882	77.6316	8.93254	5e-05	0.00993833
NW_008247699_1	11077	11128	XLOC_314926				0.158882	4577.92	14.8144	5e-05	0.00993833
NW_008247700_1	35064	35263	XLOC_314984	LOC103697092	XM_008778875.1		60.2824	0.158882	-8.56764	5e-05	0.00993833
NW_008247711_1	3461	3611	XLOC_315428				0.158882	114.303	9.49069	5e-05	0.00993833
NW_008247729_1	36743	36996	XLOC_316021			XM_008778959.1,XM_008778960.1	0.158882	38.6071	7.92477	5e-05	0.00993833
NW_008247731_1	11123	11177	XLOC_316103				0.158882	3726.18	14.5175	5e-05	0.00993833
NW_008247747_1	43850	43914	XLOC_316638				0.158882	2057.55	13.6607	5e-05	0.00993833
NW_008247748_1	50121	50300	XLOC_316699				0.158882	96.1437	9.24109	5e-05	0.00993833
NW_008247750_1	12443	12598	XLOC_316765				0.158882	206.165	10.3416	5e-05	0.00993833
NW_008247751_1	38634	38740	XLOC_316832			XM_008779025.1	0.158882	600.458	11.8839	5e-05	0.00993833
NW_008247758_1	24502	24688	XLOC_317077		XM_008779046.1		0.158882	99.241	9.28684	5e-05	0.00993833
NW_008247762_1	29115	29321	XLOC_317193				0.158882	64.4409	8.66388	5e-05	0.00993833
NW_008247771_1	50591	50795	XLOC_317496	LOC103697259	XM_008779083.1		48.27	0.158882	-8.24703	5e-05	0.00993833
NW_008247781_1	33745	33872	XLOC_317851				0.158882	202.05	10.3125	5e-05	0.00993833
NW_008247782_1	32166	32278	XLOC_317937			XM_008779118.1	0.158882	415.176	11.3516	5e-05	0.00993833
NW_008247782_1	34954	35024	XLOC_317940		XM_008779118.1		1533.28	0.158882	-13.2364	5e-05	0.00993833
NW_008247788_1	7211	7463	XLOC_318143			XM_008779134.1,XM_008779136.1,XM_008779133.1,XM_008779135.1	0.158882	45.3901	8.15828	5e-05	0.00993833
NW_008247788_1	50746	50817	XLOC_318166			XM_008779134.1,XM_008779136.1,XM_008779133.1,XM_008779135.1	0.158882	1392.3	13.0972	5e-05	0.00993833
NW_008247812_1	35579	36129	XLOC_318855				4.47605	0.158882	-4.8162	5e-05	0.00993833
NW_008247820_1	35426	35480	XLOC_319134				0.158882	6387.73	15.2951	5e-05	0.00993833
NW_008247832_1	15028	15168	XLOC_319490				0.158882	253.344	10.6389	5e-05	0.00993833
NW_008247833_1	34874	34959	XLOC_319548			XM_008779249.1	0.158882	1685.64	13.3731	5e-05	0.00993833
NW_008247850_1	42955	43064	XLOC_320063				0.158882	327.77	11.0105	5e-05	0.00993833
NW_008247862_1	7422	7622	XLOC_320346				53.4615	0.158882	-8.3944	5e-05	0.00993833
NW_008247890_1	38661	38712	XLOC_321021				0.158882	7275.62	15.4828	5e-05	0.00993833
NW_008247894_1	20044	20289	XLOC_321102				62.2174	0.158882	-8.61322	5e-05	0.00993833
NW_008247900_1	39726	40088	XLOC_321303			XM_008779404.1,XM_008779403.1	8.21834	0.158882	-5.69282	5e-05	0.00993833
NW_008247901_1	39322	39653	XLOC_321355	LOC103697532		XM_008779407.1	15.2552	0.158882	-6.5852	5e-05	0.00993833
NW_008247911_1	22855	22985	XLOC_321660		XM_008779438.1,XM_008779437.1		0.158882	672.152	12.0466	5e-05	0.00993833
NW_008247926_1	5008	5157	XLOC_322035				0.158882	154.542	9.92583	5e-05	0.00993833
NW_008247929_1	1641	1785	XLOC_322114	LOC103697590			0.158882	227.696	10.4849	5e-05	0.00993833
NW_008247929_1	3817	3992	XLOC_322119				0.158882	112.224	9.46421	5e-05	0.00993833
NW_008247929_1	1641	1785	XLOC_322147	LOC103697590			0.158882	2889.47	14.1506	5e-05	0.00993833
NW_008247939_1	3083	3153	XLOC_322420				2657.69	0.158882	-14.0299	5e-05	0.00993833
NW_008247947_1	14515	14635	XLOC_322629			XM_008779537.1,XM_008779536.1	0.158882	236.407	10.5391	5e-05	0.00993833
NW_008247954_1	17504	18049	XLOC_322790				8.5682	0.158882	-5.75296	5e-05	0.00993833
NW_008247974_1	38106	38298	XLOC_323291		XM_008779579.1		0.158882	62.7399	8.62528	5e-05	0.00993833
NW_008247984_1	27129	27181	XLOC_323537			XM_008779602.1	0.158882	4266.85	14.7129	5e-05	0.00993833
NW_008247986_1	16288	16340	XLOC_323620				0.158882	7162.21	15.4602	5e-05	0.00993833
NW_008247998_1	39461	39548	XLOC_323900				0.158882	974.216	12.5821	5e-05	0.00993833
NW_008248005_1	21651	21706	XLOC_324029				0.158882	3365.9	14.3707	5e-05	0.00993833
NW_008248008_1	36165	36502	XLOC_324088	LOC103697728	XM_008779646.1		16.9819	0.158882	-6.7399	5e-05	0.00993833
NW_008248011_1	32825	33174	XLOC_324197				107.992	0.158882	-9.40875	5e-05	0.00993833
NW_008248012_1	7256	7383	XLOC_324238	LOC103697736	XM_008779659.1		204.474	0.158882	-10.3297	5e-05	0.00993833
NW_008248012_1	7844	8391	XLOC_324239	LOC103697736	XM_008779659.1		12.9483	0.158882	-6.34866	5e-05	0.00993833
NW_008248016_1	29291	29344	XLOC_324407			XM_008779671.1	0.158882	6260.59	15.2661	5e-05	0.00993833
NW_008248020_1	9794	10041	XLOC_324499				26.3722	0.158882	-7.37492	5e-05	0.00993833
NW_008248022_1	1149	1379	XLOC_324545	LOC103697755	XM_008779679.1		42.1372	0.158882	-8.05099	5e-05	0.00993833
NW_008248037_1	32093	32437	XLOC_324845				12.4983	0.158882	-6.29763	5e-05	0.00993833
NW_008248039_1	30466	30575	XLOC_324877				0.158882	576.633	11.8255	5e-05	0.00993833
NW_008248053_1	13143	13559	XLOC_325143				12.8895	0.158882	-6.3421	5e-05	0.00993833
NW_008248065_1	16954	17119	XLOC_325362				102.081	0.158882	-9.32754	5e-05	0.00993833
NW_008248073_1	31153	31204	XLOC_325540	LOC103697824,LOC103697823			0.158882	4414.42	14.762	5e-05	0.00993833
NW_008248088_1	16897	17170	XLOC_325788				23.3923	0.158882	-7.20193	5e-05	0.00993833
NW_008248092_1	12633	12689	XLOC_325853			XM_008779791.1,XM_008779790.1,XM_008779787.1,XM_008779792.1,XM_008779788.1	0.158882	3274.77	14.3312	5e-05	0.00993833
NW_008248093_1	13508	13782	XLOC_325873				19.4772	0.158882	-6.93769	5e-05	0.00993833
NW_008248094_1	30839	30987	XLOC_325899				0.158882	119.679	9.557	5e-05	0.00993833
NW_008248111_1	5264	6083	XLOC_326197	LOC103697872	XM_008779813.1		14.4587	0.158882	-6.50784	5e-05	0.00993833
NW_008248115_1	31960	32113	XLOC_326275				180.157	0.158882	-10.1471	5e-05	0.00993833
NW_008248121_1	22756	22812	XLOC_326374				3314.07	0.158882	-14.3484	5e-05	0.00993833
NW_008248125_1	11158	11402	XLOC_326438		XM_008779832.1	XM_008779832.1	278.743	0.158882	-10.7768	5e-05	0.00993833
NW_008248136_1	22365	22415	XLOC_326687				0.158882	4920.98	14.9187	5e-05	0.00993833
NW_008248137_1	29849	30147	XLOC_326714				15.7807	0.158882	-6.63406	5e-05	0.00993833
NW_008248142_1	27634	27772	XLOC_326786			XM_008779855.1,XM_008779854.1	0.158882	203.678	10.3241	5e-05	0.00993833
NW_008248160_1	6681	6790	XLOC_327139				0.158882	327.77	11.0105	5e-05	0.00993833
NW_008248160_1	25107	25227	XLOC_327153	LOC103697940	XM_008779881.1		380.427	0.158882	-11.2254	5e-05	0.00993833
NW_008248181_1	7348	7466	XLOC_327462				0.158882	319.869	10.9753	5e-05	0.00993833
NW_008248181_1	10167	10218	XLOC_327467				0.158882	4414.42	14.762	5e-05	0.00993833
NW_008248201_1	33416	33467	XLOC_327862				0.158882	4414.42	14.762	5e-05	0.00993833
NW_008248212_1	17547	17765	XLOC_328095				0.158882	60.0613	8.56234	5e-05	0.00993833
NW_008248235_1	4531	4744	XLOC_328537				0.158882	53.4088	8.39298	5e-05	0.00993833
NW_008248269_1	188	242	XLOC_329005	LOC103698054			0.158882	4923.88	14.9196	5e-05	0.00993833
NW_008248279_1	31734	31785	XLOC_329216				0.158882	7847.86	15.5921	5e-05	0.00993833
NW_008248294_1	19035	19141	XLOC_329432				453.722	0.158882	-11.4796	5e-05	0.00993833
NW_008248301_1	28039	28523	XLOC_329503	LOC103698085	XM_008780053.1		15.9369	0.158882	-6.64827	5e-05	0.00993833
NW_008248304_1	16513	16565	XLOC_329557			XM_008780062.1,XM_008780063.1,XM_008780059.1,XM_008780064.1,XM_008780061.1	0.158882	6933.63	15.4134	5e-05	0.00993833
NW_008248307_1	12274	12485	XLOC_329600			XM_008780067.1	48.6238	0.158882	-8.25756	5e-05	0.00993833
NW_008248315_1	5187	5707	XLOC_329689	LOC103698102	XM_008780075.1		14.4145	0.158882	-6.50342	5e-05	0.00993833
NW_008248321_1	5922	6045	XLOC_329783	LOC103698111			339.579	0.158882	-11.0616	5e-05	0.00993833
NW_008248331_1	30910	31055	XLOC_329929				0.158882	128.374	9.65818	5e-05	0.00993833
NW_008248334_1	13955	14015	XLOC_329965				2602.45	0.158882	-13.9996	5e-05	0.00993833
NW_008248360_1	20370	20431	XLOC_330286				0.158882	3252.07	14.3211	5e-05	0.00993833
NW_008248398_1	9938	10164	XLOC_330720			XM_008780172.1	0.158882	49.9152	8.29538	5e-05	0.00993833
NW_008248417_1	12800	12930	XLOC_330952	LOC103698199	XM_008780186.1		289.486	0.158882	-10.8313	5e-05	0.00993833
NW_008248420_1	16023	16078	XLOC_330998				0.158882	8664.09	15.7348	5e-05	0.00993833
NW_008248420_1	24323	24765	XLOC_331015				0.158882	31.3745	7.62549	5e-05	0.00993833
NW_008248424_1	22389	22561	XLOC_331080				0.158882	69.0962	8.76451	5e-05	0.00993833
NW_008248448_1	23695	23761	XLOC_331390				0.158882	4496.63	14.7886	5e-05	0.00993833
NW_008248480_1	22194	22271	XLOC_331750				1678.21	0.158882	-13.3667	5e-05	0.00993833
NW_008248483_1	16626	16675	XLOC_331806				0.158882	5111.12	14.9734	5e-05	0.00993833
NW_008248496_1	23378	23574	XLOC_331923		XM_008780251.1		0.158882	83.3394	9.0349	5e-05	0.00993833
NW_008248501_1	12326	12377	XLOC_331975				0.158882	8011.36	15.6218	5e-05	0.00993833
NW_008248571_1	6274	6402	XLOC_332760	LOC103698315			0.158882	302.087	10.8928	5e-05	0.00993833
NW_008248602_1	9696	11263	XLOC_333150	LOC103698348	XM_008780346.1		251.986	15.7905	-3.99621	5e-05	0.00993833
NW_008248616_1	14910	15413	XLOC_333298	LOC103698361	XM_008780355.1		8.47544	0.158882	-5.73726	5e-05	0.00993833
NW_008248626_1	20892	21169	XLOC_333391				23.8807	0.158882	-7.23175	5e-05	0.00993833
NW_008248647_1	12381	12445	XLOC_333716			XM_008780392.1,XM_008780393.1	0.158882	2057.55	13.6607	5e-05	0.00993833
NW_008248658_1	13550	13772	XLOC_333827	LOC103698403	XM_008780402.1		37.4191	0.158882	-7.87968	5e-05	0.00993833
NW_008248685_1	14939	15194	XLOC_334096				24.4275	0.158882	-7.26441	5e-05	0.00993833
NW_008248692_1	7464	7609	XLOC_334171				0.158882	183.391	10.1728	5e-05	0.00993833
NW_008248728_1	11168	11309	XLOC_334449				187.46	0.158882	-10.2044	5e-05	0.00993833
NW_008248743_1	10348	10426	XLOC_334632	LOC103698456			0.158882	4823.17	14.8897	5e-05	0.00993833
NW_008248787_1	5591	5642	XLOC_334938	LOC103698489			0.158882	4577.92	14.8144	5e-05	0.00993833
NW_008248798_1	13086	13371	XLOC_334997				14.8246	0.158882	-6.54389	5e-05	0.00993833
NW_008248799_1	21320	21372	XLOC_335022				0.158882	4114.46	14.6605	5e-05	0.00993833
NW_008248825_1	11878	12020	XLOC_335200				0.158882	137.903	9.76148	5e-05	0.00993833
NW_008248829_1	19736	19866	XLOC_335255				0.158882	179.894	10.145	5e-05	0.00993833
NW_008248843_1	3839	4146	XLOC_335383				0.158882	15.8917	6.64417	5e-05	0.00993833
NW_008248856_1	10725	11014	XLOC_335503				22.8369	0.158882	-7.16727	5e-05	0.00993833
NW_008248863_1	15439	15641	XLOC_335576				49.8569	0.158882	-8.29369	5e-05	0.00993833
NW_008248912_1	2701	2894	XLOC_335887		XM_008780593.1		49.2203	0.158882	-8.27515	5e-05	0.00993833
NW_008248912_1	15240	15343	XLOC_335898				0.158882	411.73	11.3395	5e-05	0.00993833
NW_008248940_1	13044	13525	XLOC_336128	LOC103698577	XM_008780612.1		25.075	0.158882	-7.30215	5e-05	0.00993833
NW_008248958_1	6656	6888	XLOC_336229				31.9653	0.158882	-7.65241	5e-05	0.00993833
NW_008248965_1	3911	4096	XLOC_336265				56.7013	0.158882	-8.47928	5e-05	0.00993833
NW_008249005_1	16247	16493	XLOC_336548				22.6677	0.158882	-7.15654	5e-05	0.00993833
NW_008249008_1	8185	8320	XLOC_336576				0.158882	202.026	10.3124	5e-05	0.00993833
NW_008249013_1	9104	9264	XLOC_336632				0.158882	121.128	9.57436	5e-05	0.00993833
NW_008249015_1	15634	15786	XLOC_336645				110.547	0.158882	-9.44249	5e-05	0.00993833
NW_008249036_1	16093	16277	XLOC_336786	LOC103698617			68.0082	0.158882	-8.74161	5e-05	0.00993833
NW_008249126_1	15945	16003	XLOC_337375			XM_008780696.1,XM_008780697.1	0.158882	4445.14	14.772	5e-05	0.00993833
NW_008249159_1	10637	10750	XLOC_337566				0.158882	300.781	10.8865	5e-05	0.00993833
NW_008249240_1	3116	3192	XLOC_337976				0.158882	2478.13	13.929	5e-05	0.00993833
NW_008249319_1	13415	13537	XLOC_338373	LOC103698720			328.319	0.158882	-11.0129	5e-05	0.00993833
NW_008249321_1	13789	14117	XLOC_338383	LOC103698721	XM_008780768.1		17.1985	0.158882	-6.75818	5e-05	0.00993833
NW_008249326_1	13611	13881	XLOC_338403				22.6049	0.158882	-7.15254	5e-05	0.00993833
NW_008249427_1	13218	13270	XLOC_338884				0.158882	4114.46	14.6605	5e-05	0.00993833
NW_008249440_1	6982	7492	XLOC_338925				17.5523	0.158882	-6.78756	5e-05	0.00993833
NW_008249564_1	297	635	XLOC_339374				9.60603	0.158882	-5.91791	5e-05	0.00993833
NW_008249574_1	6615	6765	XLOC_339401				138.81	0.158882	-9.77094	5e-05	0.00993833
NW_008249578_1	1297	1460	XLOC_339419			XM_008780853.1	0.158882	106.006	9.38197	5e-05	0.00993833
NW_008249618_1	8347	8624	XLOC_339609				16.0393	0.158882	-6.65751	5e-05	0.00993833
NW_008249649_1	6566	6875	XLOC_339691				22.6093	0.158882	-7.15282	5e-05	0.00993833
NW_008249651_1	1894	2008	XLOC_339701				0.158882	469.143	11.5279	5e-05	0.00993833
NW_008249769_1	8907	9304	XLOC_340061	LOC103698857	XM_008780904.1		17.293	0.158882	-6.76609	5e-05	0.00993833
NW_008249769_1	9387	9863	XLOC_340062	LOC103698857	XM_008780904.1		12.5418	0.158882	-6.30264	5e-05	0.00993833
NW_008249831_1	1030	9240	XLOC_340256	LOC103698874,LOC103698875	XM_008780923.1,XM_008780921.1,XM_008780922.1		33.2505	0.158882	-7.70928	5e-05	0.00993833
NW_008249923_1	3219	3465	XLOC_340517				22.6677	0.158882	-7.15654	5e-05	0.00993833
NW_008249951_1	3238	3290	XLOC_340600				0.158882	4114.46	14.6605	5e-05	0.00993833
NW_008250035_1	10190	10390	XLOC_340828				57.3496	0.158882	-8.49568	5e-05	0.00993833
NW_008250101_1	10652	10701	XLOC_341097				0.158882	7098.77	15.4473	5e-05	0.00993833
NW_008250129_1	8166	8380	XLOC_341211				0.158882	57.5581	8.50092	5e-05	0.00993833
NW_008250169_1	4097	4309	XLOC_341325				50.6178	0.158882	-8.31555	5e-05	0.00993833
NW_008250193_1	1107	1213	XLOC_341408				0.158882	727.221	12.1602	5e-05	0.00993833
NW_008250202_1	7886	7969	XLOC_341460				0.158882	1552.34	13.2542	5e-05	0.00993833
NW_008250427_1	4641	4746	XLOC_341965				0.158882	372.021	11.1932	5e-05	0.00993833
NW_008250459_1	1942	2237	XLOC_342018				18.3104	0.158882	-6.84856	5e-05	0.00993833
NW_008250524_1	799	1083	XLOC_342147	LOC103699007			28.9382	0.158882	-7.50888	5e-05	0.00993833
NW_008250833_1	134	235	XLOC_342749				0.158882	439.939	11.4351	5e-05	0.00993833
NW_008250981_1	6	171	XLOC_343072				0.158882	187.167	10.2022	5e-05	0.00993833
NW_008251509_1	164	360	XLOC_343929				0.158882	71.7874	8.81963	5e-05	0.00993833
NW_008251615_1	2831	2963	XLOC_344119				179.192	0.158882	-10.1393	5e-05	0.00993833
NW_008251622_1	429	578	XLOC_344137		XM_008781193.1		0.158882	116.951	9.52373	5e-05	0.00993833
NW_008251773_1	860	1115	XLOC_344418	LOC103699156			20.3562	0.158882	-7.00137	5e-05	0.00993833
NW_008252230_1	2651	2855	XLOC_345027				0.158882	40.4979	7.99375	5e-05	0.00993833
NW_008252287_1	633	730	XLOC_345093				2100.48	0.158882	-13.6905	5e-05	0.00993833
NW_008252311_1	3356	3445	XLOC_345123		XM_008781252.1		0.158882	1119.07	12.7821	5e-05	0.00993833
NW_008252517_1	2772	3076	XLOC_345332	LOC103699214	XM_008781262.1		17.4759	0.158882	-6.78127	5e-05	0.00993833
NW_008252784_1	1988	2398	XLOC_345665	LOC103699250	XM_008781292.1		6.34734	0.158882	-5.32012	5e-05	0.00993833
NW_008253114_1	3849	3966	XLOC_346142				3461.37	0.158882	-14.4111	5e-05	0.00993833
NW_008253373_1	2333	2587	XLOC_346461				20.5947	0.158882	-7.01817	5e-05	0.00993833
NW_008253508_1	2879	3098	XLOC_346627		XM_008781349.1		42.6975	0.158882	-8.07005	5e-05	0.00993833
NW_008253586_1	1917	2135	XLOC_346742				33.0466	0.158882	-7.7004	5e-05	0.00993833
NW_008254228_1	68	385	XLOC_347452		XM_008781393.1		21.196	0.158882	-7.05969	5e-05	0.00993833
NW_008254487_1	320	487	XLOC_347705		XM_008781416.1		185.266	0.158882	-10.1874	5e-05	0.00993833
NW_008254603_1	2949	3160	XLOC_347827				49.7676	0.158882	-8.29111	5e-05	0.00993833
NW_008254784_1	319	407	XLOC_347997				0.158882	1399.94	13.1051	5e-05	0.00993833
NW_008255056_1	1410	1851	XLOC_348224	LOC103699451	XM_008781470.1		6.5105	0.158882	-5.35674	5e-05	0.00993833
NW_008255093_1	1505	1672	XLOC_348266				0.158882	100.43	9.30402	5e-05	0.00993833
NW_008256075_1	936	1033	XLOC_349084	LOC103699513			0.158882	666.306	12.034	5e-05	0.00993833
NW_008256160_1	469	579	XLOC_349159				0.158882	329.545	11.0183	5e-05	0.00993833
NW_008256930_1	648	698	XLOC_349767				0.158882	4920.98	14.9187	5e-05	0.00993833
NW_008257450_1	1035	1276	XLOC_350104		XM_008781615.1		33.7806	0.158882	-7.7321	5e-05	0.00993833
NW_008257620_1	148	288	XLOC_350236				0.158882	307.632	10.919	5e-05	0.00993833
NW_008258583_1	1335	1418	XLOC_350964				0.158882	1080.55	12.7315	5e-05	0.00993833
NW_008258671_1	1257	1352	XLOC_351027				0.158882	850.025	12.3853	5e-05	0.00993833
NW_008258726_1	295	434	XLOC_351079				180.176	0.158882	-10.1472	5e-05	0.00993833
NW_008258810_1	929	987	XLOC_351137				0.158882	2894.51	14.1531	5e-05	0.00993833
NW_008259225_1	913	995	XLOC_351438	LOC103699697		XM_008781698.1	0.158882	1807.23	13.4735	5e-05	0.00993833
NW_008259241_1	106	170	XLOC_351458				0.158882	3123.07	14.2627	5e-05	0.00993833
NW_008259778_1	22	458	XLOC_351810	LOC103699737	XM_008781740.1		8.90731	0.158882	-5.80896	5e-05	0.00993833
NW_008259778_1	960	1121	XLOC_351813	LOC103699737	XM_008781740.1		0.158882	120.181	9.56304	5e-05	0.00993833
NW_008260389_1	1217	1473	XLOC_352184				23.6992	0.158882	-7.22074	5e-05	0.00993833
NW_008260463_1	316	600	XLOC_352220				25.6119	0.158882	-7.33271	5e-05	0.00993833
NW_008260960_1	1554	1675	XLOC_352550				0.158882	446.862	11.4577	5e-05	0.00993833
NW_008261601_1	1178	1685	XLOC_352949	LOC103699819	XM_008781823.1		7.22465	0.158882	-5.5069	5e-05	0.00993833
NW_008261630_1	557	1305	XLOC_352971				4.0405	0.158882	-4.66851	5e-05	0.00993833
NW_008262443_1	1363	1720	XLOC_353498		XM_008781864.1		27.8759	0.158882	-7.45492	5e-05	0.00993833
NW_008262660_1	45	345	XLOC_353611				49.2027	0.158882	-8.27464	5e-05	0.00993833
NW_008263109_1	258	606	XLOC_353815	LOC103699897	XM_008781890.1		19.7523	0.158882	-6.95792	5e-05	0.00993833
NW_008263335_1	1034	1123	XLOC_353947				681.934	0.158882	-12.0675	5e-05	0.00993833
NW_008263620_1	106	233	XLOC_354116				240.825	0.158882	-10.5658	5e-05	0.00993833
NW_008264100_1	1095	1585	XLOC_354388				11.9731	0.158882	-6.2357	5e-05	0.00993833
NW_008264988_1	1364	1432	XLOC_354823				0.158882	2120.04	13.7038	5e-05	0.00993833
NW_008265101_1	633	685	XLOC_354867				0.158882	5257.37	15.0141	5e-05	0.00993833
NW_008265617_1	542	620	XLOC_355136				0.158882	1050.67	12.6911	5e-05	0.00993833
NW_008265693_1	1441	1492	XLOC_355180				7309.63	0.158882	-15.4896	5e-05	0.00993833
NW_008266145_1	376	449	XLOC_355395				0.158882	2346.71	13.8504	5e-05	0.00993833
NW_008266366_1	590	743	XLOC_355504				0.158882	194.551	10.258	5e-05	0.00993833
NW_008267342_1	852	923	XLOC_355982				0.158882	1779.05	13.4509	5e-05	0.00993833
NW_008267361_1	118	285	XLOC_355997				0.158882	79.2124	8.96163	5e-05	0.00993833
NW_008267890_1	875	1109	XLOC_356267				44.6284	0.158882	-8.13386	5e-05	0.00993833
NW_008267962_1	1078	1199	XLOC_356298				0.158882	314.932	10.9529	5e-05	0.00993833
NW_008268036_1	1168	1228	XLOC_356342				4395.26	0.158882	-14.7557	5e-05	0.00993833
NW_008268898_1	878	931	XLOC_356766				0.158882	3984.01	14.614	5e-05	0.00993833
NW_008269109_1	822	1313	XLOC_356867				12.7058	0.158882	-6.32139	5e-05	0.00993833
NW_008269404_1	127	373	XLOC_357030				34.7571	0.158882	-7.77321	5e-05	0.00993833
NW_008269898_1	604	891	XLOC_357246				0.158882	23.6112	7.21537	5e-05	0.00993833
NW_008270594_1	1014	1115	XLOC_357532				0.158882	557.78	11.7775	5e-05	0.00993833
NW_008270783_1	692	827	XLOC_357612				199.117	0.158882	-10.2914	5e-05	0.00993833
NW_008271118_1	900	1084	XLOC_357734				69.2914	0.158882	-8.76858	5e-05	0.00993833
NW_008271157_1	722	939	XLOC_357752				0.158882	70.4222	8.79193	5e-05	0.00993833
NW_008271250_1	749	983	XLOC_357795				0.158882	48.4925	8.25366	5e-05	0.00993833
NW_008271535_1	539	899	XLOC_357906				11.6472	0.158882	-6.19588	5e-05	0.00993833
NW_008271574_1	134	352	XLOC_357921				183.816	0.158882	-10.1761	5e-05	0.00993833
NW_008271629_1	277	504	XLOC_357964				80.7199	0.158882	-8.98882	5e-05	0.00993833
NW_008272117_1	107	436	XLOC_358156				35.5109	0.158882	-7.80416	5e-05	0.00993833
NW_008272159_1	641	751	XLOC_358173				0.158882	329.545	11.0183	5e-05	0.00993833
NW_008272284_1	690	1190	XLOC_358228				7.78824	0.158882	-5.61527	5e-05	0.00993833
NW_008273269_1	533	750	XLOC_358620				0.158882	145.716	9.84099	5e-05	0.00993833
NW_008273594_1	224	876	XLOC_358735	LOC103700309	XM_008782256.1		48.144	0.158882	-8.24326	5e-05	0.00993833
NW_008273818_1	529	666	XLOC_358870				378.684	0.158882	-11.2188	5e-05	0.00993833
NW_008273989_1	118	449	XLOC_358936				17.7229	0.158882	-6.80152	5e-05	0.00993833
NW_008274605_1	603	654	XLOC_359154				6486.01	0.158882	-15.3171	5e-05	0.00993833
NW_008274670_1	1033	1118	XLOC_359186				937.598	0.158882	-12.5268	5e-05	0.00993833
NW_008275317_1	599	1090	XLOC_359432				9.3515	0.158882	-5.87917	5e-05	0.00993833
NW_008275345_1	98	150	XLOC_359443				0.158882	4114.46	14.6605	5e-05	0.00993833
NW_008275656_1	746	814	XLOC_359578	TRNAW-CCA			0.158882	1672.14	13.3615	5e-05	0.00993833
NW_008275905_1	495	804	XLOC_359675				19.1514	0.158882	-6.91335	5e-05	0.00993833
NW_008276503_1	169	310	XLOC_359885				0.158882	136.236	9.74394	5e-05	0.00993833
NW_008278058_1	773	952	XLOC_360428				0.158882	111.795	9.45868	5e-05	0.00993833
NW_008278329_1	25	157	XLOC_360500				422.097	0.158882	-11.3754	5e-05	0.00993833
NW_008278391_1	99	212	XLOC_360511				554.667	0.158882	-11.7695	5e-05	0.00993833
NW_008278700_1	657	809	XLOC_360610				135.113	0.158882	-9.732	5e-05	0.00993833
NW_008280204_1	652	868	XLOC_361030				60.5139	0.158882	-8.57317	5e-05	0.00993833
NW_008281548_1	50	257	XLOC_361440				0.158882	38.6094	7.92485	5e-05	0.00993833
NW_008281696_1	10	526	XLOC_361487				37.9914	0.158882	-7.90157	5e-05	0.00993833
NW_008282247_1	792	939	XLOC_361635	LOC103700512	XM_008782444.1		123.96	0.158882	-9.6077	5e-05	0.00993833
NW_008282303_1	0	155	XLOC_361642	LOC103700514	XM_008782446.1		193.007	0.158882	-10.2465	5e-05	0.00993833
NW_008283025_1	315	491	XLOC_361881	LOC103700521	XM_008782452.1		90.9317	0.158882	-9.16068	5e-05	0.00993833
NW_008283576_1	183	610	XLOC_362055				0.158882	7.14734	5.49138	5e-05	0.00993833
NW_008283622_1	5	137	XLOC_362079				242.905	0.158882	-10.5782	5e-05	0.00993833
NW_008284414_1	56	133	XLOC_362302				4022.76	0.158882	-14.6279	5e-05	0.00993833
NW_008287812_1	174	289	XLOC_363242				0.158882	273.253	10.7481	5e-05	0.00993833
NW_008291905_1	718	774	XLOC_364309				0.158882	3157.82	14.2787	5e-05	0.00993833
NW_008292268_1	495	562	XLOC_364383				0.158882	2229.92	13.7767	5e-05	0.00993833
NW_008292446_1	391	528	XLOC_364435				0.158882	242.223	10.5742	5e-05	0.00993833
NW_008292789_1	6	151	XLOC_364516				0.158882	123.789	9.60571	5e-05	0.00993833
NW_008293609_1	270	356	XLOC_364695				0.158882	1242.45	12.9329	5e-05	0.00993833
NW_008293702_1	619	691	XLOC_364720				0.158882	1327.82	13.0288	5e-05	0.00993833
NW_008294089_1	497	704	XLOC_364813				47.7555	0.158882	-8.23157	5e-05	0.00993833
NW_008294930_1	32	313	XLOC_365001				15.4123	0.158882	-6.59998	5e-05	0.00993833
NW_008295796_1	677	737	XLOC_365191				4048.26	0.158882	-14.6371	5e-05	0.00993833
NW_008300811_1	310	612	XLOC_366197				32.2847	0.158882	-7.66675	5e-05	0.00993833
NW_008301062_1	528	663	XLOC_366259				0.158882	307.431	10.9181	5e-05	0.00993833
NW_008301499_1	94	159	XLOC_366347				0.158882	1950.93	13.5839	5e-05	0.00993833
NW_008305083_1	5	74	XLOC_367083				0.158882	3778.75	14.5377	5e-05	0.00993833
NW_008305490_1	521	572	XLOC_367153	LOC103700706			0.158882	4577.92	14.8144	5e-05	0.00993833
NW_008306013_1	27	591	XLOC_367271				3.65378	0.158882	-4.52336	5e-05	0.00993833
NW_008307685_1	413	515	XLOC_367568				0.158882	919.46	12.4986	5e-05	0.00993833
NW_008307885_1	344	396	XLOC_367595				0.158882	4114.46	14.6605	5e-05	0.00993833
NW_008308804_1	2	213	XLOC_367742				36.7138	0.158882	-7.85222	5e-05	0.00993833
NW_008311463_1	20	242	XLOC_368227				50.585	0.158882	-8.31461	5e-05	0.00993833
NW_008312978_1	271	448	XLOC_368467				168.175	0.158882	-10.0478	5e-05	0.00993833
NW_008314499_1	22	129	XLOC_368713				545.333	0.158882	-11.745	5e-05	0.00993833
NW_008316097_1	8	124	XLOC_368940				563.096	0.158882	-11.7912	5e-05	0.00993833
NW_008322851_1	345	396	XLOC_370006				0.158882	4577.92	14.8144	5e-05	0.00993833
NW_008322907_1	155	288	XLOC_370013				0.158882	431.386	11.4068	5e-05	0.00993833
NW_008323232_1	152	336	XLOC_370060				192.476	0.158882	-10.2425	5e-05	0.00993833
NW_008324452_1	411	496	XLOC_370226				0.158882	1123.76	12.7881	5e-05	0.00993833
NW_008324963_1	10	115	XLOC_370291				0.158882	1047.17	12.6863	5e-05	0.00993833
NW_008326582_1	112	174	XLOC_370527				0.158882	3934.93	14.5961	5e-05	0.00993833
NW_008246507_1	1493082	1493259	XLOC_001341				0.158882	60.3823	8.57003	0.0001	0.0136515
NW_008246507_1	1795495	1795600	XLOC_001480			XM_008799443.1	0.158882	358.243	11.1388	0.0001	0.0136515
NW_008246507_1	3576507	3576656	XLOC_002185				110.464	0.158882	-9.4414	0.0001	0.0136515
NW_008246507_1	3841693	3841752	XLOC_002344				2575.38	0.158882	-13.9845	0.0001	0.0136515
NW_008246507_1	4055636	4055901	XLOC_002447		XM_008782657.1,XM_008782684.1,XM_008782674.1,XM_008782665.1		0.158882	157.274	9.95111	0.0001	0.0136515
NW_008246507_1	4253482	4253561	XLOC_004665		XM_008782935.1		0.158882	934.617	12.5222	0.0001	0.0136515
NW_008246508_1	1347643	1347694	XLOC_005344				0.158882	4250.93	14.7075	0.0001	0.0136515
NW_008246508_1	1884169	1884220	XLOC_005622				0.158882	4250.93	14.7075	0.0001	0.0136515
NW_008246508_1	2250704	2256554	XLOC_005758			XM_008786474.1	0.158882	181.952	10.1614	0.0001	0.0136515
NW_008246508_1	2350692	2350807	XLOC_005794		XM_008789095.1		0.158882	339.036	11.0593	0.0001	0.0136515
NW_008246508_1	2737207	2737343	XLOC_007611			XM_008787023.1	151.006	0.158882	-9.89243	0.0001	0.0136515
NW_008246509_1	380961	381018	XLOC_008143	LOC103705984	XM_008789923.1		0.158882	3681.05	14.4999	0.0001	0.0136515
NW_008246509_1	549798	549957	XLOC_008220				0.158882	86.9593	9.09624	0.0001	0.0136515
NW_008246509_1	765652	765972	XLOC_008320				19.0391	0.158882	-6.90487	0.0001	0.0136515
NW_008246509_1	893070	893128	XLOC_008366	LOC103706344			0.158882	3463.07	14.4118	0.0001	0.0136515
NW_008246509_1	1366516	1366638	XLOC_008532			XM_008790869.1	0.158882	215.18	10.4034	0.0001	0.0136515
NW_008246509_1	1837277	1837506	XLOC_008715	LOC103706906	XM_008791175.1		26.3839	0.158882	-7.37556	0.0001	0.0136515
NW_008246509_1	2436470	2436547	XLOC_008913	LOC103707266			0.158882	1019.02	12.6469	0.0001	0.0136515
NW_008246509_1	11795	12022	XLOC_009213				27.1219	0.158882	-7.41536	0.0001	0.0136515
NW_008246509_1	1714392	1714463	XLOC_009977	LOC103708150	XM_008792939.1		0.158882	1340.74	13.0428	0.0001	0.0136515
NW_008246509_1	2664064	2664190	XLOC_010332				0.158882	192.751	10.2446	0.0001	0.0136515
NW_008246510_1	222397	222504	XLOC_010699				0.158882	400.703	11.3004	0.0001	0.0136515
NW_008246510_1	377730	377935	XLOC_010803				41.2289	0.158882	-8.01956	0.0001	0.0136515
NW_008246510_1	2241721	2241863	XLOC_011632	LOC103710224			161.268	0.158882	-9.98729	0.0001	0.0136515
NW_008246510_1	3163941	3164044	XLOC_012019				425.931	0.158882	-11.3884	0.0001	0.0136515
NW_008246510_1	1147211	1147675	XLOC_012608		XM_008794396.1	XM_008794396.1	17.3543	0.158882	-6.77119	0.0001	0.0136515
NW_008246510_1	1217876	1218026	XLOC_012655			XM_008794488.1	0.158882	126.55	9.63754	0.0001	0.0136515
NW_008246510_1	1986384	1986504	XLOC_013085			XM_008795547.1	0.158882	271.43	10.7384	0.0001	0.0136515
NW_008246510_1	2276709	2276866	XLOC_013202			XM_008797240.1	0.158882	169.819	10.0618	0.0001	0.0136515
NW_008246510_1	2481766	2481853	XLOC_013284		XM_008796042.1		0.158882	675.456	12.0537	0.0001	0.0136515
NW_008246510_1	3043583	3043641	XLOC_013503				0.158882	2687.76	14.0462	0.0001	0.0136515
NW_008246510_1	3271545	3271596	XLOC_013619			XM_008796843.1	0.158882	4250.93	14.7075	0.0001	0.0136515
NW_008246511_1	532628	532678	XLOC_013943		XM_008798062.1		0.158882	4569.48	14.8118	0.0001	0.0136515
NW_008246511_1	2394608	2394859	XLOC_014775				19.9142	0.158882	-6.9697	0.0001	0.0136515
NW_008246511_1	1816	1969	XLOC_014982		XM_008800323.1		0.158882	1214.99	12.9007	0.0001	0.0136515
NW_008246511_1	54666	54771	XLOC_015007				364.401	0.158882	-11.1634	0.0001	0.0136515
NW_008246511_1	1120527	1120927	XLOC_015425	LOC103712140			259.891	0.158882	-10.6757	0.0001	0.0136515
NW_008246511_1	2129760	2129867	XLOC_015865			XM_008800699.1	423.244	0.158882	-11.3793	0.0001	0.0136515
NW_008246511_1	2957740	2957798	XLOC_016253			XM_008800247.1,XM_008800222.1,XM_008800227.1,XM_008800240.1,XM_008800231.1	0.158882	3463.07	14.4118	0.0001	0.0136515
NW_008246512_1	714652	714707	XLOC_016572				0.158882	3241.24	14.3163	0.0001	0.0136515
NW_008246512_1	1405185	1405260	XLOC_016851			XM_008802061.1	0.158882	1434.96	13.1408	0.0001	0.0136515
NW_008246512_1	2111369	2111564	XLOC_017115				48.6196	0.158882	-8.25744	0.0001	0.0136515
NW_008246512_1	2827481	2827655	XLOC_017399		XM_008803543.1,XM_008803527.1,XM_008803535.1		0.158882	82.4347	9.01915	0.0001	0.0136515
NW_008246512_1	2124463	2124554	XLOC_018259				0.158882	580.612	11.8354	0.0001	0.0136515
NW_008246512_1	2868797	2868848	XLOC_018575				0.158882	4250.93	14.7075	0.0001	0.0136515
NW_008246513_1	762635	762864	XLOC_018948	LOC103716890	XM_008805083.1		32.6658	0.158882	-7.68368	0.0001	0.0136515
NW_008246513_1	1498048	1498155	XLOC_019331			XM_008805927.1,XM_008805934.1,XM_008805942.1	0.158882	336.073	11.0466	0.0001	0.0136515
NW_008246513_1	2160166	2160219	XLOC_019656				0.158882	4766.58	14.8727	0.0001	0.0136515
NW_008246513_1	2227316	2227411	XLOC_019687				0.158882	598.881	11.8801	0.0001	0.0136515
NW_008246513_1	2735698	2735800	XLOC_019918		XM_008807209.1,XM_008807214.1		497.631	0.158882	-11.6129	0.0001	0.0136515
NW_008246513_1	2302481	2302604	XLOC_021041	LOC103718095	XM_008806761.1		263.554	0.158882	-10.6959	0.0001	0.0136515
NW_008246513_1	2824968	2825081	XLOC_021250		XM_008807319.1		0.158882	279.296	10.7796	0.0001	0.0136515
NW_008246514_1	102958	103014	XLOC_021359		XM_008808124.1		0.158882	3918.03	14.5899	0.0001	0.0136515
NW_008246514_1	2252716	2253056	XLOC_022252		XM_008811001.1,XM_008810996.1,XM_008811019.1,XM_008811009.1,XM_008810988.1	XM_008811001.1,XM_008810996.1,XM_008810988.1,XM_008811009.1	9.68466	0.158882	-5.92967	0.0001	0.0136515
NW_008246515_1	256591	256641	XLOC_023681				0.158882	4569.48	14.8118	0.0001	0.0136515
NW_008246515_1	1078266	1078407	XLOC_024044		XM_008813269.1	XM_008813236.1,XM_008813249.1,XM_008813269.1,XM_008813255.1,XM_008813287.1,XM_008813262.1,XM_008813279.1	487.604	0.158882	-11.5835	0.0001	0.0136515
NW_008246515_1	1838599	1838745	XLOC_024366				0.158882	138.822	9.77106	0.0001	0.0136515
NW_008246515_1	2105069	2105137	XLOC_024490		XM_008814441.1		0.158882	1851.3	13.5083	0.0001	0.0136515
NW_008246515_1	196899	197246	XLOC_024793			XM_008812259.1,XM_008812267.1,XM_008812252.1	11.2468	0.158882	-6.14542	0.0001	0.0136515
NW_008246515_1	1216885	1216942	XLOC_025213			XM_008813454.1	0.158882	3681.05	14.4999	0.0001	0.0136515
NW_008246515_1	1977669	1977795	XLOC_025582				687.068	0.158882	-12.0783	0.0001	0.0136515
NW_008246516_1	317216	317310	XLOC_025999				0.158882	670.674	12.0434	0.0001	0.0136515
NW_008246516_1	1265083	1265217	XLOC_026439	LOC103697748	XM_008779675.1		158.86	0.158882	-9.96558	0.0001	0.0136515
NW_008246517_1	577309	577445	XLOC_029645		XM_008781928.1		151.006	0.158882	-9.89243	0.0001	0.0136515
NW_008246517_1	926913	926965	XLOC_029814				0.158882	3962.07	14.606	0.0001	0.0136515
NW_008246517_1	2440238	2440289	XLOC_030519				0.158882	4250.93	14.7075	0.0001	0.0136515
NW_008246518_1	262830	262945	XLOC_030671		XM_008782355.1,XM_008782361.1		267.656	0.158882	-10.7182	0.0001	0.0136515
NW_008246518_1	2055616	2055872	XLOC_031410				0.158882	22.0137	7.1143	0.0001	0.0136515
NW_008246518_1	2330518	2330656	XLOC_031512			XM_008782826.1	0.158882	168.374	10.0495	0.0001	0.0136515
NW_008246518_1	369371	369499	XLOC_031769	LOC103700485			0.158882	217.784	10.4207	0.0001	0.0136515
NW_008246518_1	1895610	1895974	XLOC_032399		XM_008782822.1		9.38264	0.158882	-5.88397	0.0001	0.0136515
NW_008246519_1	1403675	1403784	XLOC_033302		XM_008783116.1		397.499	0.158882	-11.2888	0.0001	0.0136515
NW_008246519_1	2151664	2151794	XLOC_033635				0.158882	206.545	10.3443	0.0001	0.0136515
NW_008246519_1	129500	129552	XLOC_033898	LOC103700945			0.158882	3962.07	14.606	0.0001	0.0136515
NW_008246519_1	419137	419458	XLOC_034025		XM_008782872.1	XM_008782872.1	36.0332	0.158882	-7.82523	0.0001	0.0136515
NW_008246519_1	482642	482802	XLOC_034062			XM_008782883.1,XM_008782881.1,XM_008782880.1,XM_008782879.1	0.158882	85.1169	9.06535	0.0001	0.0136515
NW_008246519_1	1238827	1239196	XLOC_034364				7.35683	0.158882	-5.53306	0.0001	0.0136515
NW_008246519_1	2197868	2198130	XLOC_034855	LOC103701102	XM_008783073.1		21.7254	0.158882	-7.09528	0.0001	0.0136515
NW_008246520_1	345932	346041	XLOC_035148	LOC103701207	XM_008783188.1		351.634	0.158882	-11.1119	0.0001	0.0136515
NW_008246520_1	371346	371400	XLOC_035163			XM_008783189.1	0.158882	4125.41	14.6643	0.0001	0.0136515
NW_008246520_1	608846	608900	XLOC_035263				0.158882	4458.1	14.7762	0.0001	0.0136515
NW_008246520_1	1497629	1497711	XLOC_036812			XM_008783308.1	0.158882	824.352	12.3411	0.0001	0.0136515
NW_008246520_1	2241970	2242714	XLOC_037120		XM_008783381.1,XM_008783380.1		0.158882	26.7986	7.39806	0.0001	0.0136515
NW_008246520_1	2391219	2391517	XLOC_037192		XM_008783401.1,XM_008783402.1	XM_008783401.1,XM_008783400.1,XM_008783402.1	12.2739	0.158882	-6.27149	0.0001	0.0136515
NW_008246521_1	657071	657178	XLOC_037547			XM_008783507.1,XM_008783506.1	0.158882	433.017	11.4123	0.0001	0.0136515
NW_008246521_1	1543065	1543117	XLOC_037986			XM_008783586.1	0.158882	3962.07	14.606	0.0001	0.0136515
NW_008246521_1	1925648	1925752	XLOC_038147			XM_008783618.1,XM_008783617.1	0.158882	370.031	11.1855	0.0001	0.0136515
NW_008246521_1	581289	581518	XLOC_038549				26.3839	0.158882	-7.37556	0.0001	0.0136515
NW_008246521_1	2052397	2052498	XLOC_039119	LOC103701545			415.538	0.158882	-11.3528	0.0001	0.0136515
NW_008246522_1	411964	412106	XLOC_039413			XM_008783753.1	130.255	0.158882	-9.67917	0.0001	0.0136515
NW_008246522_1	909052	909246	XLOC_039615	LOC103701644	XM_008783789.1		49.4569	0.158882	-8.28207	0.0001	0.0136515
NW_008246522_1	1666723	1666861	XLOC_039844			XM_008783892.1	0.158882	141.217	9.79574	0.0001	0.0136515
NW_008246522_1	1918461	1918774	XLOC_039952				11.8424	0.158882	-6.21986	0.0001	0.0136515
NW_008246522_1	1895375	1895522	XLOC_040733		XM_008783857.1		126.715	0.158882	-9.63942	0.0001	0.0136515
NW_008246523_1	241923	242181	XLOC_040986	LOC103701885	XM_008784104.1		18.3548	0.158882	-6.85206	0.0001	0.0136515
NW_008246523_1	269374	269476	XLOC_041006		XM_008783923.1,XM_008783924.1,XM_008783922.1,XM_008783925.1	XM_008783923.1,XM_008783924.1,XM_008783922.1,XM_008783925.1	0.158882	509.122	11.6458	0.0001	0.0136515
NW_008246523_1	431047	431217	XLOC_041068				77.1299	0.158882	-8.92319	0.0001	0.0136515
NW_008246523_1	1259865	1259919	XLOC_042292	LOC103701906		XM_008784123.1	0.158882	3460.02	14.4105	0.0001	0.0136515
NW_008246523_1	1326497	1326635	XLOC_042327				143.644	0.158882	-9.82033	0.0001	0.0136515
NW_008246524_1	447108	447180	XLOC_042802	LOC103701953			0.158882	1278.64	12.9744	0.0001	0.0136515
NW_008246524_1	1378031	1378158	XLOC_043179				0.158882	187.617	10.2056	0.0001	0.0136515
NW_008246524_1	1849215	1849343	XLOC_044308			XM_008784323.1	0.158882	495.227	11.6059	0.0001	0.0136515
NW_008246524_1	1961869	1961923	XLOC_044377			XM_008784333.1,XM_008784331.1,XM_008784330.1	0.158882	3460.02	14.4105	0.0001	0.0136515
NW_008246525_1	531971	532185	XLOC_044645				0.158882	38.3721	7.91596	0.0001	0.0136515
NW_008246525_1	1092091	1092205	XLOC_044860		XM_008784561.1		0.158882	349.251	11.1021	0.0001	0.0136515
NW_008246525_1	1833285	1833500	XLOC_046060	LOC103702201	XM_008784535.1		35.3191	0.158882	-7.79635	0.0001	0.0136515
NW_008246526_1	1276848	1277126	XLOC_047569		XM_008784759.1,XM_008784760.1		18.3487	0.158882	-6.85158	0.0001	0.0136515
NW_008246526_1	1460568	1460660	XLOC_047649				0.158882	721.065	12.148	0.0001	0.0136515
NW_008246526_1	1742664	1743355	XLOC_047755	LOC103702394	XM_008784820.1,XM_008784819.1		39.5093	0.158882	-7.95809	0.0001	0.0136515
NW_008246527_1	238509	238752	XLOC_048821	LOC103702465			27.1878	0.158882	-7.41886	0.0001	0.0136515
NW_008246527_1	894232	896582	XLOC_049071		XM_008784956.1,XM_008784957.1,XM_008784958.1		8.87071	0.158882	-5.80302	0.0001	0.0136515
NW_008246527_1	1532160	1532224	XLOC_049402	LOC103702540			2406.15	0.158882	-13.8865	0.0001	0.0136515
NW_008246528_1	407728	407863	XLOC_049773				0.158882	152.251	9.90428	0.0001	0.0136515
NW_008246528_1	1073640	1073691	XLOC_050038			XM_008785202.1,XM_008785201.1	0.158882	4250.93	14.7075	0.0001	0.0136515
NW_008246528_1	1080472	1080700	XLOC_050045			XM_008785202.1,XM_008785201.1	29.2967	0.158882	-7.52664	0.0001	0.0136515
NW_008246528_1	1380632	1380682	XLOC_050199	LOC103702692			0.158882	4569.48	14.8118	0.0001	0.0136515
NW_008246528_1	718536	718625	XLOC_050679			XM_008785159.1,XM_008785160.1,XM_008785161.1	0.158882	746.045	12.1971	0.0001	0.0136515
NW_008246528_1	1142275	1142327	XLOC_050866			XM_008785207.1,XM_008785209.1,XM_008785206.1	4030.19	0.158882	-14.6306	0.0001	0.0136515
NW_008246529_1	56143	56193	XLOC_051182				0.158882	4569.48	14.8118	0.0001	0.0136515
NW_008246529_1	1085999	1086128	XLOC_051613				0.158882	177.864	10.1286	0.0001	0.0136515
NW_008246529_1	1178145	1178218	XLOC_051652	LOC103702839		XM_008785422.1,XM_008785421.1	0.158882	1454.96	13.1607	0.0001	0.0136515
NW_008246529_1	1668122	1668205	XLOC_052736			XM_008785502.1,XM_008785503.1,XM_008785504.1	0.158882	943.582	12.536	0.0001	0.0136515
NW_008246530_1	1469596	1469946	XLOC_054119	LOC103703011	XM_008785696.1		11.028	0.158882	-6.11707	0.0001	0.0136515
NW_008246531_1	189642	189752	XLOC_054443			XM_008785780.1,XM_008785779.1,XM_008785781.1	0.158882	306.006	10.9114	0.0001	0.0136515
NW_008246531_1	580950	581000	XLOC_054634			XM_008785831.1	0.158882	4569.48	14.8118	0.0001	0.0136515
NW_008246531_1	685576	685626	XLOC_054715				0.158882	4569.48	14.8118	0.0001	0.0136515
NW_008246531_1	1327883	1327950	XLOC_055022				0.158882	2104.29	13.6931	0.0001	0.0136515
NW_008246531_1	1359715	1359876	XLOC_056017				84.7579	0.158882	-9.05925	0.0001	0.0136515
NW_008246532_1	373812	374023	XLOC_056384			XM_008786087.1	0.158882	40.1654	7.98185	0.0001	0.0136515
NW_008246532_1	681295	681477	XLOC_056516				0.158882	65.5364	8.6882	0.0001	0.0136515
NW_008246532_1	690948	691107	XLOC_056520				96.8784	0.158882	-9.25208	0.0001	0.0136515
NW_008246532_1	708776	709411	XLOC_057218	LOC103703306	XM_008786120.1		3.53113	0.158882	-4.4741	0.0001	0.0136515
NW_008246533_1	469484	469720	XLOC_057838	LOC103703472	XM_008786325.1		32.0279	0.158882	-7.65523	0.0001	0.0136515
NW_008246533_1	1644296	1644347	XLOC_058288			XM_008786483.1,XM_008786482.1	0.158882	4250.93	14.7075	0.0001	0.0136515
[truncated: 4,407 more rows]

## Sheet: Sheet2
Control	Treated
0.158882	4414.42
0.158882	77.7494
0.158882	1210.22
18.4118	0.158882
17.6883	0.158882
0.158882	254.728
0.158882	1188.97
383.434	0.158882
0.158882	5804.15
615.122	0.158882
10.1694	0.158882
0.158882	5640.65
76.0662	0.158882
0.158882	2894.51
0.158882	649.781
35.3634	0.158882
33.4852	0.158882
0.158882	309.998
0.158882	1267.22
0.158882	1761.32
115.833	0.158882
0.158882	5840.71
41.6152	0.158882
0.158882	1199.37
0.158882	993.74
10.4733	0.158882
183.913	0.158882
26.7109	0.158882
32.6423	0.158882
0.158882	3593.1
284.064	0.158882
0.158882	4414.42
0.158882	46.4746
0.158882	970.564
26.5445	0.158882
0.158882	269.368
0.158882	184.705
23.6834	0.158882
0.158882	4414.42
47.1351	0.158882
0.158882	786.633
0.158882	196.708
3247.11	0.158882
8.78388	0.158882
0.158882	316.138
85.2691	0.158882
43.6149	0.158882
29.6394	0.158882
0.158882	887.763
273.69	0.158882
26.0905	0.158882
26.4363	0.158882
0.158882	3726.18
1672.23	0.158882
0.158882	1400.15
167.674	0.158882
16.1031	0.158882
0.158882	145.49
0.158882	32.2669
0.158882	3172.13
0.158882	112.636
0.158882	219.737
0.158882	4577.92
0.158882	710.715
87.5094	0.158882
20.144	0.158882
0.158882	659.089
22.731	0.158882
0.158882	3839.98
0.158882	65.4124
101.147	0.158882
0.158882	4414.42
0.158882	26.4534
0.158882	4414.42
0.158882	2532.49
24.8333	0.158882
0.158882	1866.82
0.158882	3841.72
7.68219	0.158882
0.158882	175.149
21.5248	0.158882
69.2655	0.158882
51.8585	0.158882
0.158882	4414.42
0.158882	552.354
16.5589	0.158882
0.158882	756.272
6.90663	0.158882
0.158882	88.2896
0.158882	676.018
0.158882	234.233
0.158882	1460.99
0.158882	4414.42
30.246	0.158882
27.8849	0.158882
0.158882	1545.17
0.158882	371.908
15.1562	0.158882
919.468	0.158882
21.3102	0.158882
11.641	0.158882
0.158882	4151.94
0.158882	4414.42
0.158882	2966.81
0.158882	4999.63
1873.77	0.158882
0.158882	2326.76
0.158882	78.109
11.3486	0.158882
0.158882	4920.98
0.158882	4745.23
0.158882	26.6517
0.158882	37.9347
307.474	0.158882
51.112	0.158882
27.7049	0.158882
28.0613	0.158882
126.374	0.158882
0.158882	2571.59
25.1957	0.158882
0.158882	6055.04
0.158882	164.038
0.158882	674.969
0.158882	106.191
19.9157	0.158882
0.158882	115.388
30.1291	0.158882
0.158882	2534.25
61.2942	0.158882
0.158882	23.0017
0.158882	4120.58
2316.96	0.158882
0.158882	174.622
0.158882	213.611
0.158882	96.444
5.11413	0.158882
0.158882	4577.92
0.158882	120.909
0.158882	6552.66
27.2765	0.158882
57.1712	0.158882
0.158882	38.4309
3667.15	0.158882
5.92039	0.158882
0.158882	202.05
0.158882	4114.46
0.158882	1378.2
0.158882	319.65
271.164	0.158882
0.158882	104.636
0.158882	54.8653
0.158882	61.5222
248.105	0.158882
0.158882	393.034
44.4707	0.158882
23.0866	0.158882
0.158882	51.8365
27.5389	0.158882
0.158882	452.035
0.158882	1783.97
11.8045	0.158882
175.807	0.158882
8.85327	0.158882
0.158882	4414.42
19.4367	0.158882
0.158882	1257.13
0.158882	179.57
0.158882	14.2623
306.334	0.158882
18.8907	0.158882
1479.6	0.158882
0.158882	4114.46
0.158882	821.829
36.5602	0.158882
0.158882	274.3
1212.33	0.158882
43.4824	0.158882
0.158882	170.743
0.158882	90.3038
68.3066	0.158882
0.158882	161.969
36.6213	0.158882
0.158882	3603.02
0.158882	141.282
0.158882	328.342
0.158882	138.496
0.158882	350.425
1672.23	0.158882
42.2513	0.158882
0.158882	602.944
827.208	0.158882
9.04047	0.158882
0.158882	154.542
11.5596	0.158882
14.9164	0.158882
10.872	0.158882
0.158882	617.552
0.158882	1173.03
0.158882	945.434
33.2614	0.158882
0.158882	19.1596
528.43	0.158882
0.158882	1567.71
0.158882	73.205
61.1497	0.158882
0.158882	4414.42
0.158882	1087.45
286.774	0.158882
0.158882	1680.86
9.06985	0.158882
0.158882	22.7746
0.158882	319.811
0.158882	176.781
20.7853	0.158882
0.158882	60.0398
0.158882	4414.42
14.233	0.158882
0.158882	323.965
0.158882	5204.55
340.305	0.158882
0.158882	859.684
0.158882	173.706
11.5795	0.158882
39.1799	0.158882
0.158882	411.73
0.158882	3196.55
0.158882	489.139
3532.46	0.158882
0.158882	564.493
8.97677	0.158882
0.158882	97.2617
21.9854	0.158882
37.2898	0.158882
0.158882	393.769
0.158882	237.486
0.158882	2215.25
0.158882	1417.92
0.158882	45.1098
210.888	0.158882
65.5743	0.158882
2929.25	0.158882
0.158882	46.1005
0.158882	191.546
0.158882	1785.43
78.4547	0.158882
0.158882	179.125
0.158882	66.2745
0.158882	143.067
16.4478	0.158882
106.48	0.158882
0.158882	1050.67
0.158882	439.939
0.158882	208.465
0.158882	4414.42
0.158882	3726.18
16.6368	0.158882
0.158882	699.326
18.4724	0.158882
0.158882	5599.29
357.069	0.158882
0.158882	560.376
19.5622	0.158882
0.158882	2843.45
0.158882	196.708
0.158882	181.656
0.158882	931.836
47.5456	0.158882
0.158882	155.914
4.16294	0.158882
64.4706	0.158882
0.158882	1276.11
63.8634	0.158882
0.158882	109.078
0.158882	970.564
0.158882	1432.54
0.158882	2057.55
0.158882	4414.42
0.158882	7847.86
0.158882	102.997
0.158882	87.3935
19.0544	0.158882
0.158882	3157.82
31.8768	0.158882
0.158882	202.05
19.1683	0.158882
0.158882	218.774
0.158882	275.844
0.158882	852.267
15.6461	0.158882
0.158882	526.582
0.158882	40.4979
0.158882	74.5466
0.158882	13.0429
0.158882	4745.23
26.0781	0.158882
0.158882	4300.88
0.158882	3984.01
0.158882	1476.25
0.158882	50.2239
8.07106	0.158882
16.5007	0.158882
0.158882	649.781
24.1375	0.158882
0.158882	83.8203
0.158882	171.662
0.158882	132.978
0.158882	407.949
0.158882	4577.92
0.158882	298.927
0.158882	250.332
0.158882	162.378
13.9019	0.158882
87.0184	0.158882
0.158882	885.813
0.158882	4114.46
0.158882	431.128
72.5987	0.158882
0.158882	166.392
388.552	0.158882
0.158882	4577.92
0.158882	65.0271
0.158882	2791.13
162.85	0.158882
173.16	0.158882
491.629	0.158882
323.075	0.158882
0.158882	338.999
0.158882	2229.38
21.9071	0.158882
0.158882	122.49
28.6535	0.158882
0.158882	211.951
0.158882	384.263
13.0837	0.158882
149.093	0.158882
0.158882	550.304
0.158882	6315.63
0.158882	259.604
0.158882	120.909
0.158882	4589.44
0.158882	958.845
38.112	0.158882
0.158882	404.105
119.129	0.158882
0.158882	3456.95
0.158882	200.165
16.5094	0.158882
8.13757	0.158882
0.158882	96.0495
19.3047	0.158882
0.158882	668.26
8.10588	0.158882
0.158882	1267.22
0.158882	93.0195
11.4476	0.158882
0.158882	1857.44
23.8	0.158882
0.158882	4414.42
18.8987	0.158882
0.158882	43.3554
321.102	0.158882
0.158882	2295.38
0.158882	417.816
29.9958	0.158882
278.544	0.158882
0.158882	2094.54
388.099	0.158882
0.158882	4414.42
18.1466	0.158882
0.158882	148.66
13.0699	0.158882
0.158882	28.884
733.471	0.158882
29.2774	0.158882
0.158882	5111.12
39.8027	0.158882
0.158882	35.0922
0.158882	676.018
37.8009	0.158882
0.158882	73.3518
0.158882	1392.3
66.9379	0.158882
0.158882	344.239
224.642	0.158882
5559.43	0.158882
113.3	0.158882
0.158882	4834.81
4.71236	0.158882
109.256	0.158882
0.158882	374.513
77.5069	0.158882
3.30873	0.158882
1110.58	0.158882
0.158882	3444.1
0.158882	338.814
0.158882	87.5912
64.3731	0.158882
0.158882	4414.42
2030.65	0.158882
0.158882	296.491
0.158882	331.381
22.3684	0.158882
89.2058	0.158882
18.1466	0.158882
0.158882	210.747
0.158882	1199.94
20.825	0.158882
0.158882	4139.87
0.158882	4577.92
7.77189	0.158882
0.158882	112.774
0.158882	2538.07
278.454	0.158882
0.158882	46.8879
0.158882	3876.58
19.6422	0.158882
6.80355	0.158882
0.158882	213.302
111.317	0.158882
20.8375	0.158882
0.158882	176
0.158882	786.633
5730.43	0.158882
0.158882	63.9126
40.2451	0.158882
0.158882	4414.42
102.323	0.158882
0.158882	3260.41
0.158882	4741.42
0.158882	557.78
0.158882	63.9812
0.158882	227.493
139.558	0.158882
0.158882	59.2453
0.158882	1374.07
0.158882	690.695
0.158882	1612.42
0.158882	393.118
318.519	0.158882
0.158882	23.4391
0.158882	20.0926
159.742	0.158882
0.158882	155.3
133.303	0.158882
0.158882	1126.21
0.158882	4724.26
24.6652	0.158882
22.0915	0.158882
12.7059	0.158882
0.158882	796.401
0.158882	455.421
0.158882	1348.01
0.158882	60.43
0.158882	317.775
187.46	0.158882
21.8544	0.158882
254.152	0.158882
0.158882	3456.95
0.158882	4577.92
6.99719	0.158882
0.158882	4577.92
74.588	0.158882
0.158882	43.3765
0.158882	22.1124
98.9618	0.158882
0.158882	7193.88
0.158882	4414.42
0.158882	3157.82
23.5016	0.158882
0.158882	306.218
0.158882	4414.42
30.2964	0.158882
0.158882	298.927
9.97215	0.158882
0.158882	138.033
0.158882	4591.18
0.158882	304.421
0.158882	840.366
0.158882	581.349
12.2159	0.158882
241.187	0.158882
0.158882	43.2418
157.092	0.158882
0.158882	3726.18
0.158882	177.067
0.158882	227.482
1309.1	0.158882
0.158882	896.279
0.158882	121.378
16.4977	0.158882
0.158882	49.8992
0.158882	979.357
0.158882	6049.4
0.158882	67.576
0.158882	2966.81
35.0655	0.158882
70.5523	0.158882
0.158882	46.2756
0.158882	364.151
0.158882	4908.87
0.158882	1460.99
0.158882	71.8956
0.158882	209.848
0.158882	252.251
25.4681	0.158882
0.158882	219.23
0.158882	145.817
0.158882	47.1739
0.158882	4745.23
4031.82	0.158882
49.8586	0.158882
0.158882	175.242
0.158882	2791.13
0.158882	233.551
0.158882	2229.92
0.158882	2094.54
29.4248	0.158882
0.158882	323.763
0.158882	46.8304
0.158882	1534.23
0.158882	112.944
12.6352	0.158882
0.158882	4414.42
0.158882	158.846
0.158882	320.453
0.158882	44.984
0.158882	1783.29
149.542	0.158882
0.158882	2726.61
5.21285	0.158882
0.158882	2409.75
3314.07	0.158882
7.54173	0.158882
0.158882	4577.92
0.158882	2347.5
133.031	0.158882
117.754	0.158882
0.158882	626.906
0.158882	1022.8
0.158882	205.608
28.3907	0.158882
114.248	0.158882
0.158882	760.58
51.7493	0.158882
0.158882	5804.15
0.158882	211.559
69.2914	0.158882
0.158882	560.564
0.158882	540.925
0.158882	80.8903
43.9685	0.158882
0.158882	1984.07
0.158882	216.665
524.369	0.158882
0.158882	7732.97
0.158882	756.272
0.158882	561.686
29.2238	0.158882
28.2685	0.158882
0.158882	291.326
0.158882	107.398
35.1102	0.158882
0.158882	569.913
24.0361	0.158882
50.6778	0.158882
0.158882	571.475
0.158882	213.302
20.8755	0.158882
0.158882	506.086
0.158882	348.999
5.8942	0.158882
0.158882	542.497
103.397	0.158882
0.158882	454.975
0.158882	1460.99
17.3543	0.158882
0.158882	1058.22
7.83693	0.158882
6.78446	0.158882
30.1994	0.158882
0.158882	66.0833
0.158882	81.2487
0.158882	110.221
0.158882	93.0195
0.158882	171.929
0.158882	55.1084
0.158882	1520.25
0.158882	155.914
0.158882	4114.46
0.158882	322.085
103.397	0.158882
0.158882	72.9772
354.736	0.158882
17.0905	0.158882
0.158882	322.515
0.158882	14.4648
0.158882	1469.74
10.1038	0.158882
0.158882	2676.35
0.158882	2975.71
16.3696	0.158882
7.18151	0.158882
0.158882	147.26
43.3866	0.158882
23.7406	0.158882
90.7221	0.158882
42.3314	0.158882
645.687	0.158882
0.158882	68.9006
0.158882	347.684
16.9691	0.158882
78.5847	0.158882
0.158882	146.298
0.158882	962.639
0.158882	262.819
0.158882	4414.42
298.653	0.158882
0.158882	144.87
0.158882	56.0289
40.9839	0.158882
0.158882	486.223
0.158882	3984.01
0.158882	282.316
0.158882	3490.57
445.219	0.158882
10.6459	0.158882
33.5893	0.158882
0.158882	372.428
0.158882	1984.07
6.90703	0.158882
13.2565	0.158882
0.158882	439.939
0.158882	649.781
0.158882	4414.42
7.03697	0.158882
0.158882	4591.18
0.158882	74.8473
8.44737	0.158882
3770.9	0.158882
0.158882	68.9006
0.158882	796.401
67.0807	0.158882
0.158882	94.1488
57.7428	0.158882
0.158882	355.462
0.158882	144.1
0.158882	5117.08
0.158882	285.528
116.575	0.158882
0.158882	2612.92
0.158882	398.495
0.158882	6063.35
7.85022	0.158882
5.29592	0.158882
16.8219	0.158882
0.158882	804.332
0.158882	50.2569
0.158882	153.47
0.158882	76.3833
0.158882	438.726
11.2214	0.158882
11.4122	0.158882
105.711	0.158882
26.779	0.158882
460.436	0.158882
0.158882	270.123
0.158882	166.392
16.564	0.158882
14.968	0.158882
0.158882	3669.82
201.786	0.158882
0.158882	1527.74
0.158882	5220.45
0.158882	4726.34
0.158882	1113.7
0.158882	4414.42
0.158882	3456.95
13.4006	0.158882
56.7013	0.158882
0.158882	148.366
12.0892	0.158882
253.786	0.158882
0.158882	14.3838
0.158882	1255.04
0.158882	6131.14
0.158882	2172.11
0.158882	1080.55
28.7092	0.158882
60.2863	0.158882
0.158882	64.0775
0.158882	43.0866
0.158882	58.3706
0.158882	453.868
0.158882	6948.63
0.158882	524.32
0.158882	4745.23
0.158882	5721.4
136.765	0.158882
0.158882	134.448
31.5304	0.158882
27.8014	0.158882
14.1374	0.158882
146.362	0.158882
201.091	0.158882
0.158882	500.202
0.158882	930.288
0.158882	4577.92
36.2727	0.158882
0.158882	60.248
11.405	0.158882
6.56456	0.158882
220.696	0.158882
99.1398	0.158882
19.4727	0.158882
0.158882	63.1598
0.158882	25.8607
0.158882	937.457
0.158882	63.4622
0.158882	5655.8
0.158882	55.0654
0.158882	32.7784
0.158882	136.756
0.158882	465.541
0.158882	145.728
0.158882	191.541
0.158882	1392.3
36.9211	0.158882
37.1341	0.158882
0.158882	128.374
0.158882	2139.27
13.8751	0.158882
35.0336	0.158882
3290.57	0.158882
0.158882	115.405
0.158882	7543.18
0.158882	673.847
459.84	0.158882
0.158882	115.405
0.158882	56.2305
1106.25	0.158882
783.293	0.158882
53.3568	0.158882
39.6957	0.158882
11.762	0.158882
0.158882	4414.42
0.158882	2897.99
0.158882	4745.23
121.778	0.158882
0.158882	4577.92
0.158882	7112.13
0.158882	2787.04
0.158882	82.8548
1995.97	0.158882
0.158882	1323.48
333.728	0.158882
110.547	0.158882
23.0704	0.158882
0.158882	396.394
0.158882	42.7044
0.158882	4206.01
0.158882	309.998
2322.92	0.158882
0.158882	23.1163
1583.11	0.158882
208.03	0.158882
0.158882	55.3272
450.215	0.158882
184.272	0.158882
0.158882	219.23
0.158882	8747.1
3532.46	0.158882
0.158882	7996.59
20.0894	0.158882
7.63559	0.158882
0.158882	180.306
40.8469	0.158882
0.158882	3365.9
29.6635	0.158882
0.158882	672.146
0.158882	1851.55
0.158882	1984.07
0.158882	4959.5
139.395	0.158882
0.158882	370.605
82.7865	0.158882
22.5548	0.158882
0.158882	283.166
25.095	0.158882
21.5682	0.158882
0.158882	67.438
0.158882	183.391
31.4045	0.158882
0.158882	1851.55
0.158882	7327.73
0.158882	4745.23
26.0773	0.158882
0.158882	4114.46
16.6496	0.158882
0.158882	257.689
11.9001	0.158882
0.158882	8.0034
0.158882	83.8463
8.85442	0.158882
0.158882	925.21
6.1993	0.158882
0.158882	206.029
203.073	0.158882
12.9893	0.158882
0.158882	34.9827
0.158882	33.8818
17.4244	0.158882
124.076	0.158882
14.8252	0.158882
36.324	0.158882
0.158882	2651.42
27.8158	0.158882
109.579	0.158882
0.158882	300.781
862.496	0.158882
0.158882	3603.02
9.67938	0.158882
40.2859	0.158882
0.158882	118.733
26.8993	0.158882
22.6677	0.158882
0.158882	781.661
0.158882	3078.63
0.158882	3205.1
0.158882	446.862
0.158882	74.5584
0.158882	397.026
0.158882	6131.14
0.158882	76.0685
0.158882	112.601
0.158882	649.781
0.158882	41.0003
0.158882	1515.1
0.158882	1332.1
0.158882	837.422
0.158882	168.188
656.763	0.158882
0.158882	1819.61
29.326	0.158882
92.8569	0.158882
6.64011	0.158882
0.158882	327.77
0.158882	147.462
278.759	0.158882
89.0961	0.158882
59.9046	0.158882
0.158882	105.335
0.158882	648.974
0.158882	1451.53
0.158882	182.808
0.158882	1205.24
13.6808	0.158882
13.8204	0.158882
68.1467	0.158882
0.158882	4414.42
0.158882	970.564
0.158882	5921.96
0.158882	1758.81
0.158882	4414.42
0.158882	4414.42
9.54237	0.158882
110.547	0.158882
0.158882	141.282
0.158882	201.904
0.158882	3984.01
0.158882	110.627
0.158882	308.167
0.158882	350.696
9.922	0.158882
0.158882	2239.47
44.5124	0.158882
0.158882	225.252
0.158882	1927.56
0.158882	469.683
0.158882	533.921
45.274	0.158882
39.8193	0.158882
0.158882	7.32963
0.158882	596.752
16.044	0.158882
0.158882	397.46
10.0697	0.158882
0.158882	1097.41
51.4058	0.158882
8.23025	0.158882
10.8907	0.158882
30.1308	0.158882
2519.51	0.158882
47.0558	0.158882
0.158882	862.46
0.158882	1866.82
9.30342	0.158882
0.158882	200.165
0.158882	564.64
0.158882	317.775
0.158882	136.571
0.158882	8152.73
0.158882	265.325
0.158882	342.763
31.5397	0.158882
12.8093	0.158882
35.4526	0.158882
0.158882	4414.42
11.6791	0.158882
0.158882	264.497
0.158882	491.393
0.158882	5112.39
0.158882	290.039
0.158882	29.7123
0.158882	267.233
55.3399	0.158882
0.158882	348.999
0.158882	390.952
0.158882	136.236
161.396	0.158882
0.158882	10632.8
0.158882	458.869
0.158882	421.857
20.5033	0.158882
96.3647	0.158882
0.158882	146.648
125.747	0.158882
0.158882	207.05
0.158882	2077.24
0.158882	393.44
0.158882	3841.72
0.158882	1259.17
378.102	0.158882
37.1919	0.158882
27.3814	0.158882
0.158882	640.703
21.9783	0.158882
0.158882	361.925
0.158882	7847.95
0.158882	3593.1
123.625	0.158882
15.8573	0.158882
0.158882	651.293
0.158882	5638.34
0.158882	263.448
104.479	0.158882
8.96729	0.158882
0.158882	2018.17
41.9398	0.158882
0.158882	252.428
0.158882	54.7999
0.158882	4920.98
30.6472	0.158882
0.158882	70.8714
1127.32	0.158882
0.158882	49.2708
11.6379	0.158882
0.158882	498.975
0.158882	4414.42
0.158882	5638.34
69.4821	0.158882
0.158882	2479.75
0.158882	170.743
14.2145	0.158882
3532.46	0.158882
0.158882	958.845
0.158882	285.528
0.158882	208.813
0.158882	2295.38
2.81781	0.158882
8236.2	0.158882
0.158882	4414.42
358.504	0.158882
9.8802	0.158882
0.158882	4577.92
0.158882	338.172
12.3645	0.158882
0.158882	4414.42
0.158882	167.93
0.158882	2114.68
0.158882	175.242
0.158882	23.0893
0.158882	103.06
0.158882	398.423
0.158882	4266.85
0.158882	129.045
0.158882	6781.24
0.158882	184.692
42.0895	0.158882
0.158882	300.781
0.158882	4414.42
0.158882	170.743
0.158882	4180.35
0.158882	9074.09
0.158882	3824.89
0.158882	212.611
80.7219	0.158882
0.158882	64.8139
0.158882	924.546
0.158882	602.681
0.158882	4414.42
70.5543	0.158882
0.158882	821.829
0.158882	170.743
0.158882	1162.26
0.158882	4920.98
27.5323	0.158882
0.158882	438.726
10.1417	0.158882
0.158882	75.0387
0.158882	443.079
41.2977	0.158882
0.158882	129.82
0.158882	236.407
0.158882	5722.34
0.158882	3726.18
0.158882	257.689
0.158882	555.813
17.8204	0.158882
0.158882	43.0851
160.465	0.158882
0.158882	165.94
0.158882	7518.89
136.244	0.158882
0.158882	165.557
0.158882	856.058
0.158882	207.578
0.158882	15.5439
0.158882	234.233
0.158882	418.818
78.5509	0.158882
8.33089	0.158882
0.158882	493.71
0.158882	445.943
0.158882	499.998
10.045	0.158882
10.4977	0.158882
12.9953	0.158882
0.158882	255.766
13.3328	0.158882
0.158882	196.987
0.158882	1096.33
0.158882	51.3456
0.158882	372.021
0.158882	1392.3
0.158882	854.342
52.8805	0.158882
0.158882	301.836
0.158882	1392.3
11.5248	0.158882
7.68447	0.158882
0.158882	103.818
0.158882	131.453
248.267	0.158882
0.158882	756.272
88.8671	0.158882
0.158882	73.8233
0.158882	268.359
0.158882	315.388
0.158882	4577.92
0.158882	66.4788
21.6419	0.158882
0.158882	2324.14
0.158882	49.9547
21.5931	0.158882
0.158882	18.736
0.158882	472.43
0.158882	4577.92
0.158882	1006.51
0.158882	4414.42
0.158882	4577.92
114.413	0.158882
35.0304	0.158882
0.158882	158.846
15.9202	0.158882
0.158882	118.115
0.158882	158.973
8.36258	0.158882
645.859	0.158882
10.3979	0.158882
0.158882	881.466
7.2695	0.158882
28.2665	0.158882
128.359	0.158882
56.2387	0.158882
12.1383	0.158882
0.158882	360.275
10.0953	0.158882
0.158882	349.684
23.5671	0.158882
0.158882	31.5336
0.158882	243.242
18.634	0.158882
64.9403	0.158882
850.042	0.158882
96.5746	0.158882
0.158882	34.8797
0.158882	163.963
0.158882	217.322
49.5365	0.158882
0.158882	293.804
0.158882	222.734
7.93242	0.158882
416.672	0.158882
0.158882	5111.12
0.158882	185.114
46.7625	0.158882
0.158882	177.574
22.9788	0.158882
0.158882	4414.42
18.575	0.158882
0.158882	77.0781
0.158882	177.578
0.158882	58.3045
20.282	0.158882
0.158882	581.157
0.158882	1215.44
0.158882	5323.83
0.158882	231.708
7.93997	0.158882
85.2691	0.158882
1222.83	0.158882
5.23625	0.158882
0.158882	764.852
0.158882	542.48
0.158882	56.4615
0.158882	542.497
0.158882	3984.01
0.158882	98.177
0.158882	4414.42
0.158882	366.45
0.158882	128.155
44.7411	0.158882
6.56667	0.158882
0.158882	1274.84
5.342	0.158882
0.158882	674.969
5.72443	0.158882
0.158882	4266.85
0.158882	40.8925
0.158882	4086.99
0.158882	3359.57
55.3922	0.158882
170.207	0.158882
0.158882	298.927
64.4166	0.158882
0.158882	195.629
0.158882	1534.23
0.158882	37.9693
115.587	0.158882
0.158882	168.188
0.158882	18.3957
88.9132	0.158882
0.158882	74.5069
19.4651	0.158882
38.5125	0.158882
0.158882	2428.21
0.158882	104.411
48.3817	0.158882
0.158882	84.0611
0.158882	309.998
53.7255	0.158882
0.158882	1217.52
0.158882	620.035
0.158882	167.229
62.3296	0.158882
43.5224	0.158882
49.5696	0.158882
14.2632	0.158882
0.158882	3925.91
64.3904	0.158882
0.158882	249.852
0.158882	136.236
1681.71	0.158882
0.158882	398.495
15.2618	0.158882
23.6022	0.158882
12.1325	0.158882
0.158882	80.0265
354.905	0.158882
175.807	0.158882
0.158882	57.2213
0.158882	47.5371
9.2743	0.158882
0.158882	64.5617
0.158882	242.853
9.47412	0.158882
0.158882	1669.82
0.158882	135.834
0.158882	623.781
0.158882	393.769
0.158882	98.5235
13.9653	0.158882
0.158882	4114.46
249.233	0.158882
256.752	0.158882
407.611	0.158882
0.158882	276.309
11.4006	0.158882
0.158882	1785.43
0.158882	120.489
0.158882	339.91
0.158882	2567.93
0.158882	425.535
104.353	0.158882
12.1457	0.158882
100.437	0.158882
259.842	0.158882
0.158882	305.05
0.158882	852.267
0.158882	3504.72
0.158882	4577.92
0.158882	4908.87
4.98709	0.158882
0.158882	48.5554
0.158882	1199.37
0.158882	279.778
153.905	0.158882
0.158882	86.6059
0.158882	81.4083
0.158882	2870.29
159.169	0.158882
0.158882	102.505
0.158882	4414.42
0.158882	4577.92
0.158882	6063.35
0.158882	361.925
24.7536	0.158882
0.158882	62.8393
19.783	0.158882
22.4617	0.158882
48.6487	0.158882
20.8519	0.158882
25.2039	0.158882
0.158882	4414.42
0.158882	27.9412
11.8229	0.158882
30.7949	0.158882
0.158882	4114.46
0.158882	182.28
0.158882	44.0626
0.158882	166.664
21.8994	0.158882
0.158882	4414.42
0.158882	66.9877
0.158882	98.3796
0.158882	1120.49
0.158882	360.359
16.9663	0.158882
0.158882	69.4131
6.51183	0.158882
0.158882	1006.51
0.158882	112.774
116.555	0.158882
0.158882	273.637
0.158882	4414.42
24.7137	0.158882
0.158882	295.807
0.158882	7256.59
0.158882	4266.85
86.4148	0.158882
40.5179	0.158882
92.7645	0.158882
31.8865	283.699
0.158882	3673.7
0.158882	2744.38
0.158882	1377
0.158882	828.38
0.158882	1022.8
0.158882	29.8021
0.158882	2066.94
3122.95	0.158882
0.158882	947.071
0.158882	7602.62
0.158882	348.999
7.803	0.158882
0.158882	92.2776
7.95834	0.158882
188.795	0.158882
0.158882	5988.5
0.158882	1672.14
0.158882	116.951
0.158882	263.448
2385.11	0.158882
16.3606	0.158882
40.1558	0.158882
15.0923	0.158882
0.158882	4414.42
0.158882	822.806
4660.21	0.158882
13.7345	0.158882
0.158882	38.6094
0.158882	1156.54
0.158882	20.0804
7.82051	0.158882
0.158882	4414.42
0.158882	695.833
13.636	0.158882
14.6834	0.158882
0.158882	2129.97
61.6722	0.158882
0.158882	205.164
0.158882	4920.98
12.4876	0.158882
22.0364	0.158882
0.158882	1758.81
0.158882	5988.5
92.7645	0.158882
204.474	0.158882
88.539	0.158882
0.158882	19.6641
0.158882	1099.95
41.053	0.158882
11.5438	0.158882
9.39351	0.158882
0.158882	964.743
4608.87	0.158882
0.158882	2629.23
0.158882	56.7339
0.158882	758.539
0.158882	136.359
0.158882	74.0382
30.502	0.158882
0.158882	103.414
0.158882	1058.49
0.158882	1612.42
0.158882	2188.45
0.158882	257.689
0.158882	569.913
0.158882	1150.06
0.158882	1369.72
0.158882	128.374
0.158882	896.279
0.158882	39.5962
0.158882	4414.42
0.158882	587.114
0.158882	43.3966
0.158882	319.187
0.158882	648.974
211.048	0.158882
0.158882	4114.46
0.158882	348.853
0.158882	4414.42
0.158882	443.798
52.7235	0.158882
0.158882	308.133
0.158882	196.708
0.158882	5804.15
0.158882	119.679
5.5333	0.158882
16.9691	0.158882
0.158882	230.623
0.158882	84.3726
0.158882	140.007
0.158882	368.29
0.158882	1249.94
0.158882	1520.63
0.158882	589.035
0.158882	75.9805
0.158882	4577.92
0.158882	626.924
103.36	0.158882
16.3617	0.158882
0.158882	3157.82
52.198	0.158882
28.5018	0.158882
0.158882	821.829
609.914	0.158882
0.158882	2130.88
516.865	0.158882
0.158882	261.913
0.158882	149.117
0.158882	231.733
0.158882	114.173
0.158882	85.9287
0.158882	83.2633
0.158882	7030.38
0.158882	393.769
0.158882	685.816
85.4742	0.158882
0.158882	3076.7
0.158882	415.178
0.158882	31.9887
0.158882	23.2625
0.158882	685.816
0.158882	6047.16
81.8191	0.158882
0.158882	1546.39
5.79713	0.158882
10.4243	0.158882
0.158882	12.9737
0.158882	48.5373
0.158882	4920.98
0.158882	469.688
28.2193	0.158882
18.7919	0.158882
0.158882	1881.25
148.03	0.158882
30.7273	0.158882
765.349	0.158882
0.158882	2094.54
0.158882	125.387
80.6652	0.158882
0.158882	317.775
0.158882	39.2249
61.0265	0.158882
0.158882	76.0685
0.158882	4920.98
0.158882	132.978
0.158882	95.049
0.158882	42.4616
0.158882	1193.65
42.7168	0.158882
0.158882	1453.9
19.4439	0.158882
15.3163	0.158882
26.1369	0.158882
0.158882	30.1426
0.158882	154.164
6.12123	0.158882
16.6783	0.158882
0.158882	2428.21
0.158882	3593.1
9.03516	0.158882
0.158882	3593.1
19.6035	0.158882
1019.99	0.158882
0.158882	1210.22
0.158882	194.833
0.158882	48.6703
53.7061	0.158882
51.5174	0.158882
0.158882	1013.15
12.2727	0.158882
23.0534	0.158882
7.053	0.158882
0.158882	107.742
0.158882	11.7015
0.158882	155.596
0.158882	4990.41
0.158882	167.756
0.158882	295.719
0.158882	3141.03
0.158882	137.67
0.158882	128.374
1461.2	0.158882
35.36	0.158882
10513.4	0.158882
0.158882	69.9337
0.158882	1445.81
24.7543	0.158882
28.9548	0.158882
0.158882	419.938
0.158882	159.873
0.158882	298.927
10.3346	0.158882
0.158882	70.26
0.158882	25.8687
0.158882	2753.93
118.354	0.158882
0.158882	4600.2
0.158882	4414.42
0.158882	3841.72
9.77512	0.158882
0.158882	4414.42
0.158882	190.114
0.158882	227.696
910.313	0.158882
0.158882	4414.42
0.158882	8174.86
0.158882	124.745
323.416	0.158882
0.158882	1062.53
112.399	0.158882
0.158882	540.544
11.2356	0.158882
0.158882	77.6194
20.3933	0.158882
141.606	0.158882
20.742	0.158882
0.158882	381.762
0.158882	4086.99
0.158882	4577.92
0.158882	4920.98
123.386	0.158882
0.158882	3490.57
104.86	0.158882
14.9739	0.158882
0.158882	150.506
0.158882	186.921
0.158882	141.48
83.7977	0.158882
5.70213	0.158882
0.158882	1450.15
72.035	0.158882
80.5235	0.158882
0.158882	1599.63
0.158882	5111.12
0.158882	80.7627
0.158882	245.007
5.68872	0.158882
0.158882	319.58
0.158882	407.466
0.158882	828.274
0.158882	43.3963
0.158882	7275.62
100.225	0.158882
0.158882	361.746
0.158882	818.596
60.8667	0.158882
0.158882	141.661
0.158882	198.753
7.56312	0.158882
81.1852	0.158882
24.1769	0.158882
68.0416	0.158882
0.158882	4414.42
0.158882	6520.81
0.158882	130.618
0.158882	271.157
0.158882	89.2484
40.184	0.158882
281.571	0.158882
0.158882	31.0304
0.158882	1612.42
0.158882	98.5235
29.3453	0.158882
0.158882	4990.41
0.158882	927.425
8.90209	0.158882
0.158882	525.025
0.158882	198.699
0.158882	101.877
82.3344	0.158882
0.158882	45.6281
0.158882	238.079
10.7276	0.158882
0.158882	67.7507
20.0157	0.158882
0.158882	701.436
0.158882	49.2963
132.115	0.158882
0.158882	533.813
3617.79	0.158882
0.158882	95.6891
12.5946	0.158882
0.158882	5640.65
0.158882	229.864
0.158882	366.227
0.158882	4745.23
0.158882	18.8568
21.0302	0.158882
15.7099	0.158882
0.158882	439.026
64.6636	0.158882
841.204	0.158882
21.8994	0.158882
0.158882	251.8
0.158882	145.242
0.158882	6131.14
0.158882	336.876
0.158882	522.164
0.158882	4577.92
3.45771	0.158882
28.8326	0.158882
40.9904	0.158882
1672.23	0.158882
0.158882	116.951
0.158882	181.732
20.229	0.158882
29.5327	0.158882
31.1826	0.158882
175.005	0.158882
17.0905	0.158882
0.158882	2479.75
7.30282	0.158882
0.158882	4414.42
0.158882	2870.29
0.158882	5859.17
0.158882	103.955
0.158882	1174.92
0.158882	22.0637
116.929	0.158882
176.839	0.158882
0.158882	10.1291
0.158882	4414.42
0.158882	6687.44
0.158882	139.697
15.8787	0.158882
0.158882	226.556
0.158882	6616.3
6.21845	0.158882
139.201	0.158882
0.158882	77.6316
0.158882	4577.92
60.2824	0.158882
0.158882	114.303
0.158882	38.6071
0.158882	3726.18
0.158882	2057.55
0.158882	96.1437
0.158882	206.165
0.158882	600.458
0.158882	99.241
0.158882	64.4409
48.27	0.158882
0.158882	202.05
0.158882	415.176
1533.28	0.158882
0.158882	45.3901
0.158882	1392.3
4.47605	0.158882
0.158882	6387.73
0.158882	253.344
0.158882	1685.64
0.158882	327.77
53.4615	0.158882
0.158882	7275.62
62.2174	0.158882
8.21834	0.158882
15.2552	0.158882
0.158882	672.152
0.158882	154.542
0.158882	227.696
0.158882	112.224
0.158882	2889.47
2657.69	0.158882
0.158882	236.407
8.5682	0.158882
0.158882	62.7399
0.158882	4266.85
0.158882	7162.21
0.158882	974.216
0.158882	3365.9
16.9819	0.158882
107.992	0.158882
204.474	0.158882
12.9483	0.158882
0.158882	6260.59
26.3722	0.158882
42.1372	0.158882
12.4983	0.158882
0.158882	576.633
12.8895	0.158882
102.081	0.158882
0.158882	4414.42
23.3923	0.158882
0.158882	3274.77
19.4772	0.158882
0.158882	119.679
14.4587	0.158882
180.157	0.158882
3314.07	0.158882
278.743	0.158882
0.158882	4920.98
15.7807	0.158882
0.158882	203.678
0.158882	327.77
380.427	0.158882
0.158882	319.869
0.158882	4414.42
0.158882	4414.42
0.158882	60.0613
0.158882	53.4088
0.158882	4923.88
0.158882	7847.86
453.722	0.158882
15.9369	0.158882
0.158882	6933.63
48.6238	0.158882
14.4145	0.158882
339.579	0.158882
0.158882	128.374
2602.45	0.158882
0.158882	3252.07
0.158882	49.9152
289.486	0.158882
0.158882	8664.09
0.158882	31.3745
0.158882	69.0962
0.158882	4496.63
1678.21	0.158882
0.158882	5111.12
0.158882	83.3394
0.158882	8011.36
0.158882	302.087
251.986	15.7905
8.47544	0.158882
23.8807	0.158882
0.158882	2057.55
37.4191	0.158882
24.4275	0.158882
0.158882	183.391
187.46	0.158882
0.158882	4823.17
0.158882	4577.92
14.8246	0.158882
0.158882	4114.46
0.158882	137.903
0.158882	179.894
0.158882	15.8917
22.8369	0.158882
49.8569	0.158882
49.2203	0.158882
0.158882	411.73
25.075	0.158882
31.9653	0.158882
56.7013	0.158882
22.6677	0.158882
0.158882	202.026
0.158882	121.128
110.547	0.158882
68.0082	0.158882
0.158882	4445.14
0.158882	300.781
0.158882	2478.13
328.319	0.158882
17.1985	0.158882
22.6049	0.158882
0.158882	4114.46
17.5523	0.158882
9.60603	0.158882
138.81	0.158882
0.158882	106.006
16.0393	0.158882
22.6093	0.158882
0.158882	469.143
17.293	0.158882
12.5418	0.158882
33.2505	0.158882
22.6677	0.158882
0.158882	4114.46
57.3496	0.158882
0.158882	7098.77
0.158882	57.5581
50.6178	0.158882
0.158882	727.221
0.158882	1552.34
0.158882	372.021
18.3104	0.158882
28.9382	0.158882
0.158882	439.939
0.158882	187.167
0.158882	71.7874
179.192	0.158882
0.158882	116.951
20.3562	0.158882
0.158882	40.4979
2100.48	0.158882
0.158882	1119.07
17.4759	0.158882
6.34734	0.158882
3461.37	0.158882
20.5947	0.158882
42.6975	0.158882
33.0466	0.158882
21.196	0.158882
185.266	0.158882
49.7676	0.158882
0.158882	1399.94
6.5105	0.158882
0.158882	100.43
0.158882	666.306
0.158882	329.545
0.158882	4920.98
33.7806	0.158882
0.158882	307.632
0.158882	1080.55
0.158882	850.025
180.176	0.158882
0.158882	2894.51
0.158882	1807.23
0.158882	3123.07
8.90731	0.158882
0.158882	120.181
23.6992	0.158882
25.6119	0.158882
0.158882	446.862
7.22465	0.158882
4.0405	0.158882
27.8759	0.158882
49.2027	0.158882
19.7523	0.158882
681.934	0.158882
240.825	0.158882
11.9731	0.158882
0.158882	2120.04
0.158882	5257.37
0.158882	1050.67
7309.63	0.158882
0.158882	2346.71
0.158882	194.551
0.158882	1779.05
0.158882	79.2124
44.6284	0.158882
0.158882	314.932
4395.26	0.158882
0.158882	3984.01
12.7058	0.158882
34.7571	0.158882
0.158882	23.6112
0.158882	557.78
199.117	0.158882
69.2914	0.158882
0.158882	70.4222
0.158882	48.4925
11.6472	0.158882
183.816	0.158882
80.7199	0.158882
35.5109	0.158882
0.158882	329.545
7.78824	0.158882
0.158882	145.716
48.144	0.158882
378.684	0.158882
17.7229	0.158882
6486.01	0.158882
937.598	0.158882
9.3515	0.158882
0.158882	4114.46
0.158882	1672.14
19.1514	0.158882
0.158882	136.236
0.158882	111.795
422.097	0.158882
554.667	0.158882
135.113	0.158882
60.5139	0.158882
0.158882	38.6094
37.9914	0.158882
123.96	0.158882
193.007	0.158882
90.9317	0.158882
0.158882	7.14734
242.905	0.158882
4022.76	0.158882
0.158882	273.253
0.158882	3157.82
0.158882	2229.92
0.158882	242.223
0.158882	123.789
0.158882	1242.45
0.158882	1327.82
47.7555	0.158882
15.4123	0.158882
4048.26	0.158882
32.2847	0.158882
0.158882	307.431
0.158882	1950.93
0.158882	3778.75
0.158882	4577.92
3.65378	0.158882
0.158882	919.46
0.158882	4114.46
36.7138	0.158882
50.585	0.158882
168.175	0.158882
545.333	0.158882
563.096	0.158882
0.158882	4577.92
0.158882	431.386
192.476	0.158882
0.158882	1123.76
0.158882	1047.17
0.158882	3934.93
0.158882	60.3823
0.158882	358.243
110.464	0.158882
2575.38	0.158882
0.158882	157.274
0.158882	934.617
0.158882	4250.93
0.158882	4250.93
0.158882	181.952
0.158882	339.036
151.006	0.158882
0.158882	3681.05
0.158882	86.9593
19.0391	0.158882
0.158882	3463.07
0.158882	215.18
26.3839	0.158882
0.158882	1019.02
27.1219	0.158882
0.158882	1340.74
0.158882	192.751
0.158882	400.703
41.2289	0.158882
161.268	0.158882
425.931	0.158882
17.3543	0.158882
0.158882	126.55
0.158882	271.43
0.158882	169.819
0.158882	675.456
0.158882	2687.76
0.158882	4250.93
0.158882	4569.48
19.9142	0.158882
0.158882	1214.99
364.401	0.158882
259.891	0.158882
423.244	0.158882
0.158882	3463.07
0.158882	3241.24
0.158882	1434.96
48.6196	0.158882
0.158882	82.4347
0.158882	580.612
0.158882	4250.93
32.6658	0.158882
0.158882	336.073
0.158882	4766.58
0.158882	598.881
497.631	0.158882
263.554	0.158882
0.158882	279.296
0.158882	3918.03
9.68466	0.158882
0.158882	4569.48
487.604	0.158882
0.158882	138.822
0.158882	1851.3
11.2468	0.158882
0.158882	3681.05
687.068	0.158882
0.158882	670.674
158.86	0.158882
151.006	0.158882
0.158882	3962.07
0.158882	4250.93
267.656	0.158882
0.158882	22.0137
0.158882	168.374
0.158882	217.784
9.38264	0.158882
397.499	0.158882
0.158882	206.545
0.158882	3962.07
36.0332	0.158882
0.158882	85.1169
7.35683	0.158882
21.7254	0.158882
351.634	0.158882
0.158882	4125.41
0.158882	4458.1
0.158882	824.352
0.158882	26.7986
12.2739	0.158882
0.158882	433.017
0.158882	3962.07
0.158882	370.031
26.3839	0.158882
415.538	0.158882
130.255	0.158882
49.4569	0.158882
0.158882	141.217
11.8424	0.158882
126.715	0.158882
18.3548	0.158882
0.158882	509.122
77.1299	0.158882
0.158882	3460.02
143.644	0.158882
0.158882	1278.64
0.158882	187.617
0.158882	495.227
0.158882	3460.02
0.158882	38.3721
0.158882	349.251
35.3191	0.158882
18.3487	0.158882
0.158882	721.065
39.5093	0.158882
27.1878	0.158882
8.87071	0.158882
2406.15	0.158882
0.158882	152.251
0.158882	4250.93
29.2967	0.158882
0.158882	4569.48
0.158882	746.045
4030.19	0.158882
0.158882	4569.48
0.158882	177.864
0.158882	1454.96
0.158882	943.582
11.028	0.158882
0.158882	306.006
0.158882	4569.48
0.158882	4569.48
0.158882	2104.29
84.7579	0.158882
0.158882	40.1654
0.158882	65.5364
96.8784	0.158882
3.53113	0.158882
32.0279	0.158882
0.158882	4250.93
31.3622	0.158882
[truncated: 4,406 more rows]
