# Supplementary material for: Differential DNA methylation and transcription profiles in date palm roots exposed to salinity
Source: PLoS One. 2018 Jan 19;13(1):e0191492. doi: 10.1371/journal.pone.0191492 (PMC5774813; doi:10.1371/journal.pone.0191492)
Supplement: S2 Table — (XLSX) [file pone.0191492.s010.xlsx]

## Sheet: mCG
Table S2. Functional annotation and gene ontology of DMGs for the mCG sequence context.
Gene Ontology	Category	Number of Seqences
Oxidation-reduction process	P	149
Regulation of transcription, DNA-templated	P	144
Protein phosphorylation	P	127
Proteolysis	P	55
Transmembrane transport	P	54
Carbohydrate metabolic process	P	41
Metabolic process	P	34
Ubiquitin-dependent protein catabolic process	P	33
Phosphorylation	P	32
Protein deubiquitination	P	27
Transport	P	26
Translation	P	25
Protein ubiquitination	P	25
Dephosphorylation	P	21
Defense response	P	21
Cell redox homeostasis	P	20
Lipid metabolic process	P	20
Intracellular protein transport	P	19
Methylation	P	19
Base-excision repair	P	18
RNA processing	P	18
Fatty acid biosynthetic process	P	17
Embryo development ending in seed dormancy	P	17
Phosphorelay signal transduction system	P	16
Protein dephosphorylation	P	15
Signal transduction	P	15
Phosphatidylinositol dephosphorylation	P	15
Nucleic acid phosphodiester bond hydrolysis	P	15
Peptidyl-serine phosphorylation	P	14
Biosynthetic process	P	14
Trna processing	P	14
Protein folding	P	14
Dna repair	P	14
Multicellular organism development	P	13
Vesicle-mediated transport	P	13
Root development	P	13
Regulation of transcription from rna polymerase ii promoter	P	13
Chloroplast organization	P	13
Proteolysis involved in cellular protein catabolic process	P	12
Cell wall organization	P	12
Proton transport	P	12
Intracellular signal transduction	P	12
Microtubule-based movement	P	12
Photosynthesis	P	12
Recognition of pollen	P	11
Ion transmembrane transport	P	11
Glucose import	P	11
Protein ubiquitination involved in ubiquitin-dependent protein catabolic process	P	11
Protein transport	P	11
Glucose transmembrane transport	P	11
Proteasome-mediated ubiquitin-dependent protein catabolic process	P	11
Glycolytic process	P	11
Carbohydrate phosphorylation	P	10
Positive regulation of gtpase activity	P	10
Amino acid transmembrane transport	P	10
Hydrogen ion transmembrane transport	P	9
Protein processing	P	9
Drug transmembrane transport	P	9
Mrna splicing, via spliceosome	P	9
Response to hormone	P	9
Vesicle fusion	P	8
Rna secondary structure unwinding	P	8
Fructose 6-phosphate metabolic process	P	8
Dna replication	P	8
Small gtpase mediated signal transduction	P	8
Response to heat	P	8
Positive regulation of transcription, dna-templated	P	8
Response to biotic stimulus	P	8
Signal transduction by protein phosphorylation	P	8
Peptidyl-lysine monomethylation	P	8
Rrna processing	P	8
Positive regulation of transcription from rna polymerase ii promoter	P	7
Response to salt stress	P	7
Response to oxidative stress	P	7
Response to abscisic acid	P	7
Starch catabolic process	P	7
Glycolytic process through fructose-6-phosphate	P	7
Mitotic chromosome condensation	P	7
Calcium ion transmembrane transport	P	7
Auxin-activated signaling pathway	P	7
Endocytosis	P	7
Post-embryonic development	P	7
Phospholipid metabolic process	P	7
Cell fate specification	P	6
Peptide catabolic process	P	6
Rna phosphodiester bond hydrolysis, endonucleolytic	P	6
Regulation of transcription from rna polymerase iii promoter	P	6
Phosphate-containing compound metabolic process	P	6
Cellular response to oxidative stress	P	6
Peptidyl-tyrosine dephosphorylation	P	6
Deoxyribonucleotide catabolic process	P	6
Response to cold	P	6
Glycyl-trna aminoacylation	P	6
Flavonoid transport from endoplasmic reticulum to plant-type vacuole	P	6
Protein polyubiquitination	P	6
Glutathione catabolic process	P	6
Trna modification	P	6
Regulation of cell shape	P	6
(1->3)-beta-d-glucan biosynthetic process	P	6
Vacuole organization	P	6
Carbohydrate transport	P	6
Regulation of anion transmembrane transport	P	6
Anthocyanin-containing compound biosynthetic process	P	6
Response to osmotic stress	P	6
Sulfate assimilation	P	6
Chloride transport	P	6
Potassium ion transmembrane transport	P	6
Cellular process	P	6
Anion transmembrane transport	P	6
Lipid catabolic process	P	6
Lipid transport	P	6
Positive regulation of vacuole organization	P	6
Folic acid-containing compound biosynthetic process	P	6
Abscisic acid-activated signaling pathway	P	6
Potassium ion transport	P	6
Reciprocal meiotic recombination	P	6
Regulation of membrane potential	P	6
Microtubule cytoskeleton organization	P	6
Cellular oxidant detoxification	P	5
Microtubule nucleation	P	5
Ferrous iron transmembrane transport	P	5
Nucleobase-containing compound metabolic process	P	5
Wnt signaling pathway	P	5
Glycerol ether metabolic process	P	5
Dna methylation on adenine	P	5
Protein catabolic process	P	5
Starch biosynthetic process	P	5
Single-organism process	P	5
Mrna cis splicing, via spliceosome	P	5
Phosphatidylinositol metabolic process	P	5
Defense response to fungus	P	5
Metal ion transport	P	5
Translational initiation	P	5
Response to bacterium	P	5
Regulation of embryonic development	P	5
Chloroplast fission	P	5
Defense response to bacterium	P	5
Organic phosphonate transport	P	5
N-terminal peptidyl-methionine acetylation	P	5
Lysine biosynthetic process via diaminopimelate	P	5
Er to golgi vesicle-mediated transport	P	5
Regulation of cellular process	P	5
Tricarboxylic acid cycle	P	5
Mo-molybdopterin cofactor biosynthetic process	P	5
Response to stress	P	5
Protein autophosphorylation	P	5
Cell wall modification	P	5
Tor signaling	P	5
Organophosphate ester transport	P	5
Mannosylation	P	5
Cellular lipid metabolic process	P	5
Secondary metabolite biosynthetic process	P	5
Mismatch repair	P	5
Phosphatidylinositol-3-phosphate biosynthetic process	P	5
Intra-golgi vesicle-mediated transport	P	5
Hydrogen peroxide catabolic process	P	5
Xenobiotic transport	P	5
Protein methylation	P	5
Reproductive structure development	P	5
Dna biosynthetic process	P	5
Malate metabolic process	P	5
Snrna processing	P	4
Glycogen biosynthetic process	P	4
Sucrose transport	P	4
Protein export from nucleus	P	4
Embryo sac cellularization	P	4
Protein import into chloroplast stroma	P	4
Gene silencing by rna	P	4
Pollen development	P	4
Chlorophyll biosynthetic process	P	4
Regulation of catalytic activity	P	4
Histone modification	P	4
Nonphotochemical quenching	P	4
Cellulose biosynthetic process	P	4
Flower development	P	4
Cation transmembrane transport	P	4
Negative regulation of transcription, dna-templated	P	4
Plant-type secondary cell wall biogenesis	P	4
Glucan catabolic process	P	4
Molybdenum incorporation into molybdenum-molybdopterin complex	P	4
Rrna methylation	P	4
Triglyceride biosynthetic process	P	4
Post-chaperonin tubulin folding pathway	P	4
Positive regulation of cyclin-dependent protein serine/threonine kinase activity	P	4
Mrna processing	P	4
Cellular transition metal ion homeostasis	P	4
Regulation of cell cycle	P	4
Activation of gtpase activity	P	4
Sterol metabolic process	P	4
Trna methylation	P	4
Tubulin complex assembly	P	4
Atp synthesis coupled proton transport	P	4
Unidimensional cell growth	P	4
Vesicle docking	P	4
Double-strand break repair via nonhomologous end joining	P	4
Oligopeptide transport	P	4
Lipid a biosynthetic process	P	4
Rna phosphodiester bond hydrolysis, exonucleolytic	P	4
Abscisic acid biosynthetic process	P	4
Chiasma assembly	P	4
Photoperiodism, flowering	P	4
Xylem development	P	4
Regulation of vesicle fusion	P	4
Uroporphyrinogen iii biosynthetic process	P	4
Cytoplasmic microtubule organization	P	4
Stomatal movement	P	4
Regulation of intracellular ph	P	4
Cytokinesis by cell plate formation	P	4
Cold acclimation	P	4
Negative regulation of catalytic activity	P	4
Positive regulation of phosphorylation of rna polymerase ii c-terminal domain	P	4
Ribosome biogenesis	P	4
Translational termination	P	4
Fatty acid metabolic process	P	4
Gpi anchor biosynthetic process	P	4
Double-strand break repair via homologous recombination	P	4
Intracellular distribution of mitochondria	P	4
Single-organism cellular process	P	4
Polar nucleus fusion	P	4
Seed germination	P	3
Translational elongation	P	3
Dna replication, removal of rna primer	P	3
Phospholipid translocation	P	3
Protein metabolic process	P	3
Rrna catabolic process	P	3
Regulation of protein catabolic process	P	3
Ribosome disassembly	P	3
Regulation of gtpase activity	P	3
Response to cytokinin	P	3
Nucleophagy	P	3
Galactose metabolic process	P	3
Response to abiotic stimulus	P	3
Polyamine transmembrane transport	P	3
Cation transport	P	3
Plant-type cell wall organization	P	3
Pyrimidine ribonucleotide biosynthetic process	P	3
Cell differentiation	P	3
Cellular component organization	P	3
Response to ionizing radiation	P	3
Proteasome assembly	P	3
Dna topological change	P	3
Dna mediated transformation	P	3
Brassinosteroid biosynthetic process	P	3
Innate immune response	P	3
Brassinosteroid homeostasis	P	3
Protein import into nucleus, docking	P	3
Mitophagy	P	3
Isoprenoid biosynthetic process	P	3
Cell wall macromolecule metabolic process	P	3
Response to auxin	P	3
Oligosaccharide metabolic process	P	3
Regulation of macromolecule metabolic process	P	3
Trna aminoacylation for protein translation	P	3
Magnesium ion transmembrane transport	P	3
Dna endoreduplication	P	3
Transcription, dna-templated	P	3
Polysaccharide catabolic process	P	3
Root cap development	P	3
Cellulose catabolic process	P	3
Cell wall biogenesis	P	3
Arabinan catabolic process	P	3
Pyrimidine nucleotide biosynthetic process	P	3
Retrograde transport, endosome to golgi	P	3
Hyperosmotic salinity response	P	3
Regulation of translational fidelity	P	3
Cell cycle	P	3
Regulation of alternative mrna splicing, via spliceosome	P	3
Meristem structural organization	P	3
Gametophyte development	P	3
Mitochondrion organization	P	3
Photosystem ii repair	P	3
Xylan catabolic process	P	3
Regionalization	P	3
Double-strand break repair	P	3
Pentose-phosphate shunt, non-oxidative branch	P	3
Regulation of biological process	P	3
Regulation of protein kinase activity	P	3
Nucleotide biosynthetic process	P	3
Leaf vascular tissue pattern formation	P	3
Diaminopimelate biosynthetic process	P	3
Shoot system development	P	3
Golgi to vacuole transport	P	3
Signal peptide processing	P	3
Response to gamma radiation	P	3
Regulation of vesicle targeting, to, from or within golgi	P	3
Response to oxygen-containing compound	P	3
Pectin biosynthetic process	P	3
Phospholipid dephosphorylation	P	3
Cell surface receptor signaling pathway	P	3
Pollen tube development	P	3
Protein monoubiquitination	P	3
Cellular amino acid metabolic process	P	3
Cytokinin metabolic process	P	3
Transcription elongation from rna polymerase ii promoter	P	3
Regulation of signal transduction	P	3
Nucleoside metabolic process	P	3
Protein import into nucleus	P	3
Arginine biosynthetic process	P	3
Cell growth	P	3
Chitin catabolic process	P	3
Rna modification	P	3
Cell division	P	3
Inositol trisphosphate metabolic process	P	3
Pollen tube guidance	P	3
Pseudouridine synthesis	P	3
Positive regulation of cell fate commitment	P	3
Cell wall organization or biogenesis	P	3
Trna 3'-trailer cleavage, endonucleolytic	P	3
Protein sumoylation	P	3
Maintenance of protein localization in endoplasmic reticulum	P	3
Transcription, rna-templated	P	3
Dna-dependent dna replication	P	3
Membrane protein proteolysis	P	3
'De novo' pyrimidine nucleobase biosynthetic process	P	3
Phosphatidylinositol phosphorylation	P	3
Nucleotide phosphorylation	P	3
Response to organic substance	P	3
Actin filament bundle assembly	P	3
Cellular protein metabolic process	P	3
Phloem or xylem histogenesis	P	3
Cellular response to glucose starvation	P	2
System development	P	2
Regulation of circadian rhythm	P	2
Chloride ion homeostasis	P	2
Beta-catenin-tcf complex assembly	P	2
Dna-templated transcription, initiation	P	2
Chlororespiration	P	2
Protein geranylgeranylation	P	2
Atp-dependent chromatin remodeling	P	2
Chaperone mediated protein folding requiring cofactor	P	2
Response to reactive oxygen species	P	2
Cellular biosynthetic process	P	2
Udp-n-acetylglucosamine biosynthetic process	P	2
Cytochrome complex assembly	P	2
Organic phosphonate catabolic process	P	2
Sodium ion transport	P	2
Chromosome separation	P	2
Vegetative to reproductive phase transition of meristem	P	2
Nucleotide-excision repair, dna gap filling	P	2
Meiotic chromosome condensation	P	2
Cotyledon vascular tissue pattern formation	P	2
Histone h4 acetylation	P	2
Atp biosynthetic process	P	2
Response to acid chemical	P	2
Virus induced gene silencing	P	2
Dna ligation involved in dna repair	P	2
Dna replication-dependent nucleosome assembly	P	2
Systemic acquired resistance	P	2
Photosynthesis, light reaction	P	2
L-alpha-amino acid transmembrane transport	P	2
Anaphase-promoting complex-dependent catabolic process	P	2
Localization	P	2
Protein maturation	P	2
Trna wobble uridine modification	P	2
Tryptophanyl-trna aminoacylation	P	2
Chloride transmembrane transport	P	2
Histidine biosynthetic process	P	2
Pyrimidine ribonucleoside triphosphate biosynthetic process	P	2
Nucleotide transmembrane transport	P	2
Photosystem ii assembly	P	2
Glycolipid biosynthetic process	P	2
Cytoskeleton organization	P	2
Spliceosomal snrnp assembly	P	2
Riboflavin biosynthetic process	P	2
Strand invasion	P	2
Deoxyribonucleotide biosynthetic process	P	2
Jasmonic acid mediated signaling pathway	P	2
Chromatin remodeling	P	2
Small-subunit processome assembly	P	2
Xyloglucan metabolic process	P	2
Phosphatidylglycerol biosynthetic process	P	2
Starch metabolic process	P	2
Regulation of shoot system development	P	2
Potassium ion homeostasis	P	2
Dna replication proofreading	P	2
Endosperm cellularization	P	2
Lipid homeostasis	P	2
Dihydrofolate biosynthetic process	P	2
Glucosylceramide catabolic process	P	2
Pollen exine formation	P	2
Amine transport	P	2
Response to stimulus	P	2
Exocytosis	P	2
Cellular response to virus	P	2
Asparaginyl-trna aminoacylation	P	2
Fumarate metabolic process	P	2
Protein secretion	P	2
Pyrimidine ribonucleoside biosynthetic process	P	2
Srp-dependent cotranslational protein targeting to membrane	P	2
Trichome morphogenesis	P	2
Branched-chain amino acid biosynthetic process	P	2
Ethylene-activated signaling pathway	P	2
Maturation of 5s rrna	P	2
Dna methylation	P	2
Dna integration	P	2
Meiotic dna recombinase assembly	P	2
Endonucleolytic cleavage in its1 to separate ssu-rrna from 5.8s rrna and lsu-rrna from tricistronic rrna transcript (ssu-rrna, 5.8s rrna, lsu-rrna)	P	2
Polycistronic mrna processing	P	2
Hydrogen peroxide biosynthetic process	P	2
Wax biosynthetic process	P	2
Endonucleolytic cleavage to generate mature 5'-end of ssu-rrna from (ssu-rrna, 5.8s rrna, lsu-rrna)	P	2
Response to sucrose	P	2
Protein heterotetramerization	P	2
Posttranscriptional gene silencing by rna	P	2
Telomere capping	P	2
Box c/d snorna 3'-end processing	P	2
Protein peptidyl-prolyl isomerization	P	2
Vacuolar transport	P	2
Photosynthetic electron transport in photosystem ii	P	2
Histone h2a acetylation	P	2
Thylakoid membrane organization	P	2
Anion transport	P	2
Flavonoid biosynthetic process	P	2
Positive regulation of translation	P	2
Response to copper ion	P	2
Regulation of translational initiation	P	2
Pectin catabolic process	P	2
Transport of virus in host, tissue to tissue	P	2
Nuclear-transcribed mrna poly(a) tail shortening	P	2
Positive regulation of catalytic activity	P	2
Glycerol metabolic process	P	2
Rna export from nucleus	P	2
Oxalate metabolic process	P	2
Alkane biosynthetic process	P	2
Sialylation	P	2
Carboxylic acid metabolic process	P	2
Interstrand cross-link repair	P	2
Post-embryonic root development	P	2
Positive regulation of cytokinin-activated signaling pathway	P	2
Dna recombination	P	2
Cuticle hydrocarbon biosynthetic process	P	2
Embryo sac development	P	2
Regulation of flower development	P	2
Arachidonic acid secretion	P	2
Response to photooxidative stress	P	2
Galactolipid biosynthetic process	P	2
Regulation of cell division	P	2
Response to manganese ion	P	2
Biological regulation	P	2
Tissue development	P	2
Fatty acid omega-oxidation	P	2
Protein n-linked glycosylation via asparagine	P	2
Chlorophyll catabolic process	P	2
Cellular manganese ion homeostasis	P	2
Dna duplex unwinding	P	2
Positive regulation of gene expression, epigenetic	P	2
Manganese ion transmembrane transport	P	2
Formation of translation preinitiation complex	P	2
Histone ubiquitination	P	2
Histone glutamine methylation	P	2
Fatty acid beta-oxidation using acyl-coa dehydrogenase	P	2
Endonucleolytic cleavage in 5'-ets of tricistronic rrna transcript (ssu-rrna, 5.8s rrna, lsu-rrna)	P	2
Response to glucose	P	2
Regulation of arf protein signal transduction	P	2
Chromatin silencing at rdna	P	2
Negative regulation of ethylene-activated signaling pathway	P	2
Retrograde vesicle-mediated transport, golgi to er	P	2
Autophagosome assembly	P	2
Arsenite transport	P	2
Positive regulation of proteasomal ubiquitin-dependent protein catabolic process	P	2
Response to brassinosteroid	P	2
Cytokinesis	P	2
Sugar mediated signaling pathway	P	2
Regulation of mitotic metaphase/anaphase transition	P	2
Glycerolipid biosynthetic process	P	2
Rna catabolic process	P	2
Regulation of phosphoprotein phosphatase activity	P	2
Chloroplast mrna processing	P	2
Plant-type cell wall biogenesis	P	2
Regulation of response to stimulus	P	2
Lipid biosynthetic process	P	2
Transcription from plastid promoter	P	2
Cellular developmental process	P	2
Positive regulation of biological process	P	2
Amino acid import	P	2
L-phenylalanine biosynthetic process	P	2
Deadenylation-dependent decapping of nuclear-transcribed mrna	P	2
Trna pseudouridine synthesis	P	2
Glycerol-3-phosphate catabolic process	P	2
Tetrahydrofolylpolyglutamate biosynthetic process	P	2
Regulation of cellular metabolic process	P	2
Microtubule organizing center organization	P	2
Protein o-linked fucosylation	P	2
Aromatic compound biosynthetic process	P	2
Nuclear pore organization	P	2
Transcription initiation from rna polymerase iii promoter	P	2
Protein tetramerization	P	2
Regulation of primary metabolic process	P	2
Electron transport chain	P	2
Regulation of defense response	P	2
Multidimensional cell growth	P	2
Ribosomal large subunit assembly	P	2
Single organism reproductive process	P	2
Protein insertion into membrane	P	2
Negative regulation of megakaryocyte differentiation	P	2
Protein-phycocyanobilin linkage	P	2
Endosperm development	P	2
Rna splicing, via transesterification reactions	P	2
Protection from non-homologous end joining at telomere	P	2
Base-excision repair, gap-filling	P	2
Plant ovule development	P	2
Spindle assembly	P	2
Positive regulation of seed germination	P	2
Cytokinin biosynthetic process	P	2
Cellular glucose homeostasis	P	2
Response to light stimulus	P	2
Cenp-a containing nucleosome assembly	P	2
Dna metabolic process	P	2
Gravitropism	P	2
Protein targeting to vacuole	P	2
Phragmoplast assembly	P	2
Phosphatidylcholine metabolic process	P	2
Tryptophan biosynthetic process	P	2
Histone lysine methylation	P	2
Mitotic recombination	P	2
Nucleotide-sugar transport	P	2
Regulation of protein serine/threonine phosphatase activity	P	2
Pollen sperm cell differentiation	P	2
Transcription-dependent tethering of rna polymerase ii gene dna at nuclear periphery	P	2
Nucleosome assembly	P	2
Vesicle organization	P	2
Dna catabolic process	P	2
Protein targeting to golgi	P	2
Iron-sulfur cluster assembly	P	2
Gamma-aminobutyric acid transport	P	2
Mitotic spindle assembly checkpoint	P	2
Cellular response to extracellular stimulus	P	2
Nuclear-transcribed mrna catabolic process, deadenylation-dependent decay	P	1
Response to wounding	P	1
Resolution of meiotic recombination intermediates	P	1
Etioplast organization	P	1
Cysteine biosynthetic process from serine	P	1
Tetrahydrofolate biosynthetic process	P	1
Srp-dependent cotranslational protein targeting to membrane, translocation	P	1
Protein localization to cilium	P	1
Heat acclimation	P	1
Cytoplasmic translational termination	P	1
Convergent extension involved in axis elongation	P	1
Cellular response to stimulus	P	1
Glycerophospholipid metabolic process	P	1
Ionotropic glutamate receptor signaling pathway	P	1
Phytol metabolic process	P	1
Positive regulation of superoxide dismutase activity	P	1
Microgametogenesis	P	1
Regulation of dna endoreduplication	P	1
Mitochondrial alanyl-trna aminoacylation	P	1
Mapk cascade	P	1
Negative regulation of map kinase activity	P	1
Megagametogenesis	P	1
L-phenylalanine catabolic process	P	1
Chaperone-mediated protein folding	P	1
Negative regulation of programmed cell death	P	1
Ammonia assimilation cycle	P	1
Regulation of defense response to fungus, incompatible interaction	P	1
Regulation of timing of transition from vegetative to reproductive phase	P	1
Utp biosynthetic process	P	1
Histone h3-k9 demethylation	P	1
Cellular water homeostasis	P	1
Mitochondrial electron transport, ubiquinol to cytochrome c	P	1
L-histidine transmembrane transport	P	1
Ubiquitin-dependent protein catabolic process via the n-end rule pathway	P	1
Chloroplast relocation	P	1
Protein import into mitochondrial outer membrane	P	1
Photosynthetic electron transport in photosystem i	P	1
Jasmonic acid biosynthetic process	P	1
Glycosaminoglycan biosynthetic process	P	1
Spliceosomal complex assembly	P	1
Cytochrome b6f complex assembly	P	1
Carbohydrate derivative metabolic process	P	1
Defense response to virus	P	1
Golgi vesicle transport	P	1
Protein adp-ribosylation	P	1
Viral gene silencing in virus induced gene silencing	P	1
Isoleucyl-trna aminoacylation	P	1
Purine ribonucleotide metabolic process	P	1
Organic substance transport	P	1
Single-organism carbohydrate metabolic process	P	1
Triose phosphate transmembrane transport	P	1
Udp-glucuronate biosynthetic process	P	1
Arp2/3 complex-mediated actin nucleation	P	1
Protein targeting to membrane	P	1
Fructose metabolic process	P	1
Regulation of clathrin-dependent endocytosis	P	1
Negative regulation of transcription from rna polymerase ii promoter	P	1
Cell wall macromolecule catabolic process	P	1
Gmp biosynthetic process	P	1
Ribonucleoside monophosphate biosynthetic process	P	1
Carbohydrate transmembrane transport	P	1
L-ascorbic acid biosynthetic process	P	1
Gtp biosynthetic process	P	1
Kinetochore assembly	P	1
Sphingolipid metabolic process	P	1
Fruit ripening	P	1
Regulation of reactive oxygen species metabolic process	P	1
Apoptotic process	P	1
L-serine metabolic process	P	1
Plasma membrane pyruvate transport	P	1
Vacuolar proton-transporting v-type atpase complex assembly	P	1
Wobble position cytosine ribose methylation	P	1
Cellular response to cold	P	1
Er-associated ubiquitin-dependent protein catabolic process	P	1
Tyrosyl-trna aminoacylation	P	1
Vacuolar protein processing	P	1
Mrna export from nucleus	P	1
Srebp signaling pathway	P	1
Histone acetylation	P	1
Arginine transmembrane transport	P	1
Protein import into nucleus, translocation	P	1
Negative regulation of signal transduction	P	1
Protein glycosylation	P	1
Stomatal lineage progression	P	1
Centrosome duplication	P	1
Steroid metabolic process	P	1
Carotenoid biosynthetic process	P	1
Phosphoglycerate transport	P	1
Respiratory burst involved in defense response	P	1
Protein lipidation	P	1
Cellular response to phosphate starvation	P	1
Response to red light	P	1
Guanine import across plasma membrane	P	1
Heme oxidation	P	1
Cellular component organization or biogenesis	P	1
Glycosyl compound metabolic process	P	1
Lagging strand elongation	P	1
Meristem maintenance	P	1
Uracil import across plasma membrane	P	1
Suberin biosynthetic process	P	1
Defense response to bacterium, incompatible interaction	P	1
Cellular response to amino acid stimulus	P	1
Phosphate ion transport	P	1
Pyruvate metabolic process	P	1
Embryonic morphogenesis	P	1
Nucleotide-excision repair	P	1
Phyllome development	P	1
Negative regulation of er-associated ubiquitin-dependent protein catabolic process	P	1
Amino acid homeostasis	P	1
Response to blue light	P	1
Spermine biosynthetic process	P	1
Protein initiator methionine removal	P	1
Response to endoplasmic reticulum stress	P	1
Malate transmembrane transport	P	1
Acetyl-coa biosynthetic process from acetate	P	1
Response to water deprivation	P	1
Macromolecule modification	P	1
Sucrose metabolic process	P	1
Urea cycle	P	1
L-arabinose metabolic process	P	1
Ribosomal small subunit biogenesis	P	1
Negative regulation of cyclin-dependent protein serine/threonine kinase activity	P	1
Vacuolar acidification	P	1
Fad metabolic process	P	1
Response to inorganic substance	P	1
Thigmotropism	P	1
Copper ion transport	P	1
Regulation of ph	P	1
Regulation of mrna stability	P	1
Regulation of vesicle-mediated transport	P	1
Lateral root formation	P	1
Negative regulation of defense response	P	1
Developmental process	P	1
Fatty acid beta-oxidation	P	1
Cobalamin biosynthetic process	P	1
Ion transport	P	1
Nuclear membrane fusion	P	1
Defense response to fungus, incompatible interaction	P	1
Heterochromatin assembly	P	1
Ctp biosynthetic process	P	1
Gdp-mannose metabolic process	P	1
Oxylipin biosynthetic process	P	1
Female meiotic division	P	1
Regulation of photomorphogenesis	P	1
Protein import into mitochondrial matrix	P	1
Lactate biosynthetic process	P	1
Pollen germination	P	1
Water transport	P	1
Protein targeting to nuclear inner membrane	P	1
Regulation of development, heterochronic	P	1
Protein stabilization	P	1
Regulation of auxin polar transport	P	1
Mitochondrial electron transport, cytochrome c to oxygen	P	1
Maturation of ssu-rrna	P	1
Spliceosomal complex disassembly	P	1
Tetrapyrrole biosynthetic process	P	1
Udp-n-acetylgalactosamine transport	P	1
Regulation of carbon utilization	P	1
Protein-chromophore linkage	P	1
Protein kinase c-activating g-protein coupled receptor signaling pathway	P	1
Photomorphogenesis	P	1
Mrna stabilization	P	1
Negative regulation of protein kinase activity	P	1
Response to high light intensity	P	1
Tyrosine catabolic process	P	1
Clathrin coat assembly	P	1
Leaf shaping	P	1
Regulation of post-embryonic development	P	1
Xyloglucan biosynthetic process	P	1
Mitochondrial translational elongation	P	1
Stem cell fate determination	P	1
Production of lsirna involved in rna interference	P	1
Peptidyl-tyrosine phosphorylation	P	1
Peptide transport	P	1
Adenine import across plasma membrane	P	1
Response to unfolded protein	P	1
Enzyme-directed rrna 2'-o-methylation	P	1
Phosphorylated carbohydrate dephosphorylation	P	1
Negative regulation of flower development	P	1
Negative regulation of photomorphogenesis	P	1
Short-day photoperiodism, flowering	P	1
Inactivation of mapk activity	P	1
Production of sirna involved in rna interference	P	1
Spliceosomal tri-snrnp complex assembly	P	1
S-adenosylmethioninamine biosynthetic process	P	1
Glutathione metabolic process	P	1
Udp-n-acetylglucosamine transmembrane transport	P	1
Meristem development	P	1
Snare complex assembly	P	1
Hypoxanthine transport	P	1
Vegetative phase change	P	1
Regulation of ion transmembrane transport	P	1
L-lysine transmembrane transport	P	1
Autophagy	P	1
Alcohol metabolic process	P	1
Protein n-linked glycosylation	P	1
C-5 methylation of cytosine	P	1
Golgi to plasma membrane transport	P	1
Purine nucleobase catabolic process	P	1
Cellular response to dna damage stimulus	P	1
Pollen maturation	P	1
Cellular response to reactive oxygen species	P	1
Folic acid biosynthetic process	P	1
Sulfur compound metabolic process	P	1
Protein deglycation	P	1
Photosynthesis, light harvesting in photosystem i	P	1
Amino acid export	P	1
Guanosine tetraphosphate metabolic process	P	1
Seed maturation	P	1
Interphase microtubule nucleation by interphase microtubule organizing center	P	1
Long-chain fatty acid metabolic process	P	1
Anatomical structure formation involved in morphogenesis	P	1
Membrane lipid metabolic process	P	1
Meiotic mismatch repair	P	1
Tetrahydrofolate metabolic process	P	1
Udp-galactose transmembrane transport	P	1
Gene silencing	P	1
Activation of mapkk activity	P	1
Intralumenal vesicle formation	P	1
Prolyl-trna aminoacylation	P	1
Methylation-dependent chromatin silencing	P	1
Protein depalmitoylation	P	1
Regulation of programmed cell death	P	1
Glucuronoxylan biosynthetic process	P	1
Maturation of ssu-rrna from tricistronic rrna transcript (ssu-rrna, 5.8s rrna, lsu-rrna)	P	1
Activation of protein kinase activity	P	1
Immune response	P	1
Glutamate metabolic process	P	1
Raffinose family oligosaccharide biosynthetic process	P	1
Nitrate assimilation	P	1
Trehalose biosynthetic process	P	1
Dna damage checkpoint	P	1
Mitotic dna replication checkpoint	P	1
Glycolipid translocation	P	1
Glucose catabolic process	P	1
Vasculature development	P	1
Negative regulation of translational elongation	P	1
Regulation of shoot apical meristem development	P	1
Vesicle docking involved in exocytosis	P	1
Sphingolipid catabolic process	P	1
Protein localization to pre-autophagosomal structure	P	1
Phospholipid biosynthetic process	P	1
Chromosome organization	P	1
Production of ta-sirnas involved in rna interference	P	1
Cellular response to nitrogen levels	P	1
Maintenance of dna methylation	P	1
Mitochondrial transport	P	1
Cellular ion homeostasis	P	1
Cellular calcium ion homeostasis	P	1
Lateral root development	P	1
Carbohydrate storage	P	1
Secondary shoot formation	P	1
Polysaccharide biosynthetic process	P	1
Protein localization to cell surface	P	1
Cell morphogenesis	P	1
Nitrogen compound metabolic process	P	1
Positive regulation of cell growth	P	1
Mitochondrial electron transport, nadh to ubiquinone	P	1
Detection of mechanical stimulus	P	1
Chromatin silencing	P	1
Homogentisate catabolic process	P	1
Meiotic nuclear division	P	1
Small molecule metabolic process	P	1
Plant-type hypersensitive response	P	1
Glycerophospholipid biosynthetic process	P	1
Rna metabolic process	P	1
Nls-bearing protein import into nucleus	P	1
Inorganic anion transport	P	1
Methylglyoxal catabolic process	P	1
Response to starvation	P	1
Ureide catabolic process	P	1
Mrna catabolic process	P	1
Protein lipoylation	P	1
Response to temperature stimulus	P	1
Golgi vesicle budding	P	1
Uracil salvage	P	1
Glucose metabolic process	P	1
D-serine biosynthetic process	P	1
Positive regulation of chromatin organization	P	1
Barrier septum site selection	P	1
Mitotic cell cycle	P	1
Regulation of nucleobase-containing compound metabolic process	P	1
Hormone-mediated signaling pathway	P	1
Nitrate transport	P	1
Integrin-mediated signaling pathway	P	1
Chloroplast rna processing	P	1
Response to ethylene	P	1
Borate transmembrane transport	P	1
Leucine catabolic process	P	1
Regulation of mitotic spindle organization	P	1
Synergid death	P	1
Basipetal auxin transport	P	1
Regulation of plant-type hypersensitive response	P	1
Regulation of histone h3-k4 methylation	P	1
Positive regulation of brassinosteroid biosynthetic process	P	1
Mitotic spindle assembly	P	1
Mrna 5'-splice site recognition	P	1
Positive regulation of mitochondrial translation	P	1
Ribosomal protein import into nucleus	P	1
Cellular amino acid biosynthetic process	P	1
Spermidine biosynthetic process	P	1
Barbed-end actin filament capping	P	1
Glucose 6-phosphate metabolic process	P	1
Sterol biosynthetic process	P	1
Leaf senescence	P	1
Induced systemic resistance, jasmonic acid mediated signaling pathway	P	1
Sulfate transmembrane transport	P	1
Cellular response to hydrogen peroxide	P	1
Wobble position uridine ribose methylation	P	1
Brassinosteroid mediated signaling pathway	P	1
Pyridine nucleotide salvage	P	1
Atp hydrolysis coupled proton transport	P	1
Strigolactone biosynthetic process	P	1
Ethylene biosynthetic process	P	1
Inflorescence development	P	1
Macromolecule localization	P	1
Cellular response to salt stress	P	1
Peroxisome fission	P	1
Rna (guanine-n7)-methylation	P	1
Mitotic nuclear division	P	1
Regulation of gene expression	P	1
Protein import into peroxisome matrix	P	1
Vesicle fusion with golgi apparatus	P	1
Glycerol transport	P	1
Response to arsenic-containing substance	P	1
Defense response to other organism	P	1
Cellular metabolic process	P	1
Cellular response to starvation	P	1
Mitotic cell cycle process	P	1
Leucyl-trna aminoacylation	P	1
Glutamate biosynthetic process	P	1
Nucleoside diphosphate phosphorylation	P	1
Response to other organism	P	1
Valyl-trna aminoacylation	P	1
Exocyst assembly	P	1
Leaf morphogenesis	P	1
Male meiosis	P	1
Negative regulation of cytokinin dehydrogenase activity	P	1
Methylglyoxal catabolic process to d-lactate via s-lactoyl-glutathione	P	1
Meiotic chromosome segregation	P	1
Fructose 2,6-bisphosphate metabolic process	P	1
Protein neddylation	P	1
Nitric oxide biosynthetic process	P	1
Salicylic acid mediated signaling pathway	P	1
Response to boron-containing substance	P	1
Zinc ii ion transmembrane transport	P	1
Radial pattern formation	P	1
Oxaloacetate(2-) transmembrane transport	P	1
Mitochondrial respiratory chain complex iv assembly	P	1
Cotyledon development	P	1
Single-organism metabolic process	P	1
Attachment of gpi anchor to protein	P	1
Dna-templated transcription, termination	P	1
Pigment biosynthetic process	P	1
Dna methylation on cytosine within a cg sequence	P	1
Developmental growth involved in morphogenesis	P	1
Integral component of membrane	C	467
Nucleus	C	227
Membrane	C	160
Mitochondrion	C	132
Cytoplasm	C	106
Chloroplast	C	94
Plastid	C	92
Plasma membrane	C	88
Cytosol	C	67
Chloroplast stroma	C	58
Intracellular	C	45
Chloroplast envelope	C	40
Golgi apparatus	C	38
Integral component of plasma membrane	C	38
Plasmodesma	C	29
Intracellular membrane-bounded organelle	C	27
Endoplasmic reticulum	C	25
Nucleolus	C	20
Endoplasmic reticulum membrane	C	19
Extrinsic component of membrane	C	16
Cell wall	C	16
Endosome	C	14
Extracellular region	C	13
Trans-golgi network	C	13
Chromosome	C	13
Spliceosomal complex	C	12
Cytoplasmic part	C	12
Chloroplast thylakoid membrane	C	12
Endomembrane system	C	12
Vacuole	C	12
Microtubule	C	10
Chloroplast thylakoid	C	10
Golgi Membrane	C	10
Ribosome	C	10
Snare Complex	C	9
Mitochondrial Matrix	C	8
Plastoglobule	C	8
Mediator Complex	C	7
Transcription Factor Tfiiib Complex	C	7
Vacuolar Membrane	C	7
Kinesin Complex	C	7
Cis-Golgi Network	C	7
Plant-Type Cell Wall	C	7
Small-Subunit Processome	C	6
Ubiquitin Ligase Complex	C	6
1,3-Beta-D-Glucan Synthase Complex	C	6
Nuclear Pore	C	6
Anchored Component Of Plasma Membrane	C	6
Transcription Factor Complex	C	6
Myosin Complex	C	6
Chloroplast Outer Membrane	C	6
Chloroplast Membrane	C	6
Thylakoid Lumen	C	6
Endoplasmic Reticulum Lumen	C	5
Torc1 Complex	C	5
Natb Complex	C	5
Intracellular Ribonucleoprotein Complex	C	5
Condensin Complex	C	5
Photosystem Ii Oxygen Evolving Complex	C	5
Viral Nucleocapsid	C	5
Beta-Galactosidase Complex	C	5
Plant-Type Vacuole Membrane	C	5
Nucleosome	C	5
Nucleoplasm	C	5
Integrator Complex	C	4
Thylakoid Membrane	C	4
Nuclear Chromosome, Telomeric Region	C	4
Proteasome Regulatory Particle, Base Subcomplex	C	4
Cdc73/Paf1 Complex	C	4
Cyclin-Dependent Protein Kinase Holoenzyme Complex	C	4
Phragmoplast	C	4
Membrane Part	C	4
Protein Complex	C	4
Eukaryotic Translation Initiation Factor 3 Complex	C	4
Protein Phosphatase Type 2a Complex	C	3
Spindle Microtubule	C	3
Mitochondrial Inner Membrane	C	3
Thylakoid	C	3
Integral Component Of Cytoplasmic Side Of Endoplasmic Reticulum Membrane	C	3
Apoplast	C	3
Cell Part	C	3
U4/U6 X U5 Tri-Snrnp Complex	C	3
Plastid Chromosome	C	3
Cajal Body	C	3
Golgi Medial Cisterna	C	3
Nuclear Pore Inner Ring	C	3
Chloroplast Nucleoid	C	3
Stromule	C	3
Mitochondrial Respiratory Chain Complex I	C	3
Cell	C	3
Golgi-Associated Vesicle Membrane	C	3
Mismatch Repair Complex	C	3
Integral Component Of Golgi Membrane	C	3
Dna Replication Factor C Complex	C	3
Synaptonemal Complex	C	3
Intracellular Part	C	3
Amyloplast	C	3
P-Body	C	3
Spindle	C	3
Integral Component Of Lumenal Side Of Endoplasmic Reticulum Membrane	C	3
Lysosomal Membrane	C	3
Delta Dna Polymerase Complex	C	2
Rab-Protein Geranylgeranyltransferase Complex	C	2
Extracellular Space	C	2
Mitochondrial Membrane	C	2
Nuclear Chromosome	C	2
Proteasome Storage Granule	C	2
Cytoplasmic Ubiquitin Ligase Complex	C	2
Replication Fork	C	2
Late Endosome	C	2
Precatalytic Spliceosome	C	2
Proteasome Regulatory Particle, Lid Subcomplex	C	2
Outer Membrane	C	2
Swr1 Complex	C	2
Exocyst	C	2
Spindle Pole	C	2
Cell Plate	C	2
Chloroplast Part	C	2
Intracellular Organelle Part	C	2
Transcription Factor Tfiid Complex	C	2
Box C/D Snornp Complex	C	2
Glycerol-3-Phosphate Dehydrogenase Complex	C	2
Chloroplastic Endopeptidase Clp Complex	C	2
Nurf Complex	C	2
Bounding Membrane Of Organelle	C	2
Integral Component Of Endoplasmic Reticulum Membrane	C	2
Integral Component Of Mitochondrial Inner Membrane	C	2
Dna Topoisomerase Complex (Atp-Hydrolyzing)	C	2
Clathrin Adaptor Complex	C	2
Proteasome Complex	C	2
Protein Serine/Threonine Phosphatase Complex	C	2
Garp Complex	C	2
Mitochondrial Intermembrane Space	C	2
Peroxisome	C	2
Eukaryotic 43s Preinitiation Complex	C	2
Rad51b-Rad51c-Rad51d-Xrcc2 Complex	C	2
Respiratory Chain	C	2
Exosome (Rnase Complex)	C	2
Nuclear Condensin Complex	C	2
Tricarboxylic Acid Cycle Enzyme Complex	C	2
Condensed Chromosome, Centromeric Region	C	2
Transcriptional Repressor Complex	C	2
Eukaryotic 48s Preinitiation Complex	C	2
Lipid Particle	C	2
Chloroplast Thylakoid Lumen	C	2
Gamma-Tubulin Complex	C	2
Protein Phosphatase Type 1 Complex	C	2
Endosome Membrane	C	2
Organelle Inner Membrane	C	2
Ribonucleoside-Diphosphate Reductase Complex	C	2
Nua4 Histone Acetyltransferase Complex	C	2
Signal Recognition Particle Receptor Complex	C	2
Extracellular Exosome	C	2
Anaphase-Promoting Complex	C	2
Cytosolic Large Ribosomal Subunit	C	2
Mitochondrial Outer Membrane	C	2
Cytoplasmic Exosome (Rnase Complex)	C	1
Intracellular Organelle	C	1
Cul4-Ring E3 Ubiquitin Ligase Complex	C	1
Nuclear Origin Of Replication Recognition Complex	C	1
U2 Snrnp	C	1
Smc5-Smc6 Complex	C	1
Translation Release Factor Complex	C	1
Proton-Transporting Atp Synthase Complex, Catalytic Core F(1)	C	1
Golgi Transport Complex	C	1
F-Actin Capping Protein Complex	C	1
Mitochondrial Inner Membrane Presequence Translocase Complex	C	1
Oligosaccharyltransferase Complex	C	1
Arp2/3 Protein Complex	C	1
U1 Snrnp	C	1
Chloroplast Stromal Thylakoid	C	1
Lateral Plasma Membrane	C	1
Trans-Golgi Network Transport Vesicle Membrane	C	1
Chromatin	C	1
Tho Complex	C	1
Mitochondrial Proton-Transporting Atp Synthase Complex, Catalytic Core F(1)	C	1
Vacuolar Proton-Transporting V-Type Atpase, V0 Domain	C	1
Lytic Vacuole	C	1
Nuclear Membrane	C	1
Nuclear Periphery	C	1
Equatorial Microtubule Organizing Center	C	1
Chloroplast Starch Grain	C	1
Membrane Coat	C	1
Nucleoid	C	1
Late Endosome Membrane	C	1
Nucleolar Ribonuclease P Complex	C	1
Cilium	C	1
Er To Golgi Transport Vesicle Membrane	C	1
Mannosyltransferase Complex	C	1
U12-Type Spliceosomal Complex	C	1
Risc Complex	C	1
Small Ribosomal Subunit	C	1
Mitochondrial Outer Membrane Translocase Complex	C	1
U4atac Snrnp	C	1
Nuclear Exosome (Rnase Complex)	C	1
Centrosome	C	1
Saga Complex	C	1
Nuclear Pore Outer Ring	C	1
Acetyl-Coa Carboxylase Complex	C	1
Chromosome, Centromeric Region	C	1
Integral Component Of Peroxisomal Membrane	C	1
U5 Snrnp	C	1
Nuclear Envelope	C	1
Pre-Autophagosomal Structure Membrane	C	1
Germ Cell Nucleus	C	1
Atg1/Ulk1 Kinase Complex	C	1
Nucleolus Organizer Region	C	1
Clathrin-Coated Vesicle	C	1
Core Tfiih Complex	C	1
Checkpoint Clamp Complex	C	1
Integral Component Of Mitochondrial Outer Membrane	C	1
Cortical Cytoskeleton	C	1
Plant-Type Vacuole	C	1
Dna Polymerase Iii Complex	C	1
Wash Complex	C	1
90s Preribosome	C	1
Nuclear Lumen	C	1
Spindle Pole Body	C	1
Oxoglutarate Dehydrogenase Complex	C	1
Lysosome	C	1
Golgi Stack	C	1
Viral Envelope	C	1
Actin Filament	C	1
Catalytic Step 2 Spliceosome	C	1
Commitment Complex	C	1
Chromatin Silencing Complex	C	1
Er To Golgi Transport Vesicle	C	1
Photosystem I	C	1
Gpi-Anchor Transamidase Complex	C	1
U2-Type Post-Mrna Release Spliceosomal Complex	C	1
Phosphopyruvate Hydratase Complex	C	1
Plasma Membrane Respiratory Chain Complex I	C	1
Plastid-Encoded Plastid Rna Polymerase Complex	C	1
Peroxisomal Importomer Complex	C	1
U2-Type Prespliceosome	C	1
Mitochondrial Ribosome	C	1
U4 Snrnp	C	1
Kinetochore	C	1
Piccolo Nua4 Histone Acetyltransferase Complex	C	1
Plastid Envelope	C	1
Cytosolic Small Ribosomal Subunit	C	1
Microtubule Organizing Center	C	1
Signal Recognition Particle, Endoplasmic Reticulum Targeting	C	1
Protein binding	F	483
ATP binding	F	376
DNA binding	F	208
Zinc ion binding	F	185
Nucleic acid binding	F	114
Metal ion binding	F	104
Protein kinase activity	F	85
Transcription factor activity, sequence-specific DNA binding	F	68
Nucleotide binding	F	64
Oxidoreductase activity	F	61
RNA binding	F	52
Hydrolase activity	F	49
Protein dimerization activity	F	49
Protein serine/threonine kinase activity	F	48
GTP binding	F	45
Binding	F	44
Sequence-specific DNA binding	F	41
Calcium ion binding	F	41
Transferase activity	F	40
Catalytic activity	F	29
Iron ion binding	F	26
Gtpase activity	F	26
ADP binding	F	25
Magnesium ion binding	F	25
Heme binding	F	25
Thiol-dependent ubiquitinyl hydrolase activity	F	24
Structural constituent of ribosome	F	23
Calmodulin binding	F	22
Kinase activity	F	21
Pyridoxal phosphate binding	F	20
Ubiquitin-protein transferase activity	F	18
Ubiquitin protein ligase activity	F	18
Methyltransferase activity	F	18
Hydrolase activity, hydrolyzing o-glycosyl compounds	F	18
ATPase activity	F	18
Microtubule binding	F	17
Phosphatidylinositol binding	F	17
Serine-type endopeptidase activity	F	17
Atp-dependent RNA helicase activity	F	16
Flavin adenine dinucleotide binding	F	16
Amino acid binding	F	15
Transporter activity	F	14
Double-stranded DNA 3'-5' exodeoxyribonuclease activity	F	14
DNA-(apurinic or apyrimidinic site) lyase activity	F	14
Ligase activity	F	14
Cysteine-type peptidase activity	F	14
Carbohydrate binding	F	14
Electron carrier activity	F	14
Acetylglucosaminyltransferase activity	F	13
Atpase activity, coupled to transmembrane movement of substances	F	13
Protein disulfide oxidoreductase activity	F	12
Sugar:proton symporter activity	F	12
Double-stranded DNA binding	F	12
Gtpase activator activity	F	11
Polygalacturonate 4-alpha-galacturonosyltransferase activity	F	11
Glucose transmembrane transporter activity	F	11
Oxidoreductase activity, acting on paired donors, with incorporation or reduction of molecular oxygen	F	11
Polysaccharide binding	F	11
Voltage-gated potassium channel activity	F	10
SNARE binding	F	10
Chromatin binding	F	10
Lyase activity	F	10
Microtubule motor activity	F	10
NAD binding	F	10
Actin binding	F	10
Lipid binding	F	10
SNAP receptor activity	F	9
Monooxygenase activity	F	9
Acid phosphatase activity	F	9
Phosphorelay sensor kinase activity	F	9
Ubiquitin protein ligase binding	F	9
Serine-type peptidase activity	F	9
Oxidoreductase activity, acting on a sulfur group of donors, disulfide as acceptor	F	8
Serine-type carboxypeptidase activity	F	8
Metalloendopeptidase activity	F	8
Protein-lysine n-methyltransferase activity	F	8
Ribosome binding	F	8
Helicase activity	F	8
Translation initiation factor activity	F	8
Amino acid transmembrane transporter activity	F	8
2-alkenal reductase [nad(p)] activity	F	8
Tetrahydrofolylpolyglutamate synthase activity	F	8
Protein serine/threonine phosphatase activity	F	7
6-phosphofructokinase activity	F	7
Transmembrane transporter activity	F	7
Lipase activity	F	7
Protein tyrosine/serine/threonine phosphatase activity	F	7
Ran GTPase binding	F	7
Solute:proton antiporter activity	F	7
Oxidoreductase activity, acting on ch-oh group of donors	F	7
Unfolded protein binding	F	7
Phosphoprotein phosphatase activity	F	7
Histone binding	F	7
Protein homodimerization activity	F	6
DNA-directed DNA polymerase activity	F	6
Mechanically-gated ion channel activity	F	6
Calcium-transporting atpase activity	F	6
1,3-beta-d-glucan synthase activity	F	6
5s rRNA binding	F	6
Protein heterodimerization activity	F	6
Molybdenum ion binding	F	6
Protein tyrosine phosphatase activity	F	6
Motor activity	F	6
Transcription cofactor activity	F	6
Beta-galactosidase activity	F	6
Mismatched DNA binding	F	6
Antiporter activity	F	6
RNA polymerase ii transcription cofactor activity	F	6
3'-5'-exoribonuclease activity	F	6
Glycine-tRNA ligase activity	F	6
5'-nucleotidase activity	F	6
Sumo transferase activity	F	6
Voltage-gated chloride channel activity	F	6
RNA polymerase ii regulatory region sequence-specific DNA binding	F	6
Beta-glucosidase activity	F	6
Gamma-glutamylcyclotransferase activity	F	6
Histone-lysine n-methyltransferase activity	F	6
Transferase activity, transferring glycosyl groups	F	6
Peroxidase activity	F	5
Exonuclease activity	F	5
Diacylglycerol o-acyltransferase activity	F	5
Pectinesterase activity	F	5
Ferrous iron transmembrane transporter activity	F	5
FAD binding	F	5
Peptide alpha-n-acetyltransferase activity	F	5
Polygalacturonase activity	F	5
Site-specific DNA-methyltransferase (adenine-specific) activity	F	5
Protein disulfide isomerase activity	F	5
Transition metal ion binding	F	5
Ribonuclease iii activity	F	5
Transferase activity, transferring acyl groups other than amino-acyl groups	F	5
Manganese ion binding	F	5
Mo-molybdopterin cofactor sulfurase activity	F	5
Tfiiib-type transcription factor activity	F	5
1-phosphatidylinositol-4-phosphate 5-kinase activity	F	5
Transferase activity, transferring acyl groups	F	5
2 iron, 2 sulfur cluster binding	F	5
Pseudouridine synthase activity	F	5
Uroporphyrinogen-iii synthase activity	F	5
Transaminase activity	F	5
Protein methyltransferase activity	F	5
Xenobiotic-transporting atpase activity	F	5
Atpase-coupled organic phosphonate transmembrane transporter activity	F	5
Dioxygenase activity	F	5
N-acyltransferase activity	F	4
Beta-tubulin binding	F	4
Hsp90 protein binding	F	4
TRNA (guanine-n7-)-methyltransferase activity	F	4
Protein transporter activity	F	4
Carboxylic ester hydrolase activity	F	4
Signal transducer, downstream of receptor, with serine/threonine kinase activity	F	4
Protein tyrosine kinase activity	F	4
Translation release factor activity, codon specific	F	4
Nutrient reservoir activity	F	4
Nuclear export signal receptor activity	F	4
Phosphoglycerate kinase activity	F	4
Enzyme regulator activity	F	4
Glucomannan 4-beta-mannosyltransferase activity	F	4
Diphosphate-fructose-6-phosphate 1-phosphotransferase activity	F	4
1,4-alpha-glucan branching enzyme activity	F	4
Cyclin-dependent protein serine/threonine kinase regulator activity	F	4
L-phenylalanine:2-oxoglutarate aminotransferase activity	F	4
Alpha-l-arabinofuranosidase activity	F	4
Endonuclease activity	F	4
Substrate-specific transmembrane transporter activity	F	4
Cation binding	F	4
Glycogen (starch) synthase activity	F	4
Dipeptidyl-peptidase activity	F	4
Structural constituent of nuclear pore	F	4
Calcium-dependent phospholipid binding	F	4
Coenzyme binding	F	4
S-adenosylmethionine-dependent methyltransferase activity	F	4
Copper ion binding	F	4
Transcriptional activator activity, RNA polymerase ii transcription regulatory region sequence-specific binding	F	4
Isomerase activity	F	4
Damaged DNA binding	F	4
Drug transmembrane transporter activity	F	4
L-aspartate:2-oxoglutarate aminotransferase activity	F	4
Sucrose transmembrane transporter activity	F	4
Calmodulin-dependent protein kinase activity	F	4
Oxidoreductase activity, acting on paired donors, with incorporation or reduction of molecular oxygen, nad(p)h as one donor, and incorporation of one atom of oxygen	F	4
Identical protein binding	F	4
Protein phosphatase inhibitor activity	F	4
Cellulose synthase (udp-forming) activity	F	4
Ribosomal large subunit binding	F	4
Rab gtpase binding	F	4
Selenocysteine lyase activity	F	4
Phosphoric ester hydrolase activity	F	4
Microtubule minus-end binding	F	4
Ribonuclease activity	F	4
5'-flap endonuclease activity	F	3
Phosphatidylethanolamine binding	F	3
SnRNA binding	F	3
Alpha-glucan, water dikinase activity	F	3
O-acetyltransferase activity	F	3
3-hydroxyisobutyryl-coa hydrolase activity	F	3
Phosphatidate phosphatase activity	F	3
Transferase activity, transferring alkyl or aryl (other than methyl) groups	F	3
Magnesium chelatase activity	F	3
Nadh dehydrogenase (ubiquinone) activity	F	3
Heat shock protein binding	F	3
Inositol tetrakisphosphate 1-kinase activity	F	3
Fatty-acyl-coa binding	F	3
Pyruvate kinase activity	F	3
3'-tRNA processing endoribonuclease activity	F	3
Lipid transporter activity	F	3
Hydrolase activity, acting on ester bonds	F	3
Aminoacyl-tRNA editing activity	F	3
Mannan synthase activity	F	3
rRNA binding	F	3
Calcium-dependent protein serine/threonine kinase activity	F	3
Inorganic phosphate transmembrane transporter activity	F	3
Hydrogen-exporting atpase activity, phosphorylative mechanism	F	3
rRNA methyltransferase activity	F	3
O-methyltransferase activity	F	3
Beta-amylase activity	F	3
DNA clamp loader activity	F	3
Potassium ion binding	F	3
RNA polymerase ii transcription factor binding	F	3
RNA methyltransferase activity	F	3
Starch binding	F	3
Phosphatidylinositol phosphate kinase activity	F	3
Cobalt ion binding	F	3
Chitinase activity	F	3
Cyclin-dependent protein serine/threonine kinase activity	F	3
RNA-DNA hybrid ribonuclease activity	F	3
Phospholipase d activity	F	3
Oxidoreductase activity, acting on single donors with incorporation of molecular oxygen, incorporation of two atoms of oxygen	F	3
Cytokinin dehydrogenase activity	F	3
Inositol-1,3,4-trisphosphate 5-kinase activity	F	3
DNA topoisomerase type i activity	F	3
Translation elongation factor activity	F	3
RNA-directed 5'-3' RNA polymerase activity	F	3
N-acetyltransferase activity	F	3
Single-stranded DNA binding	F	3
5'-3' exonuclease activity	F	3
4-hydroxy-tetrahydrodipicolinate reductase	F	3
Protein kinase regulator activity	F	3
Magnesium ion transmembrane transporter activity	F	3
Proton-transporting atp synthase activity, rotational mechanism	F	3
Enzyme inhibitor activity	F	3
Aspartic-type endopeptidase activity	F	3
3'-5' exonuclease activity	F	3
Aminoacyl-tRNA ligase activity	F	3
Ribose phosphate diphosphokinase activity	F	3
Cellulase activity	F	3
Ufm1 hydrolase activity	F	3
Inorganic diphosphatase activity	F	3
Xylan 1,4-beta-xylosidase activity	F	3
Atp-dependent peptidase activity	F	3
Phospholipid-translocating atpase activity	F	3
Thiolester hydrolase activity	F	3
Nucleotidyltransferase activity	F	3
Pectinesterase inhibitor activity	F	3
D-alanine-d-alanine ligase activity	F	3
Transferase activity, transferring hexosyl groups	F	3
Hydrolase activity, hydrolyzing n-glycosyl compounds	F	3
Inositol-1,3,4-trisphosphate 6-kinase activity	F	3
Ubiquitin-ubiquitin ligase activity	F	3
Ribose-5-phosphate isomerase activity	F	3
Aminoacyl-tRNA hydrolase activity	F	3
Transcription regulatory region DNA binding	F	3
Polyamine-transporting atpase activity	F	3
Aspartic endopeptidase activity, intramembrane cleaving	F	3
Acetyl-coa:l-glutamate n-acetyltransferase activity	F	3
Malate dehydrogenase (decarboxylating) (nad+) activity	F	3
Scopolin beta-glucosidase activity	F	2
Antioxidant activity	F	2
Histone acetyltransferase activity	F	2
Galactosyltransferase activity	F	2
Imidazoleglycerol-phosphate synthase activity	F	2
Fatty acid binding	F	2
Isocitrate dehydrogenase (nad+) activity	F	2
Nadp binding	F	2
Fructose 1,6-bisphosphate 1-phosphatase activity	F	2
Four-way junction DNA binding	F	2
Phospholipid binding	F	2
Cation transmembrane transporter activity	F	2
Sulfate adenylyltransferase (atp) activity	F	2
Adenosine deaminase activity	F	2
Sialyltransferase activity	F	2
3'-5'-exodeoxyribonuclease activity	F	2
L-amino acid transmembrane transporter activity	F	2
Glycerol-3-phosphate dehydrogenase [nad+] activity	F	2
Poly(a)-specific ribonuclease activity	F	2
Rho guanyl-nucleotide exchange factor activity	F	2
Polyubiquitin binding	F	2
Signal transducer activity	F	2
Chalcone isomerase activity	F	2
L,l-diaminopimelate aminotransferase activity	F	2
Oleoyl-[acyl-carrier-protein] hydrolase activity	F	2
Cysteine-type endopeptidase activity	F	2
Fmn binding	F	2
Gamma-tubulin binding	F	2
Rab geranylgeranyltransferase activity	F	2
Protein histidine kinase binding	F	2
Inorganic anion exchanger activity	F	2
Arsenite transmembrane transporter activity	F	2
Protein-cysteine s-palmitoyltransferase activity	F	2
Histidine phosphotransfer kinase activity	F	2
Palmitoyl-[acyl-carrier-protein] hydrolase activity	F	2
Glucose binding	F	2
Potassium ion symporter activity	F	2
Xyloglucan:xyloglucosyl transferase activity	F	2
N-1-naphthylphthalamic acid binding	F	2
Pullulanase activity	F	2
O-acyltransferase activity	F	2
Tbp-class protein binding	F	2
Heterocyclic compound binding	F	2
Sulfotransferase activity	F	2
Aminopeptidase activity	F	2
Ribonucleoside-diphosphate reductase activity, thioredoxin disulfide as acceptor	F	2
S-adenosylhomocysteine deaminase activity	F	2
Prephenate dehydratase activity	F	2
N-acylphosphatidylethanolamine-specific phospholipase d activity	F	2
Galacturan 1,4-alpha-galacturonidase activity	F	2
Sodium:potassium:chloride symporter activity	F	2
Recombinase activity	F	2
Signal recognition particle binding	F	2
RNA polymerase ii carboxy-terminal domain kinase activity	F	2
Intramolecular lyase activity	F	2
Syntaxin binding	F	2
Endopeptidase activity	F	2
Oxidoreductase activity, oxidizing metal ions	F	2
Dihydrofolate synthase activity	F	2
Nad+ adp-ribosyltransferase activity	F	2
Methylated histone binding	F	2
Organic cyclic compound binding	F	2
Lactoylglutathione lyase activity	F	2
TRNA (guanine(37)-n(1))-methyltransferase activity	F	2
Uridylate kinase activity	F	2
DNA-dependent atpase activity	F	2
Receptor activity	F	2
Microtubule-severing atpase activity	F	2
Protein domain specific binding	F	2
4 iron, 4 sulfur cluster binding	F	2
Myosin heavy chain kinase activity	F	2
Four-way junction helicase activity	F	2
Galactoside 2-alpha-l-fucosyltransferase activity	F	2
Phospholipase a2 activity	F	2
1,2-diacylglycerol 3-beta-galactosyltransferase activity	F	2
Glucosylceramidase activity	F	2
Acid-amino acid ligase activity	F	2
Fumarate hydratase activity	F	2
Inositol trisphosphate phosphatase activity	F	2
Phospho-n-acetylmuramoyl-pentapeptide-transferase activity	F	2
Potassium:chloride symporter activity	F	2
Endodeoxyribonuclease activity	F	2
Plasmalogen synthase activity	F	2
Oxidoreductase activity, acting on the ch-ch group of donors, with a flavin as acceptor	F	2
Metallopeptidase activity	F	2
Protein self-association	F	2
Structural molecule activity	F	2
Nucleosome binding	F	2
Tryptophan synthase activity	F	2
Atp-dependent 3'-5' DNA helicase activity	F	2
Galactokinase activity	F	2
Oxo-acid-lyase activity	F	2
Proton-transporting atpase activity, rotational mechanism	F	2
Arf guanyl-nucleotide exchange factor activity	F	2
Taurine-transporting atpase activity	F	2
Tryptophan-tRNA ligase activity	F	2
Ribonuclease p activity	F	2
Nuclease activity	F	2
Sucrose alpha-glucosidase activity	F	2
Phosphoacetylglucosamine mutase activity	F	2
Manganese:proton antiporter activity	F	2
Glycerone kinase activity	F	2
Asparagine-tRNA ligase activity	F	2
Atg8 ligase activity	F	2
AlteRNAtive oxidase activity	F	2
5-oxopent-3-ene-1,2,5-tricarboxylate decarboxylase activity	F	2
Enzyme activator activity	F	2
Abscisic acid binding	F	2
Phosphatase activity	F	2
Nucleotide-sugar transmembrane transporter activity	F	2
Acetolactate synthase activity	F	2
Arogenate dehydratase activity	F	2
Peptidyl-prolyl cis-trans isomerase activity	F	2
Myristoyl-[acyl-carrier-protein] hydrolase activity	F	2
Telomeric DNA binding	F	2
Oxalate decarboxylase activity	F	2
Gamma-aminobutyric acid transmembrane transporter activity	F	2
Oxidoreductase activity, acting on peroxide as acceptor	F	2
Fructokinase activity	F	2
Ubiquitin conjugating enzyme binding	F	2
Deaminase activity	F	2
DNA ligase (atp) activity	F	2
Limit dextrinase activity	F	2
Cytidylate kinase activity	F	2
Peptide-o-fucosyltransferase activity	F	2
Atp-dependent DNA helicase activity	F	2
5'-3' exodeoxyribonuclease activity	F	2
Transcription corepressor activity	F	2
Long-chain-alcohol o-fatty-acyltransferase activity	F	2
Histone-glutamine methyltransferase activity	F	2
Alpha,alpha-trehalose-phosphate synthase (udp-forming) activity	F	1
Phosphatidylinositol-3-phosphate binding	F	1
Serine c-palmitoyltransferase activity	F	1
Thiol-dependent ubiquitin-specific protease activity	F	1
Pectate lyase activity	F	1
5'-3' DNA helicase activity	F	1
Atp-dependent 5'-3' DNA helicase activity	F	1
Trehalose-phosphatase activity	F	1
Transcription coactivator activity	F	1
Structural constituent of cytoskeleton	F	1
L-serine ammonia-lyase activity	F	1
Sarcosine oxidase activity	F	1
Trans-octaprenyltranstransferase activity	F	1
Mannose-ethanolamine phosphotransferase activity	F	1
Water channel activity	F	1
Amidase activity	F	1
Trans-2-enoyl-coa reductase (nadph) activity	F	1
Diaminohydroxyphosphoribosylaminopyrimidine deaminase activity	F	1
Fk506 binding	F	1
Metal ion transmembrane transporter activity	F	1
Xylosyltransferase activity	F	1
Chitin binding	F	1
Tyrosine-tRNA ligase activity	F	1
Long-chain-alcohol oxidase activity	F	1
Borate uptake transmembrane transporter activity	F	1
DNA-3-methyladenine glycosylase activity	F	1
Protein channel activity	F	1
Pyruvate transmembrane transporter activity	F	1
Telomerase RNA reverse transcriptase activity	F	1
Phosphatidylinositol-3,5-bisphosphate 5-phosphatase activity	F	1
rRNA (adenine-n6,n6-)-dimethyltransferase activity	F	1
Molybdopterin cofactor binding	F	1
Uracil phosphoribosyltransferase activity	F	1
Nadph binding	F	1
Cis-trans isomerase activity	F	1
SnRNA stem-loop binding	F	1
Acyl-coa dehydrogenase activity	F	1
Peptidase activity	F	1
Cholesterol binding	F	1
Adenylylsulfatase activity	F	1
3'-tyrosyl-DNA phosphodiesterase activity	F	1
Sugar-phosphatase activity	F	1
Alpha-1,4-glucan synthase activity	F	1
Glycerol channel activity	F	1
Mannokinase activity	F	1
Nitrate transmembrane transporter activity	F	1
Sphinganine-1-phosphate aldolase activity	F	1
Centromeric DNA binding	F	1
1-aminocyclopropane-1-carboxylate oxidase activity	F	1
Monovalent cation:proton antiporter activity	F	1
Phosphoglycolate phosphatase activity	F	1
Clathrin binding	F	1
DNA-7-methyladenine glycosylase activity	F	1
Carbohydrate phosphatase activity	F	1
Udp-glucose 6-dehydrogenase activity	F	1
Thiosulfate sulfurtransferase activity	F	1
DNA-3-methylguanine glycosylase activity	F	1
Phosphatidylinositol phosphate phosphatase activity	F	1
Udp-galactose transmembrane transporter activity	F	1
MRNA binding	F	1
Nucleoside diphosphate kinase activity	F	1
Core promoter sequence-specific DNA binding	F	1
3'-5' DNA helicase activity	F	1
Map kinase kinase kinase activity	F	1
Gdp-mannose 4,6-dehydratase activity	F	1
Transcriptional repressor activity, RNA polymerase ii core promoter proximal region sequence-specific binding	F	1
Intramolecular transferase activity, phosphotransferases	F	1
Galactosylgalactosylxylosylprotein 3-beta-glucuronosyltransferase activity	F	1
Glycolate dehydrogenase activity	F	1
Ubiquinol-cytochrome-c reductase activity	F	1
All-trans-nonaprenyl-diphosphate synthase (geranyl-diphosphate specific) activity	F	1
Racemase and epimerase activity, acting on carbohydrates and derivatives	F	1
Transcriptional activator activity, RNA polymerase ii core promoter proximal region sequence-specific binding	F	1
L-lactate dehydrogenase activity	F	1
Sulfur dioxygenase activity	F	1
Cysteine synthase activity	F	1
Dolichyl-phosphate-mannose-glycolipid alpha-mannosyltransferase activity	F	1
Monosaccharide binding	F	1
Glycopeptide alpha-n-acetylgalactosaminidase activity	F	1
Inositol 3-alpha-galactosyltransferase activity	F	1
Gmp synthase activity	F	1
Metalloaminopeptidase activity	F	1
Map kinase phosphatase activity	F	1
Mannosyl-oligosaccharide glucosidase activity	F	1
Gmp synthase (glutamine-hydrolyzing) activity	F	1
Oxoglutarate dehydrogenase (succinyl-transferring) activity	F	1
Catechol oxidase activity	F	1
DNA-7-methylguanine glycosylase activity	F	1
3,8-divinyl protochlorophyllide a 8-vinyl reductase activity	F	1
Nitrate reductase (nadh) activity	F	1
Non-membrane spanning protein tyrosine kinase activity	F	1
Chaperone binding	F	1
Flavonoid 3',5'-hydroxylase activity	F	1
Valine-tRNA ligase activity	F	1
Adenosylmethionine decarboxylase activity	F	1
Nicotinamidase activity	F	1
Terpene synthase activity	F	1
5-amino-6-(5-phosphoribosylamino)uracil reductase activity	F	1
Pigment binding	F	1
Copper chaperone activity	F	1
Hydrolase activity, acting on carbon-nitrogen (but not peptide) bonds	F	1
Double-stranded RNA binding	F	1
Pyruvate, phosphate dikinase activity	F	1
D-lactate dehydrogenase activity	F	1
Alditol:nadp+ 1-oxidoreductase activity	F	1
Gpi-anchor transamidase activity	F	1
SiRNA binding	F	1
Glyoxalase iii activity	F	1
RNA polymerase ii transcription factor activity, tbp-class protein binding, involved in preinitiation complex assembly	F	1
Hydroperoxide dehydratase activity	F	1
Zinc ion transmembrane transporter activity	F	1
Thiol oxidase activity	F	1
Carboxy-lyase activity	F	1
D-lactate dehydrogenase (cytochrome) activity	F	1
Second spliceosomal transesterification activity	F	1
Peptide-transporting atpase activity	F	1
Protein tag	F	1
Delta14-sterol reductase activity	F	1
Guanosine-3',5'-bis(diphosphate) 3'-diphosphatase activity	F	1
Atp-dependent helicase activity	F	1
Voltage-gated anion channel activity	F	1
L-histidine transmembrane transporter activity	F	1
Cdp-diacylglycerol-glycerol-3-phosphate 3-phosphatidyltransferase activity	F	1
Dihydroneopterin aldolase activity	F	1
DNA-directed 5'-3' RNA polymerase activity	F	1
Carbamoyl-phosphate synthase (glutamine-hydrolyzing) activity	F	1
Palmitoyl-(protein) hydrolase activity	F	1
Ump kinase activity	F	1
Nuclear localization sequence binding	F	1
Transcription factor activity, RNA polymerase ii core promoter sequence-specific binding involved in preinitiation complex assembly	F	1
Phosphoglycerate mutase activity	F	1
Guanine transmembrane transporter activity	F	1
Protein c-terminus binding	F	1
Phosphatidylinositol-3,4,5-trisphosphate 5-phosphatase activity	F	1
Leucine-tRNA ligase activity	F	1
Potassium channel activity	F	1
Protein deglycase activity	F	1
Phosphopyruvate hydratase activity	F	1
Hydroxyphenylpyruvate reductase activity	F	1
TRNA (guanine-n1-)-methyltransferase activity	F	1
Glutamate synthase activity	F	1
Actin filament binding	F	1
Gtp diphosphokinase activity	F	1
Malate transmembrane transporter activity	F	1
Triose-phosphate transmembrane transporter activity	F	1
D-arabinono-1,4-lactone oxidase activity	F	1
Pyrophosphatase activity	F	1
Diacylglycerol kinase activity	F	1
Acetate-coa ligase activity	F	1
Oxidoreductase activity, acting on paired donors, with oxidation of a pair of donors resulting in the reduction of molecular oxygen to two molecules of water	F	1
Catalase activity	F	1
Aspartate kinase activity	F	1
Alanine-tRNA ligase activity	F	1
Flavin-linked sulfhydryl oxidase activity	F	1
Starch synthase activity	F	1
Nitrate reductase (nadph) activity	F	1
Oxaloacetate transmembrane transporter activity	F	1
Nedd8 activating enzyme activity	F	1
MRNA 3'-utr binding	F	1
Fmn adenylyltransferase activity	F	1
Transcription factor activity, transcription factor binding	F	1
Atp-dependent microtubule motor activity, plus-end-directed	F	1
Calcium-dependent atpase activity	F	1
Ionotropic glutamate receptor activity	F	1
Dolichyl-diphosphooligosaccharide-protein glycotransferase activity	F	1
TRNA binding	F	1
Hexokinase activity	F	1
1-phosphatidylinositol binding	F	1
Phosphatidylinositol-3,5-bisphosphate binding	F	1
Fructose-2,6-bisphosphate 2-phosphatase activity	F	1
rRNA (guanosine-2'-o-)-methyltransferase activity	F	1
Phosphatidylinositol-3,4,5-trisphosphate 3-phosphatase activity	F	1
Uracil transmembrane transporter activity	F	1
Glycolate oxidase activity	F	1
Nadph-hemoprotein reductase activity	F	1
Oxidoreductase activity, acting on iron-sulfur proteins as donors, nad or nadp as acceptor	F	1
6-phosphofructo-2-kinase activity	F	1
L-ascorbic acid binding	F	1
Acyl-[acyl-carrier-protein] desaturase activity	F	1
Isoleucine-tRNA ligase activity	F	1
Allantoate deiminase activity	F	1
Steroid 22-alpha hydroxylase activity	F	1
Atpase binding	F	1
DNA (cytosine-5-)-methyltransferase activity	F	1
Heme oxygenase (decyclizing) activity	F	1
Pre-mRNA 5'-splice site binding	F	1
Calcium-dependent cysteine-type endopeptidase activity	F	1
Homogentisate 1,2-dioxygenase activity	F	1
Aspartate-tRNA ligase activity	F	1
Gdp-d-glucose phosphorylase activity	F	1
Dihydrouracil dehydrogenase (nad+) activity	F	1
Protein kinase binding	F	1
Riboflavin kinase activity	F	1
Amp binding	F	1
Calcium channel activity	F	1
Aspartate carbamoyltransferase activity	F	1
Solute:cation symporter activity	F	1
Serine-type exopeptidase activity	F	1
Galactinol-raffinose galactosyltransferase activity	F	1
Serine racemase activity	F	1
Transcription regulatory region sequence-specific DNA binding	F	1
Cation-transporting atpase activity	F	1
Pre-mRNA branch point binding	F	1
Methyl-cpg binding	F	1
Peptidase activity, acting on l-amino acid peptides	F	1
Ubiquitin binding	F	1
1-acylglycerol-3-phosphate o-acyltransferase activity	F	1
TRNA dimethylallyltransferase activity	F	1
Chlorophyll binding	F	1
Sulfuric ester hydrolase activity	F	1
Arginine transmembrane transporter activity	F	1
Glutathione transferase activity	F	1
Udp-n-acetylgalactosamine transmembrane transporter activity	F	1
L-threonine ammonia-lyase activity	F	1
Phosphoglycerate transmembrane transporter activity	F	1
Sucrose synthase activity	F	1
Dimethylallyltranstransferase activity	F	1
Aspartyl esterase activity	F	1
D-serine ammonia-lyase activity	F	1
Acetyl-coa carboxylase activity	F	1
Phosphomannomutase activity	F	1
Glutamate dehydrogenase [nad(p)+] activity	F	1
Glucokinase activity	F	1
Oxidoreductase activity, acting on the ch-ch group of donors	F	1
RNA polymerase ii core binding	F	1
Translation release factor activity	F	1
Sirohydrochlorin cobaltochelatase activity	F	1
Thiamine pyrophosphate binding	F	1
Carbon-nitrogen ligase activity, with glutamine as amido-n-donor	F	1
L-gulonolactone oxidase activity	F	1
Phosphatidylinositol-4,5-bisphosphate 5-phosphatase activity	F	1
Protein kinase inhibitor activity	F	1
Isovaleryl-coa dehydrogenase activity	F	1
7s RNA binding	F	1
Ion channel activity	F	1
Proline-tRNA ligase activity	F	1
L-lysine transmembrane transporter activity	F	1
Long-chain fatty acid-coa ligase activity	F	1
Adenine transmembrane transporter activity	F	1
RNA polymerase ii core promoter proximal region sequence-specific DNA binding	F	1
Symporter activity	F	1
Glutamate decarboxylase activity	F	1
1-(5-phosphoribosyl)-5-[(5-phosphoribosylamino)methylideneamino]imidazole-4-carboxamide isomerase activity	F	1
Secondary active sulfate transmembrane transporter activity	F	1
