# Supplementary material for: Differential DNA methylation and transcription profiles in date palm roots exposed to salinity
Source: PLoS One. 2018 Jan 19;13(1):e0191492. doi: 10.1371/journal.pone.0191492 (PMC5774813; doi:10.1371/journal.pone.0191492)
Supplement: S4 Table — (XLSX) [file pone.0191492.s012.xlsx]

## Sheet: mCHH
Table S4. Functional annotation and gene ontology of DMGs for the mCHH sequence context.
Gene Ontology	Category	Number of Seqences
Oxidation-reduction process	B	165
Regulation of transcription, DNA-templated	B	151
Protein phosphorylation	B	137
Proteolysis	B	62
Transmembrane transport	B	56
Metabolic process	B	44
Carbohydrate metabolic process	B	44
Phosphorylation	B	36
Protein ubiquitination	B	28
Translation	B	27
Ubiquitin-dependent protein catabolic process	B	26
Transport	B	25
Intracellular protein transport	B	24
Cell redox homeostasis	B	22
Lipid metabolic process	B	22
Dephosphorylation	B	21
Defense response	B	21
RNA processing	B	20
Protein dephosphorylation	B	19
Base-excision repair	B	18
Protein deubiquitination	B	18
Embryo development ending in seed dormancy	B	18
Methylation	B	18
Fatty acid biosynthetic process	B	17
Vesicle-mediated transport	B	16
Protein folding	B	16
Nucleic acid phosphodiester bond hydrolysis	B	16
DNA repair	B	16
Phosphorelay signal transduction system	B	15
Multicellular organism development	B	15
signal transduction	B	15
biosynthetic process	B	15
phosphatidylinositol dephosphorylation	B	15
peptidyl-serine phosphorylation	B	14
regulation of transcription from RNA polymerase II promoter	B	14
microtubule-based movement	B	14
cell wall organization	B	13
proton transport	B	13
tRNA processing	B	13
protein ubiquitination involved in ubiquitin-dependent protein catabolic process	B	13
intracellular signal transduction	B	12
ion transmembrane transport	B	12
glucose import	B	12
glucose transmembrane transport	B	12
proteasome-mediated ubiquitin-dependent protein catabolic process	B	12
photosynthesis	B	12
positive regulation of GTPase activity	B	11
recognition of pollen	B	11
small GTPase mediated signal transduction	B	11
protein transport	B	11
mannosylation	B	11
proteolysis involved in cellular protein catabolic process	B	10
hydrogen ion transmembrane transport	B	10
amino acid transmembrane transport	B	10
chloroplast organization	B	10
potassium ion transmembrane transport	B	10
glycolytic process	B	10
vesicle fusion	B	9
mRNA splicing, via spliceosome	B	9
response to hormone	B	9
auxin-activated signaling pathway	B	9
response to heat	B	9
signal transduction by protein phosphorylation	B	9
rRNA processing	B	9
carbohydrate phosphorylation	B	8
response to salt stress	B	8
response to oxidative stress	B	8
response to abscisic acid	B	8
RNA secondary structure unwinding	B	8
protein processing	B	8
fructose 6-phosphate metabolic process	B	8
drug transmembrane transport	B	8
(1->3)-beta-D-glucan biosynthetic process	B	8
positive regulation of transcription, DNA-templated	B	8
response to biotic stimulus	B	8
peptidyl-lysine monomethylation	B	8
lipid catabolic process	B	8
abscisic acid-activated signaling pathway	B	8
regulation of membrane potential	B	8
cell fate specification	B	7
starch catabolic process	B	7
glycolytic process through fructose-6-phosphate	B	7
mitotic chromosome condensation	B	7
peptidyl-tyrosine dephosphorylation	B	7
single-organism process	B	7
response to cold	B	7
flavonoid transport from endoplasmic reticulum to plant-type vacuole	B	7
tRNA modification	B	7
ER to Golgi vesicle-mediated transport	B	7
regulation of cell shape	B	7
anthocyanin-containing compound biosynthetic process	B	7
endocytosis	B	7
response to osmotic stress	B	7
lipid transport	B	7
positive regulation of vacuole organization	B	7
folic acid-containing compound biosynthetic process	B	7
phospholipid metabolic process	B	7
phosphate-containing compound metabolic process	B	6
cellular response to oxidative stress	B	6
cell differentiation	B	6
protein catabolic process	B	6
mRNA cis splicing, via spliceosome	B	6
glycyl-tRNA aminoacylation	B	6
root development	B	6
defense response to fungus	B	6
metal ion transport	B	6
protein polyubiquitination	B	6
regulation of cell cycle	B	6
glutathione catabolic process	B	6
chloroplast fission	B	6
defense response to bacterium	B	6
DNA replication	B	6
regulation of cellular process	B	6
unidimensional cell growth	B	6
vacuole organization	B	6
response to stress	B	6
carbohydrate transport	B	6
regulation of anion transmembrane transport	B	6
sulfate assimilation	B	6
chloride transport	B	6
protein autophosphorylation	B	6
cell wall modification	B	6
anion transmembrane transport	B	6
secondary metabolite biosynthetic process	B	6
GPI anchor biosynthetic process	B	6
double-strand break repair via homologous recombination	B	6
microtubule cytoskeleton organization	B	6
protein methylation	B	6
positive regulation of transcription from RNA polymerase II promoter	B	5
snRNA processing	B	5
RNA phosphodiester bond hydrolysis, endonucleolytic	B	5
sucrose transport	B	5
cellular oxidant detoxification	B	5
ferrous iron transmembrane transport	B	5
nucleophagy	B	5
nucleobase-containing compound metabolic process	B	5
Wnt signaling pathway	B	5
chlorophyll biosynthetic process	B	5
regulation of catalytic activity	B	5
glycerol ether metabolic process	B	5
DNA methylation on adenine	B	5
starch biosynthetic process	B	5
phosphatidylinositol metabolic process	B	5
translational initiation	B	5
response to bacterium	B	5
regulation of translational fidelity	B	5
sterol metabolic process	B	5
regulation of embryonic development	B	5
organic phosphonate transport	B	5
N-terminal peptidyl-methionine acetylation	B	5
lysine biosynthetic process via diaminopimelate	B	5
glutathione metabolic process	B	5
regulation of biological process	B	5
vesicle docking	B	5
Mo-molybdopterin cofactor biosynthetic process	B	5
signal peptide processing	B	5
lipid A biosynthetic process	B	5
chiasma assembly	B	5
xylem development	B	5
cytoplasmic microtubule organization	B	5
TOR signaling	B	5
cellular process	B	5
organophosphate ester transport	B	5
protein import into nucleus	B	5
cellular lipid metabolic process	B	5
cell division	B	5
post-embryonic development	B	5
phosphatidylinositol-3-phosphate biosynthetic process	B	5
intra-Golgi vesicle-mediated transport	B	5
hydrogen peroxide catabolic process	B	5
single-organism cellular process	B	5
polar nucleus fusion	B	5
DNA biosynthetic process	B	5
malate metabolic process	B	5
seed germination	B	4
peptide catabolic process	B	4
glycogen biosynthetic process	B	4
protein metabolic process	B	4
protein export from nucleus	B	4
microtubule nucleation	B	4
response to cytokinin	B	4
embryo sac cellularization	B	4
protein import into chloroplast stroma	B	4
gene silencing by RNA	B	4
polyamine transmembrane transport	B	4
pollen development	B	4
histone modification	B	4
nonphotochemical quenching	B	4
brassinosteroid biosynthetic process	B	4
deoxyribonucleotide catabolic process	B	4
brassinosteroid homeostasis	B	4
cellulose biosynthetic process	B	4
oligosaccharide metabolic process	B	4
flower development	B	4
DNA integration	B	4
negative regulation of transcription, DNA-templated	B	4
plant-type secondary cell wall biogenesis	B	4
glucan catabolic process	B	4
molybdenum incorporation into molybdenum-molybdopterin complex	B	4
rRNA methylation	B	4
triglyceride biosynthetic process	B	4
post-chaperonin tubulin folding pathway	B	4
mRNA processing	B	4
cellular transition metal ion homeostasis	B	4
retrograde transport, endosome to Golgi	B	4
activation of GTPase activity	B	4
positive regulation of catalytic activity	B	4
tRNA methylation	B	4
xylan catabolic process	B	4
regulation of flower development	B	4
tubulin complex assembly	B	4
ATP synthesis coupled proton transport	B	4
calcium ion transmembrane transport	B	4
leaf vascular tissue pattern formation	B	4
double-strand break repair via nonhomologous end joining	B	4
oligopeptide transport	B	4
RNA phosphodiester bond hydrolysis, exonucleolytic	B	4
response to oxygen-containing compound	B	4
pectin biosynthetic process	B	4
abscisic acid biosynthetic process	B	4
photoperiodism, flowering	B	4
regulation of vesicle fusion	B	4
uroporphyrinogen III biosynthetic process	B	4
stomatal movement	B	4
regulation of intracellular pH	B	4
cytokinin metabolic process	B	4
regulation of signal transduction	B	4
cold acclimation	B	4
negative regulation of catalytic activity	B	4
cell growth	B	4
inositol trisphosphate metabolic process	B	4
ribosome biogenesis	B	4
pseudouridine synthesis	B	4
translational termination	B	4
fatty acid metabolic process	B	4
potassium ion transport	B	4
reciprocal meiotic recombination	B	4
membrane protein proteolysis	B	4
intracellular distribution of mitochondria	B	4
phloem or xylem histogenesis	B	4
translational elongation	B	3
DNA replication, removal of RNA primer	B	3
phospholipid translocation	B	3
rRNA catabolic process	B	3
regulation of protein catabolic process	B	3
ribosome disassembly	B	3
regulation of GTPase activity	B	3
response to acid chemical	B	3
DNA ligation involved in DNA repair	B	3
galactose metabolic process	B	3
L-alpha-amino acid transmembrane transport	B	3
cation transport	B	3
tRNA wobble uridine modification	B	3
plant-type cell wall organization	B	3
pyrimidine ribonucleotide biosynthetic process	B	3
nucleotide transmembrane transport	B	3
cellular component organization	B	3
proteasome assembly	B	3
response to ionizing radiation	B	3
DNA topological change	B	3
DNA mediated transformation	B	3
protein glycosylation	B	3
lipid homeostasis	B	3
innate immune response	B	3
protein import into nucleus, docking	B	3
mitophagy	B	3
exocytosis	B	3
cell wall macromolecule metabolic process	B	3
response to auxin	B	3
regulation of macromolecule metabolic process	B	3
tRNA aminoacylation for protein translation	B	3
magnesium ion transmembrane transport	B	3
DNA endoreduplication	B	3
transcription, DNA-templated	B	3
polysaccharide catabolic process	B	3
root cap development	B	3
cellulose catabolic process	B	3
cell wall biogenesis	B	3
protein peptidyl-prolyl isomerization	B	3
arabinan catabolic process	B	3
pyrimidine nucleotide biosynthetic process	B	3
thylakoid membrane organization	B	3
hyperosmotic salinity response	B	3
cell cycle	B	3
flavonoid biosynthetic process	B	3
regulation of alternative mRNA splicing, via spliceosome	B	3
meristem structural organization	B	3
peptidyl-tyrosine phosphorylation	B	3
glycerol metabolic process	B	3
RNA export from nucleus	B	3
sialylation	B	3
gametophyte development	B	3
mitochondrion organization	B	3
regionalization	B	3
double-strand break repair	B	3
pentose-phosphate shunt, non-oxidative branch	B	3
biological regulation	B	3
tricarboxylic acid cycle	B	3
cellular response to DNA damage stimulus	B	3
protein N-linked glycosylation via asparagine	B	3
nucleotide biosynthetic process	B	3
fatty acid beta-oxidation using acyl-CoA dehydrogenase	B	3
diaminopimelate biosynthetic process	B	3
response to glucose	B	3
negative regulation of ethylene-activated signaling pathway	B	3
shoot system development	B	3
Golgi to vacuole transport	B	3
sugar mediated signaling pathway	B	3
response to gamma radiation	B	3
regulation of vesicle targeting, to, from or within Golgi	B	3
phospholipid dephosphorylation	B	3
protein localization to pre-autophagosomal structure	B	3
cell surface receptor signaling pathway	B	3
pollen tube development	B	3
protein monoubiquitination	B	3
cellular amino acid metabolic process	B	3
deadenylation-dependent decapping of nuclear-transcribed mRNA	B	3
cytokinesis by cell plate formation	B	3
transcription elongation from RNA polymerase II promoter	B	3
nucleoside metabolic process	B	3
NLS-bearing protein import into nucleus	B	3
chitin catabolic process	B	3
RNA modification	B	3
positive regulation of cell fate commitment	B	3
cell wall organization or biogenesis	B	3
tRNA 3'-trailer cleavage, endonucleolytic	B	3
protein sumoylation	B	3
plant ovule development	B	3
mismatch repair	B	3
transcription, RNA-templated	B	3
response to light stimulus	B	3
DNA-dependent DNA replication	B	3
'de novo' pyrimidine nucleobase biosynthetic process	B	3
phosphatidylcholine metabolic process	B	3
phosphatidylinositol phosphorylation	B	3
nucleotide phosphorylation	B	3
xenobiotic transport	B	3
response to organic substance	B	3
transcription-dependent tethering of RNA polymerase II gene DNA at nuclear periphery	B	3
actin filament bundle assembly	B	3
cellular protein metabolic process	B	3
cellular response to glucose starvation	B	2
system development	B	2
regulation of circadian rhythm	B	2
chloride ion homeostasis	B	2
beta-catenin-TCF complex assembly	B	2
DNA-templated transcription, initiation	B	2
chlororespiration	B	2
protein geranylgeranylation	B	2
ATP-dependent chromatin remodeling	B	2
chaperone mediated protein folding requiring cofactor	B	2
response to reactive oxygen species	B	2
cellular biosynthetic process	B	2
UDP-N-acetylglucosamine biosynthetic process	B	2
cytochrome complex assembly	B	2
organic phosphonate catabolic process	B	2
sodium ion transport	B	2
chromosome separation	B	2
vegetative to reproductive phase transition of meristem	B	2
ionotropic glutamate receptor signaling pathway	B	2
nucleotide-excision repair, DNA gap filling	B	2
meiotic chromosome condensation	B	2
megagametogenesis	B	2
cotyledon vascular tissue pattern formation	B	2
histone H4 acetylation	B	2
ATP biosynthetic process	B	2
chaperone-mediated protein folding	B	2
virus induced gene silencing	B	2
cellular water homeostasis	B	2
L-histidine transmembrane transport	B	2
DNA replication-dependent nucleosome assembly	B	2
systemic acquired resistance	B	2
photosynthesis, light reaction	B	2
response to abiotic stimulus	B	2
localization	B	2
protein maturation	B	2
regulation of peroxisome size	B	2
protein ADP-ribosylation	B	2
tryptophanyl-tRNA aminoacylation	B	2
isoleucyl-tRNA aminoacylation	B	2
chloride transmembrane transport	B	2
histidine biosynthetic process	B	2
pyrimidine ribonucleoside triphosphate biosynthetic process	B	2
glycolipid biosynthetic process	B	2
cytoskeleton organization	B	2
spliceosomal snRNP assembly	B	2
carbohydrate transmembrane transport	B	2
riboflavin biosynthetic process	B	2
strand invasion	B	2
deoxyribonucleotide biosynthetic process	B	2
jasmonic acid mediated signaling pathway	B	2
chromatin remodeling	B	2
small-subunit processome assembly	B	2
xyloglucan metabolic process	B	2
phosphatidylglycerol biosynthetic process	B	2
starch metabolic process	B	2
apoptotic process	B	2
L-serine metabolic process	B	2
regulation of shoot system development	B	2
cellular response to cold	B	2
potassium ion homeostasis	B	2
DNA replication proofreading	B	2
histone acetylation	B	2
arginine transmembrane transport	B	2
endosperm cellularization	B	2
protein import into nucleus, translocation	B	2
dihydrofolate biosynthetic process	B	2
carotenoid biosynthetic process	B	2
glucosylceramide catabolic process	B	2
pollen exine formation	B	2
amine transport	B	2
response to stimulus	B	2
cellular response to virus	B	2
asparaginyl-tRNA aminoacylation	B	2
fumarate metabolic process	B	2
lagging strand elongation	B	2
protein secretion	B	2
pyrimidine ribonucleoside biosynthetic process	B	2
CVT pathway	B	2
SRP-dependent cotranslational protein targeting to membrane	B	2
trichome morphogenesis	B	2
branched-chain amino acid biosynthetic process	B	2
ethylene-activated signaling pathway	B	2
maturation of 5S rRNA	B	2
DNA methylation	B	2
meiotic DNA recombinase assembly	B	2
cation transmembrane transport	B	2
endonucleolytic cleavage in ITS1 to separate SSU-rRNA from 5.8S rRNA and LSU-rRNA from tricistronic rRNA transcript (SSU-rRNA, 5.8S rRNA, LSU-rRNA)	B	2
sucrose metabolic process	B	2
urea cycle	B	2
L-arabinose metabolic process	B	2
polycistronic mRNA processing	B	2
ribosomal small subunit biogenesis	B	2
hydrogen peroxide biosynthetic process	B	2
wax biosynthetic process	B	2
RNA polymerase I transcriptional preinitiation complex assembly	B	2
lateral root formation	B	2
endonucleolytic cleavage to generate mature 5'-end of SSU-rRNA from (SSU-rRNA, 5.8S rRNA, LSU-rRNA)	B	2
ion transport	B	2
positive regulation of cyclin-dependent protein serine/threonine kinase activity	B	2
protein heterotetramerization	B	2
posttranscriptional gene silencing by RNA	B	2
telomere capping	B	2
box C/D snoRNA 3'-end processing	B	2
vacuolar transport	B	2
pollen germination	B	2
water transport	B	2
photosynthetic electron transport in photosystem II	B	2
histone H2A acetylation	B	2
anion transport	B	2
response to copper ion	B	2
regulation of translational initiation	B	2
pectin catabolic process	B	2
transport of virus in host, tissue to tissue	B	2
nuclear-transcribed mRNA poly(A) tail shortening	B	2
toxin catabolic process	B	2
oxalate metabolic process	B	2
alkane biosynthetic process	B	2
interstrand cross-link repair	B	2
carboxylic acid metabolic process	B	2
post-embryonic root development	B	2
DNA recombination	B	2
cuticle hydrocarbon biosynthetic process	B	2
embryo sac development	B	2
vegetative phase change	B	2
L-lysine transmembrane transport	B	2
arachidonic acid secretion	B	2
response to photooxidative stress	B	2
galactolipid biosynthetic process	B	2
regulation of cell division	B	2
response to manganese ion	B	2
tissue development	B	2
fatty acid omega-oxidation	B	2
chlorophyll catabolic process	B	2
cellular manganese ion homeostasis	B	2
DNA duplex unwinding	B	2
positive regulation of gene expression, epigenetic	B	2
regulation of protein kinase activity	B	2
manganese ion transmembrane transport	B	2
formation of translation preinitiation complex	B	2
long-chain fatty acid metabolic process	B	2
histone ubiquitination	B	2
histone glutamine methylation	B	2
endonucleolytic cleavage in 5'-ETS of tricistronic rRNA transcript (SSU-rRNA, 5.8S rRNA, LSU-rRNA)	B	2
regulation of ARF protein signal transduction	B	2
chromatin silencing at rDNA	B	2
regulation of programmed cell death	B	2
retrograde vesicle-mediated transport, Golgi to ER	B	2
autophagosome assembly	B	2
arsenite transport	B	2
positive regulation of proteasomal ubiquitin-dependent protein catabolic process	B	2
response to brassinosteroid	B	2
cytokinesis	B	2
glycerolipid biosynthetic process	B	2
RNA catabolic process	B	2
mitotic DNA replication checkpoint	B	2
regulation of phosphoprotein phosphatase activity	B	2
chloroplast mRNA processing	B	2
plant-type cell wall biogenesis	B	2
regulation of response to stimulus	B	2
lipid biosynthetic process	B	2
alanyl-tRNA aminoacylation	B	2
chromosome organization	B	2
cellular developmental process	B	2
positive regulation of biological process	B	2
amino acid import	B	2
L-phenylalanine biosynthetic process	B	2
tRNA pseudouridine synthesis	B	2
glycerol-3-phosphate catabolic process	B	2
tetrahydrofolylpolyglutamate biosynthetic process	B	2
regulation of cellular metabolic process	B	2
plant-type hypersensitive response	B	2
protein O-linked fucosylation	B	2
glucose metabolic process	B	2
aromatic compound biosynthetic process	B	2
positive regulation of phosphorylation of RNA polymerase II C-terminal domain	B	2
transcription initiation from RNA polymerase III promoter	B	2
protein tetramerization	B	2
regulation of primary metabolic process	B	2
ribosomal protein import into nucleus	B	2
electron transport chain	B	2
regulation of defense response	B	2
multidimensional cell growth	B	2
leaf senescence	B	2
sulfate transmembrane transport	B	2
protein insertion into membrane	B	2
pexophagy	B	2
negative regulation of megakaryocyte differentiation	B	2
protein-phycocyanobilin linkage	B	2
endosperm development	B	2
RNA splicing, via transesterification reactions	B	2
protection from non-homologous end joining at telomere	B	2
brassinosteroid mediated signaling pathway	B	2
base-excision repair, gap-filling	B	2
positive regulation of seed germination	B	2
protein O-linked mannosylation	B	2
cytokinin biosynthetic process	B	2
peroxisome fission	B	2
CENP-A containing nucleosome assembly	B	2
DNA metabolic process	B	2
regulation of gene expression	B	2
gravitropism	B	2
glycerol transport	B	2
protein targeting to vacuole	B	2
phragmoplast assembly	B	2
tryptophan biosynthetic process	B	2
histone lysine methylation	B	2
mitotic recombination	B	2
nucleotide-sugar transport	B	2
regulation of protein serine/threonine phosphatase activity	B	2
leucyl-tRNA aminoacylation	B	2
pollen sperm cell differentiation	B	2
reproductive structure development	B	2
nucleosome assembly	B	2
vesicle organization	B	2
DNA catabolic process	B	2
iron-sulfur cluster assembly	B	2
gamma-aminobutyric acid transport	B	2
mitotic spindle assembly checkpoint	B	2
cellular response to extracellular stimulus	B	2
nuclear-transcribed mRNA catabolic process, deadenylation-dependent decay	B	1
response to wounding	B	1
resolution of meiotic recombination intermediates	B	1
nitric oxide mediated signal transduction	B	1
tetrahydrofolate biosynthetic process	B	1
cysteine biosynthetic process from serine	B	1
SRP-dependent cotranslational protein targeting to membrane, translocation	B	1
protein localization to cilium	B	1
tetrahydrofolate interconversion	B	1
heat acclimation	B	1
cytoplasmic translational termination	B	1
tRNA 5'-leader removal	B	1
convergent extension involved in axis elongation	B	1
cellular response to stimulus	B	1
glycerophospholipid metabolic process	B	1
ribosome assembly	B	1
regulation of transcription from RNA polymerase III promoter	B	1
phytol metabolic process	B	1
protein transmembrane transport	B	1
regulation of pollen tube growth	B	1
positive regulation of superoxide dismutase activity	B	1
microgametogenesis	B	1
regulation of DNA endoreduplication	B	1
mitochondrial alanyl-tRNA aminoacylation	B	1
positive regulation of gene expression	B	1
MAPK cascade	B	1
negative regulation of MAP kinase activity	B	1
cellular response to abscisic acid stimulus	B	1
peptidyl-histidine phosphorylation	B	1
L-phenylalanine catabolic process	B	1
negative regulation of programmed cell death	B	1
ammonia assimilation cycle	B	1
glycine metabolic process	B	1
regulation of timing of transition from vegetative to reproductive phase	B	1
UTP biosynthetic process	B	1
histone H3-K9 demethylation	B	1
box H/ACA snoRNA 3'-end processing	B	1
mitochondrial electron transport, ubiquinol to cytochrome c	B	1
L-arginine import	B	1
ubiquitin-dependent protein catabolic process via the N-end rule pathway	B	1
chloroplast relocation	B	1
protein import into mitochondrial outer membrane	B	1
premeiotic DNA replication	B	1
developmental process involved in reproduction	B	1
photosynthetic electron transport in photosystem I	B	1
jasmonic acid biosynthetic process	B	1
regulation of stomatal closure	B	1
terpenoid biosynthetic process	B	1
glycosaminoglycan biosynthetic process	B	1
spliceosomal complex assembly	B	1
cytochrome b6f complex assembly	B	1
carbohydrate derivative metabolic process	B	1
defense response to virus	B	1
Golgi vesicle transport	B	1
viral gene silencing in virus induced gene silencing	B	1
purine ribonucleotide metabolic process	B	1
organic substance transport	B	1
pre-replicative complex assembly involved in nuclear cell cycle DNA replication	B	1
single-organism carbohydrate metabolic process	B	1
triose phosphate transmembrane transport	B	1
UDP-glucuronate biosynthetic process	B	1
glycolipid transport	B	1
RNA-dependent DNA biosynthetic process	B	1
Arp2/3 complex-mediated actin nucleation	B	1
protein targeting to membrane	B	1
postreplication repair	B	1
fructose metabolic process	B	1
regulation of clathrin-dependent endocytosis	B	1
negative regulation of transcription from RNA polymerase II promoter	B	1
cell wall macromolecule catabolic process	B	1
GMP biosynthetic process	B	1
ribonucleoside monophosphate biosynthetic process	B	1
L-ascorbic acid biosynthetic process	B	1
GTP biosynthetic process	B	1
microsporogenesis	B	1
kinetochore assembly	B	1
sphingolipid metabolic process	B	1
fruit ripening	B	1
regulation of reactive oxygen species metabolic process	B	1
ornithine metabolic process	B	1
poly(A)+ mRNA export from nucleus	B	1
plasma membrane pyruvate transport	B	1
vacuolar proton-transporting V-type ATPase complex assembly	B	1
wobble position cytosine ribose methylation	B	1
lysyl-tRNA aminoacylation	B	1
regulation of double-strand break repair via homologous recombination	B	1
ER-associated ubiquitin-dependent protein catabolic process	B	1
tyrosyl-tRNA aminoacylation	B	1
chromosome segregation	B	1
vacuolar protein processing	B	1
mRNA export from nucleus	B	1
ribosomal large subunit biogenesis	B	1
SREBP signaling pathway	B	1
negative regulation of signal transduction	B	1
stomatal lineage progression	B	1
centrosome duplication	B	1
rRNA pseudouridine synthesis	B	1
response to chemical	B	1
detection of nutrient	B	1
phosphoglycerate transport	B	1
respiratory burst involved in defense response	B	1
protein lipidation	B	1
maintenance of root meristem identity	B	1
glutamine metabolic process	B	1
cellular response to phosphate starvation	B	1
NAD transport	B	1
methionyl-tRNA aminoacylation	B	1
response to red light	B	1
guanine import across plasma membrane	B	1
'de novo' IMP biosynthetic process	B	1
heme oxidation	B	1
generation of catalytic spliceosome for second transesterification step	B	1
skotomorphogenesis	B	1
cellular component organization or biogenesis	B	1
glycosyl compound metabolic process	B	1
isoprenoid biosynthetic process	B	1
uracil import across plasma membrane	B	1
meristem maintenance	B	1
defense response to bacterium, incompatible interaction	B	1
suberin biosynthetic process	B	1
cellular response to amino acid stimulus	B	1
embryonic morphogenesis	B	1
pyruvate metabolic process	B	1
nucleotide-excision repair	B	1
phyllome development	B	1
peptidyl-proline hydroxylation	B	1
negative regulation of ER-associated ubiquitin-dependent protein catabolic process	B	1
amino acid homeostasis	B	1
response to blue light	B	1
glucosylceramide biosynthetic process	B	1
spermine biosynthetic process	B	1
protein initiator methionine removal	B	1
response to endoplasmic reticulum stress	B	1
malate transmembrane transport	B	1
acetyl-CoA biosynthetic process from acetate	B	1
response to water deprivation	B	1
mRNA pseudouridine synthesis	B	1
macromolecule modification	B	1
heparan sulfate proteoglycan biosynthetic process, enzymatic modification	B	1
NADH dehydrogenase complex (plastoquinone) assembly	B	1
negative regulation of cyclin-dependent protein serine/threonine kinase activity	B	1
vacuolar acidification	B	1
FAD metabolic process	B	1
response to inorganic substance	B	1
copper ion transport	B	1
thigmotropism	B	1
nuclear pore complex assembly	B	1
regulation of pH	B	1
regulation of mRNA stability	B	1
regulation of vesicle-mediated transport	B	1
negative regulation of defense response	B	1
developmental process	B	1
fatty acid beta-oxidation	B	1
cobalamin biosynthetic process	B	1
nuclear membrane fusion	B	1
response to sucrose	B	1
defense response to fungus, incompatible interaction	B	1
heterochromatin assembly	B	1
CTP biosynthetic process	B	1
GDP-mannose metabolic process	B	1
oxylipin biosynthetic process	B	1
female meiotic division	B	1
regulation of photomorphogenesis	B	1
protein import into mitochondrial matrix	B	1
lactate biosynthetic process	B	1
protein repair	B	1
protein targeting to nuclear inner membrane	B	1
regulation of development, heterochronic	B	1
protein stabilization	B	1
regulation of auxin polar transport	B	1
mitochondrial electron transport, cytochrome c to oxygen	B	1
tetrapyrrole biosynthetic process	B	1
UDP-N-acetylgalactosamine transport	B	1
regulation of carbon utilization	B	1
protein-chromophore linkage	B	1
protein kinase C-activating G-protein coupled receptor signaling pathway	B	1
phosphatidic acid metabolic process	B	1
photomorphogenesis	B	1
regulation of seed germination	B	1
mRNA stabilization	B	1
positive regulation of translation	B	1
proline biosynthetic process	B	1
negative regulation of protein kinase activity	B	1
clathrin coat assembly	B	1
response to high light intensity	B	1
tyrosine catabolic process	B	1
negative regulation of gluconeogenesis	B	1
leaf shaping	B	1
regulation of post-embryonic development	B	1
xyloglucan biosynthetic process	B	1
mitochondrial translational elongation	B	1
lysine biosynthetic process	B	1
stem cell fate determination	B	1
DNA replication, synthesis of RNA primer	B	1
production of lsiRNA involved in RNA interference	B	1
positive regulation of G1/S transition of mitotic cell cycle	B	1
peptide transport	B	1
adenine import across plasma membrane	B	1
response to unfolded protein	B	1
enzyme-directed rRNA 2'-O-methylation	B	1
phosphorylated carbohydrate dephosphorylation	B	1
negative regulation of flower development	B	1
double-strand break repair via break-induced replication	B	1
negative regulation of photomorphogenesis	B	1
regulation of lipid metabolic process	B	1
short-day photoperiodism, flowering	B	1
production of siRNA involved in RNA interference	B	1
inactivation of MAPK activity	B	1
spliceosomal tri-snRNP complex assembly	B	1
S-adenosylmethioninamine biosynthetic process	B	1
secondary growth	B	1
UDP-N-acetylglucosamine transmembrane transport	B	1
photosystem II repair	B	1
plant-type cell wall modification involved in multidimensional cell growth	B	1
SNARE complex assembly	B	1
hypoxanthine transport	B	1
regulation of ion transmembrane transport	B	1
protein targeting	B	1
autophagy	B	1
protein N-linked glycosylation	B	1
alcohol metabolic process	B	1
establishment of cell polarity	B	1
UDP-glucose transport	B	1
RNA phosphodiester bond hydrolysis	B	1
C-5 methylation of cytosine	B	1
Golgi to plasma membrane transport	B	1
L-ornithine transmembrane transport	B	1
purine nucleobase catabolic process	B	1
mRNA 3'-splice site recognition	B	1
pollen maturation	B	1
folic acid biosynthetic process	B	1
cellular response to reactive oxygen species	B	1
mitotic DNA replication preinitiation complex assembly	B	1
sulfur compound metabolic process	B	1
protein deglycation	B	1
photosynthesis, light harvesting in photosystem I	B	1
amino acid export	B	1
menaquinone biosynthetic process	B	1
guanosine tetraphosphate metabolic process	B	1
pollen wall assembly	B	1
seed maturation	B	1
interphase microtubule nucleation by interphase microtubule organizing center	B	1
aging	B	1
anatomical structure formation involved in morphogenesis	B	1
establishment of localization	B	1
flavonoid glucuronidation	B	1
meiosis I	B	1
membrane lipid metabolic process	B	1
meiotic mismatch repair	B	1
tetrahydrofolate metabolic process	B	1
UDP-galactose transmembrane transport	B	1
xylan biosynthetic process	B	1
gene silencing	B	1
nuclear envelope organization	B	1
activation of MAPKK activity	B	1
intralumenal vesicle formation	B	1
prolyl-tRNA aminoacylation	B	1
methylation-dependent chromatin silencing	B	1
protein depalmitoylation	B	1
glucuronoxylan biosynthetic process	B	1
maturation of SSU-rRNA from tricistronic rRNA transcript (SSU-rRNA, 5.8S rRNA, LSU-rRNA)	B	1
gibberellin metabolic process	B	1
activation of protein kinase activity	B	1
animal organ development	B	1
primary root development	B	1
immune response	B	1
glutamate metabolic process	B	1
pentose-phosphate shunt	B	1
protein urmylation	B	1
raffinose family oligosaccharide biosynthetic process	B	1
nitrate assimilation	B	1
trehalose biosynthetic process	B	1
DNA damage checkpoint	B	1
glycolipid translocation	B	1
glucose catabolic process	B	1
vasculature development	B	1
negative regulation of translational elongation	B	1
regulation of shoot apical meristem development	B	1
vesicle docking involved in exocytosis	B	1
sphingolipid catabolic process	B	1
embryonic pattern specification	B	1
transcription from plastid promoter	B	1
plasmodesma organization	B	1
programmed cell death	B	1
glycogen catabolic process	B	1
phospholipid biosynthetic process	B	1
arginine biosynthetic process via ornithine	B	1
production of ta-siRNAs involved in RNA interference	B	1
cellular response to nitrogen levels	B	1
maintenance of DNA methylation	B	1
snoRNA splicing	B	1
mitochondrial transport	B	1
cellular calcium ion homeostasis	B	1
cellular ion homeostasis	B	1
lateral root development	B	1
chromatin organization	B	1
carbohydrate storage	B	1
polysaccharide biosynthetic process	B	1
protein localization to cell surface	B	1
negative regulation of iron ion transport	B	1
cell morphogenesis	B	1
nitrogen compound metabolic process	B	1
positive regulation of cell growth	B	1
mitochondrial electron transport, NADH to ubiquinone	B	1
chromatin silencing	B	1
detection of mechanical stimulus	B	1
homogentisate catabolic process	B	1
meiotic nuclear division	B	1
small molecule metabolic process	B	1
glycerophospholipid biosynthetic process	B	1
RNA metabolic process	B	1
inorganic anion transport	B	1
methylglyoxal catabolic process	B	1
response to starvation	B	1
ureide catabolic process	B	1
mRNA catabolic process	B	1
response to temperature stimulus	B	1
Golgi vesicle budding	B	1
uracil salvage	B	1
cellular amino acid catabolic process	B	1
snRNA pseudouridine synthesis	B	1
D-serine biosynthetic process	B	1
positive regulation of chromatin organization	B	1
barrier septum site selection	B	1
mitotic cell cycle	B	1
regulation of defense response to virus	B	1
regulation of nucleobase-containing compound metabolic process	B	1
hormone-mediated signaling pathway	B	1
nitrate transport	B	1
integrin-mediated signaling pathway	B	1
red or far-red light signaling pathway	B	1
intra-S DNA damage checkpoint	B	1
response to ethylene	B	1
tRNA thio-modification	B	1
nuclear pore organization	B	1
borate transmembrane transport	B	1
leucine catabolic process	B	1
regulation of mitotic spindle organization	B	1
positive regulation of abscisic acid-activated signaling pathway	B	1
microtubule bundle formation	B	1
synergid death	B	1
regulation of chlorophyll catabolic process	B	1
cellular macromolecule biosynthetic process	B	1
resolution of recombination intermediates	B	1
basipetal auxin transport	B	1
regulation of plant-type hypersensitive response	B	1
regulation of histone H3-K4 methylation	B	1
positive regulation of brassinosteroid biosynthetic process	B	1
mRNA 5'-splice site recognition	B	1
mitotic spindle assembly	B	1
positive regulation of mitochondrial translation	B	1
cellular amino acid biosynthetic process	B	1
spermidine biosynthetic process	B	1
barbed-end actin filament capping	B	1
ribosomal large subunit assembly	B	1
sterol biosynthetic process	B	1
induced systemic resistance, jasmonic acid mediated signaling pathway	B	1
response to toxic substance	B	1
cellular response to hydrogen peroxide	B	1
cytokinin-activated signaling pathway	B	1
wobble position uridine ribose methylation	B	1
regulation of plant-type cell wall cellulose biosynthetic process	B	1
pyridine nucleotide salvage	B	1
ATP hydrolysis coupled proton transport	B	1
ethylene biosynthetic process	B	1
protein K63-linked ubiquitination	B	1
inflorescence development	B	1
very long-chain fatty acid biosynthetic process	B	1
regulation of chromatin silencing at telomere	B	1
cellular glucose homeostasis	B	1
macromolecule localization	B	1
cellular response to salt stress	B	1
cellulose microfibril organization	B	1
RNA (guanine-N7)-methylation	B	1
DNA replication initiation	B	1
protein import into peroxisome matrix	B	1
nucleic acid metabolic process	B	1
vesicle fusion with Golgi apparatus	B	1
response to arsenic-containing substance	B	1
defense response to other organism	B	1
cellular metabolic process	B	1
cellular response to starvation	B	1
meiotic DNA integrity checkpoint	B	1
regulation of transcription from RNA polymerase II promoter in response to salt stress	B	1
deadenylation-independent decapping of nuclear-transcribed mRNA	B	1
nucleoside diphosphate phosphorylation	B	1
regulation of meristem development	B	1
glutamate biosynthetic process	B	1
response to other organism	B	1
valyl-tRNA aminoacylation	B	1
exocyst assembly	B	1
leaf morphogenesis	B	1
9,9'-di-cis-zeta-carotene desaturation to 7,9,7',9'-tetra-cis-lycopene	B	1
male meiosis	B	1
negative regulation of cytokinin dehydrogenase activity	B	1
purine nucleotide-sugar transmembrane transport	B	1
methylglyoxal catabolic process to D-lactate via S-lactoyl-glutathione	B	1
UDP-glucosylation	B	1
meiotic chromosome segregation	B	1
fructose 2,6-bisphosphate metabolic process	B	1
protein neddylation	B	1
nitric oxide biosynthetic process	B	1
salicylic acid mediated signaling pathway	B	1
response to boron-containing substance	B	1
zinc II ion transmembrane transport	B	1
radial pattern formation	B	1
oxaloacetate(2-) transmembrane transport	B	1
mitochondrial respiratory chain complex IV assembly	B	1
cotyledon development	B	1
single-organism metabolic process	B	1
attachment of GPI anchor to protein	B	1
DNA-templated transcription, termination	B	1
regulation of photosynthesis	B	1
pigment biosynthetic process	B	1
DNA methylation on cytosine within a CG sequence	B	1
developmental growth involved in morphogenesis	B	1
Integral component of membrane	C	513
Nucleus	C	239
Membrane	C	166
Mitochondrion	C	150
Cytoplasm	C	119
Plastid	C	108
Plasma membrane	C	100
Chloroplast	C	100
Cytosol	C	77
Chloroplast stroma	C	65
Intracellular	C	53
Golgi apparatus	C	42
Integral component of plasma membrane	C	42
Chloroplast envelope	C	41
Plasmodesma	C	30
Endoplasmic reticulum	C	28
Intracellular membrane-bounded organelle	C	24
Endoplasmic reticulum membrane	C	20
Nucleolus	C	20
Endosome	C	18
Cell wall	C	18
Extrinsic component of membrane	C	17
Chloroplast thylakoid membrane	C	16
Extracellular region	C	15
Trans-Golgi network	C	13
Endomembrane system	C	13
Chromosome	C	13
Spliceosomal complex	C	12
Cytoplasmic part	C	12
Golgi membrane	C	12
vacuolar membrane	C	12
vacuole	C	12
microtubule	C	10
SNARE complex	C	10
nuclear pore	C	9
chloroplast thylakoid	C	9
plastoglobule	C	9
ribosome	C	9
1,3-beta-D-glucan synthase complex	C	8
transcription factor complex	C	8
mitochondrial matrix	C	8
myosin complex	C	8
kinesin complex	C	8
cis-Golgi network	C	8
plant-type cell wall	C	8
ubiquitin ligase complex	C	7
mediator complex	C	7
anchored component of plasma membrane	C	7
thylakoid lumen	C	7
nucleoplasm	C	7
small-subunit processome	C	6
intracellular ribonucleoprotein complex	C	6
chloroplast membrane	C	6
plant-type vacuole membrane	C	6
integrator complex	C	5
TORC1 complex	C	5
NatB complex	C	5
plastid chromosome	C	5
condensin complex	C	5
photosystem II oxygen evolving complex	C	5
viral nucleocapsid	C	5
peroxisome	C	5
chloroplast outer membrane	C	5
beta-galactosidase complex	C	5
nucleosome	C	5
thylakoid membrane	C	4
thylakoid	C	4
integral component of cytoplasmic side of endoplasmic reticulum membrane	C	4
apoplast	C	4
nuclear chromosome, telomeric region	C	4
proteasome regulatory particle, base subcomplex	C	4
Cdc73/Paf1 complex	C	4
phragmoplast	C	4
membrane part	C	4
Golgi-associated vesicle membrane	C	4
protein complex	C	4
eukaryotic translation initiation factor 3 complex	C	4
intracellular part	C	4
P-body	C	4
integral component of lumenal side of endoplasmic reticulum membrane	C	4
lysosomal membrane	C	4
protein phosphatase type 2A complex	C	3
spindle microtubule	C	3
cell part	C	3
U4/U6 x U5 tri-snRNP complex	C	3
Cajal body	C	3
Golgi medial cisterna	C	3
clathrin adaptor complex	C	3
stromule	C	3
mitochondrial respiratory chain complex I	C	3
cell	C	3
mismatch repair complex	C	3
integral component of Golgi membrane	C	3
amyloplast	C	3
spindle	C	3
delta DNA polymerase complex	C	2
Rab-protein geranylgeranyltransferase complex	C	2
mitochondrial inner membrane	C	2
extracellular space	C	2
mitochondrial membrane	C	2
Smc5-Smc6 complex	C	2
nuclear chromosome	C	2
proteasome storage granule	C	2
endoplasmic reticulum lumen	C	2
pre-autophagosomal structure	C	2
dolichol-phosphate-mannose synthase complex	C	2
cytoplasmic ubiquitin ligase complex	C	2
replication fork	C	2
late endosome	C	2
precatalytic spliceosome	C	2
proteasome regulatory particle, lid subcomplex	C	2
outer membrane	C	2
Swr1 complex	C	2
exocyst	C	2
spindle pole	C	2
nuclear membrane	C	2
nuclear periphery	C	2
cell plate	C	2
chloroplast part	C	2
intracellular organelle part	C	2
membrane coat	C	2
transcription factor TFIID complex	C	2
box C/D snoRNP complex	C	2
glycerol-3-phosphate dehydrogenase complex	C	2
nucleoid	C	2
NURF complex	C	2
bounding membrane of organelle	C	2
integral component of endoplasmic reticulum membrane	C	2
nuclear pore inner ring	C	2
chloroplast nucleoid	C	2
cyclin-dependent protein kinase holoenzyme complex	C	2
integral component of mitochondrial inner membrane	C	2
DNA topoisomerase complex (ATP-hydrolyzing)	C	2
transcription factor TFIIIB complex	C	2
proteasome complex	C	2
protein serine/threonine phosphatase complex	C	2
GARP complex	C	2
integral component of peroxisomal membrane	C	2
mitochondrial intermembrane space	C	2
nuclear envelope	C	2
eukaryotic 43S preinitiation complex	C	2
Rad51B-Rad51C-Rad51D-XRCC2 complex	C	2
respiratory chain	C	2
exosome (RNase complex)	C	2
nuclear condensin complex	C	2
TRAPPIII protein complex	C	2
checkpoint clamp complex	C	2
tricarboxylic acid cycle enzyme complex	C	2
condensed chromosome, centromeric region	C	2
cytoplasmic vesicle	C	2
transcriptional repressor complex	C	2
eukaryotic 48S preinitiation complex	C	2
catalytic step 2 spliceosome	C	2
lipid particle	C	2
gamma-tubulin complex	C	2
protein phosphatase type 1 complex	C	2
endosome membrane	C	2
DNA replication factor C complex	C	2
organelle inner membrane	C	2
RNA polymerase I core factor complex	C	2
Piccolo NuA4 histone acetyltransferase complex	C	2
ribonucleoside-diphosphate reductase complex	C	2
NuA4 histone acetyltransferase complex	C	2
signal recognition particle receptor complex	C	2
extracellular exosome	C	2
cytosolic large ribosomal subunit	C	2
mitochondrial outer membrane	C	2
cytoplasmic exosome (RNase complex)	C	1
intracellular organelle	C	1
retromer complex	C	1
Cul4-RING E3 ubiquitin ligase complex	C	1
U2 snRNP	C	1
translation release factor complex	C	1
proton-transporting ATP synthase complex, catalytic core F(1)	C	1
post-mRNA release spliceosomal complex	C	1
Golgi transport complex	C	1
F-actin capping protein complex	C	1
mitochondrial inner membrane presequence translocase complex	C	1
proteasome core complex, alpha-subunit complex	C	1
cytosolic ribosome	C	1
oligosaccharyltransferase complex	C	1
Arp2/3 protein complex	C	1
U1 snRNP	C	1
chloroplast stromal thylakoid	C	1
lateral plasma membrane	C	1
post-spliceosomal complex	C	1
trans-Golgi network transport vesicle membrane	C	1
chromatin	C	1
catalytic step 1 spliceosome	C	1
THO complex	C	1
mitochondrial proton-transporting ATP synthase complex, catalytic core F(1)	C	1
vacuolar proton-transporting V-type ATPase, V0 domain	C	1
lytic vacuole	C	1
chloroplast starch grain	C	1
equatorial microtubule organizing center	C	1
nuclear ubiquitin ligase complex	C	1
late endosome membrane	C	1
chloroplastic endopeptidase Clp complex	C	1
cilium	C	1
nucleolar ribonuclease P complex	C	1
site of double-strand break	C	1
ER to Golgi transport vesicle membrane	C	1
mannosyltransferase complex	C	1
U12-type spliceosomal complex	C	1
RISC complex	C	1
small ribosomal subunit	C	1
mitochondrial outer membrane translocase complex	C	1
nuclear exosome (RNase complex)	C	1
U4atac snRNP	C	1
centrosome	C	1
SAGA complex	C	1
nuclear pore outer ring	C	1
acetyl-CoA carboxylase complex	C	1
box H/ACA snoRNP complex	C	1
chromosome, centromeric region	C	1
cytoskeleton	C	1
U5 snRNP	C	1
pre-autophagosomal structure membrane	C	1
germ cell nucleus	C	1
ATG1/ULK1 kinase complex	C	1
nucleolus organizer region	C	1
DNA replication preinitiation complex	C	1
clathrin-coated vesicle	C	1
U2-type spliceosomal complex	C	1
integral component of mitochondrial outer membrane	C	1
cortical cytoskeleton	C	1
plant-type vacuole	C	1
recycling endosome	C	1
WASH complex	C	1
90S preribosome	C	1
nuclear pre-replicative complex	C	1
nuclear lumen	C	1
spindle pole body	C	1
oxoglutarate dehydrogenase complex	C	1
lysosome	C	1
Golgi stack	C	1
viral envelope	C	1
actin filament	C	1
commitment complex	C	1
chromatin silencing complex	C	1
Cul3-RING ubiquitin ligase complex	C	1
ER to Golgi transport vesicle	C	1
photosystem I	C	1
catalytic complex	C	1
synaptonemal complex	C	1
cullin-RING ubiquitin ligase complex	C	1
GPI-anchor transamidase complex	C	1
phosphopyruvate hydratase complex	C	1
plasma membrane respiratory chain complex I	C	1
plastid-encoded plastid RNA polymerase complex	C	1
peroxisomal importomer complex	C	1
U2-type prespliceosome	C	1
mitochondrial ribosome	C	1
U4 snRNP	C	1
replication fork protection complex	C	1
kinetochore	C	1
plastid envelope	C	1
endoplasmic reticulum-Golgi intermediate compartment	C	1
cytosolic small ribosomal subunit	C	1
Prp19 complex	C	1
microtubule organizing center	C	1
signal recognition particle, endoplasmic reticulum targeting	C	1
chloroplast inner membrane	C	1
Protein binding	F	513
ATP binding	F	400
DNA binding	F	215
Zinc ion binding	F	195
Nucleic acid binding	F	130
Metal ion binding	F	108
Protein kinase activity	F	86
Transcription factor activity, sequence-specific DNA binding	F	74
Nucleotide binding	F	70
Oxidoreductase activity	F	64
RNA binding	F	59
Hydrolase activity	F	59
Protein serine/threonine kinase activity	F	55
Binding	F	51
Protein dimerization activity	F	49
GTP binding	F	45
Sequence-specific DNA binding	F	43
Calcium ion binding	F	43
Transferase activity	F	41
Iron ion binding	F	28
Kinase activity	F	28
Heme binding	F	27
ADP binding	F	26
Catalytic activity	F	26
GTPase activity	F	25
Structural constituent of ribosome	F	25
Pyridoxal phosphate binding	F	24
Magnesium ion binding	F	24
Hydrolase activity, hydrolyzing O-glycosyl compounds	F	22
Ubiquitin-protein transferase activity	F	21
ubiquitin protein ligase activity	F	21
ATPase activity	F	21
serine-type endopeptidase activity	F	20
microtubule binding	F	19
ligase activity	F	19
amino acid binding	F	19
calmodulin binding	F	18
methyltransferase activity	F	17
electron carrier activity	F	17
flavin adenine dinucleotide binding	F	17
ATP-dependent RNA helicase activity	F	16
phosphatidylinositol binding	F	16
thiol-dependent ubiquitinyl hydrolase activity	F	15
protein disulfide oxidoreductase activity	F	14
double-stranded DNA 3'-5' exodeoxyribonuclease activity	F	14
DNA-(apurinic or apyrimidinic site) lyase activity	F	14
transporter activity	F	13
polygalacturonate 4-alpha-galacturonosyltransferase activity	F	13
chromatin binding	F	13
sugar:proton symporter activity	F	13
double-stranded DNA binding	F	13
cysteine-type peptidase activity	F	13
ATPase activity, coupled to transmembrane movement of substances	F	13
carbohydrate binding	F	13
microtubule motor activity	F	12
glucose transmembrane transporter activity	F	12
oxidoreductase activity, acting on paired donors, with incorporation or reduction of molecular oxygen	F	12
polysaccharide binding	F	12
voltage-gated potassium channel activity	F	11
GTPase activator activity	F	11
SNARE binding	F	11
phosphorelay sensor kinase activity	F	11
ubiquitin protein ligase binding	F	11
actin binding	F	11
SNAP receptor activity	F	10
protein serine/threonine phosphatase activity	F	10
lyase activity	F	10
monooxygenase activity	F	10
protein transporter activity	F	9
serine-type carboxypeptidase activity	F	9
acid phosphatase activity	F	9
serine-type peptidase activity	F	9
unfolded protein binding	F	9
tetrahydrofolylpolyglutamate synthase activity	F	9
oxidoreductase activity, acting on a sulfur group of donors, disulfide as acceptor	F	8
1,3-beta-D-glucan synthase activity	F	8
acetylglucosaminyltransferase activity	F	8
protein-lysine N-methyltransferase activity	F	8
ribosome binding	F	8
helicase activity	F	8
Ran GTPase binding	F	8
solute:proton antiporter activity	F	8
motor activity	F	8
translation initiation factor activity	F	8
NAD binding	F	8
antiporter activity	F	8
amino acid transmembrane transporter activity	F	8
2-alkenal reductase [NAD(P)] activity	F	8
lipid binding	F	8
phosphoprotein phosphatase activity	F	8
DNA-directed DNA polymerase activity	F	7
hydrolase activity, acting on ester bonds	F	7
6-phosphofructokinase activity	F	7
transmembrane transporter activity	F	7
lipase activity	F	7
protein tyrosine/serine/threonine phosphatase activity	F	7
protein tyrosine phosphatase activity	F	7
oxidoreductase activity, acting on CH-OH group of donors	F	7
pseudouridine synthase activity	F	7
nucleotidyltransferase activity	F	7
histone binding	F	7
RNA polymerase II regulatory region sequence-specific DNA binding	F	7
histone-lysine N-methyltransferase activity	F	7
transferase activity, transferring glycosyl groups	F	7
protein homodimerization activity	F	6
mechanically-gated ion channel activity	F	6
protein tyrosine kinase activity	F	6
pectinesterase activity	F	6
metalloendopeptidase activity	F	6
polygalacturonase activity	F	6
protein heterodimerization activity	F	6
dol-P-Man:Man(7)GlcNAc(2)-PP-Dol alpha-1,6-mannosyltransferase activity	F	6
molybdenum ion binding	F	6
beta-galactosidase activity	F	6
RNA polymerase II transcription cofactor activity	F	6
3'-5'-exoribonuclease activity	F	6
glycine-tRNA ligase activity	F	6
identical protein binding	F	6
SUMO transferase activity	F	6
aspartic-type endopeptidase activity	F	6
2 iron, 2 sulfur cluster binding	F	6
voltage-gated chloride channel activity	F	6
beta-glucosidase activity	F	6
dioxygenase activity	F	6
gamma-glutamylcyclotransferase activity	F	6
peroxidase activity	F	5
exonuclease activity	F	5
diacylglycerol O-acyltransferase activity	F	5
aminoacyl-tRNA editing activity	F	5
ferrous iron transmembrane transporter activity	F	5
FAD binding	F	5
alpha-L-arabinofuranosidase activity	F	5
endonuclease activity	F	5
peptide alpha-N-acetyltransferase activity	F	5
site-specific DNA-methyltransferase (adenine-specific) activity	F	5
protein disulfide isomerase activity	F	5
transition metal ion binding	F	5
ribonuclease III activity	F	5
transferase activity, transferring acyl groups other than amino-acyl groups	F	5
manganese ion binding	F	5
coenzyme binding	F	5
Mo-molybdopterin cofactor sulfurase activity	F	5
transcription cofactor activity	F	5
transcriptional activator activity, RNA polymerase II transcription regulatory region sequence-specific binding	F	5
drug transmembrane transporter activity	F	5
sucrose transmembrane transporter activity	F	5
calmodulin-dependent protein kinase activity	F	5
oxidoreductase activity, acting on paired donors, with incorporation or reduction of molecular oxygen, NAD(P)H as one donor, and incorporation of one atom of oxygen	F	5
1-phosphatidylinositol-4-phosphate 5-kinase activity	F	5
uroporphyrinogen-III synthase activity	F	5
transaminase activity	F	5
protein methyltransferase activity	F	5
glutathione transferase activity	F	5
ATPase-coupled organic phosphonate transmembrane transporter activity	F	5
N-acyltransferase activity	F	4
beta-tubulin binding	F	4
tRNA (guanine-N7-)-methyltransferase activity	F	4
Hsp90 protein binding	F	4
carboxylic ester hydrolase activity	F	4
signal transducer, downstream of receptor, with serine/threonine kinase activity	F	4
translation release factor activity, codon specific	F	4
heat shock protein binding	F	4
inositol tetrakisphosphate 1-kinase activity	F	4
nutrient reservoir activity	F	4
fatty-acyl-CoA binding	F	4
nuclear export signal receptor activity	F	4
5S rRNA binding	F	4
calcium-dependent protein serine/threonine kinase activity	F	4
phosphoglycerate kinase activity	F	4
enzyme regulator activity	F	4
glucomannan 4-beta-mannosyltransferase activity	F	4
diphosphate-fructose-6-phosphate 1-phosphotransferase activity	F	4
1,4-alpha-glucan branching enzyme activity	F	4
L-phenylalanine:2-oxoglutarate aminotransferase activity	F	4
cation binding	F	4
RNA polymerase II transcription factor binding	F	4
glycogen (starch) synthase activity	F	4
cobalt ion binding	F	4
dipeptidyl-peptidase activity	F	4
cyclin-dependent protein serine/threonine kinase activity	F	4
structural constituent of nuclear pore	F	4
calcium-dependent phospholipid binding	F	4
phospholipase D activity	F	4
cytokinin dehydrogenase activity	F	4
inositol-1,3,4-trisphosphate 5-kinase activity	F	4
S-adenosylmethionine-dependent methyltransferase activity	F	4
copper ion binding	F	4
isomerase activity	F	4
damaged DNA binding	F	4
L-aspartate:2-oxoglutarate aminotransferase activity	F	4
mismatched DNA binding	F	4
single-stranded DNA binding	F	4
tRNA binding	F	4
5'-nucleotidase activity	F	4
3'-5' exonuclease activity	F	4
protein phosphatase inhibitor activity	F	4
ribosomal large subunit binding	F	4
Rab GTPase binding	F	4
selenocysteine lyase activity	F	4
phosphoric ester hydrolase activity	F	4
inositol-1,3,4-trisphosphate 6-kinase activity	F	4
ubiquitin-ubiquitin ligase activity	F	4
microtubule minus-end binding	F	4
polyamine-transporting ATPase activity	F	4
ribonuclease activity	F	4
aspartic endopeptidase activity, intramembrane cleaving	F	4
galactosyltransferase activity	F	3
NADP binding	F	3
5'-flap endonuclease activity	F	3
phosphatidylethanolamine binding	F	3
snRNA binding	F	3
alpha-glucan, water dikinase activity	F	3
O-acetyltransferase activity	F	3
3-hydroxyisobutyryl-CoA hydrolase activity	F	3
phosphatidate phosphatase activity	F	3
transferase activity, transferring alkyl or aryl (other than methyl) groups	F	3
sialyltransferase activity	F	3
magnesium chelatase activity	F	3
L-amino acid transmembrane transporter activity	F	3
NADH dehydrogenase (ubiquinone) activity	F	3
peptidase activity	F	3
pyruvate kinase activity	F	3
3'-tRNA processing endoribonuclease activity	F	3
lipid transporter activity	F	3
mannan synthase activity	F	3
protein-cysteine S-palmitoyltransferase activity	F	3
inorganic phosphate transmembrane transporter activity	F	3
hydrogen-exporting ATPase activity, phosphorylative mechanism	F	3
rRNA methyltransferase activity	F	3
substrate-specific transmembrane transporter activity	F	3
beta-amylase activity	F	3
potassium ion binding	F	3
RNA methyltransferase activity	F	3
starch binding	F	3
aminopeptidase activity	F	3
phosphatidylinositol phosphate kinase activity	F	3
chitinase activity	F	3
N-acylphosphatidylethanolamine-specific phospholipase D activity	F	3
RNA-DNA hybrid ribonuclease activity	F	3
oxidoreductase activity, acting on single donors with incorporation of molecular oxygen, incorporation of two atoms of oxygen	F	3
RNA polymerase II carboxy-terminal domain kinase activity	F	3
nuclear localization sequence binding	F	3
DNA topoisomerase type I activity	F	3
NAD+ ADP-ribosyltransferase activity	F	3
translation elongation factor activity	F	3
RNA-directed 5'-3' RNA polymerase activity	F	3
N-acetyltransferase activity	F	3
microtubule-severing ATPase activity	F	3
4 iron, 4 sulfur cluster binding	F	3
alanine-tRNA ligase activity	F	3
5'-3' exonuclease activity	F	3
4-hydroxy-tetrahydrodipicolinate reductase	F	3
magnesium ion transmembrane transporter activity	F	3
oxidoreductase activity, acting on the CH-CH group of donors, with a flavin as acceptor	F	3
proton-transporting ATP synthase activity, rotational mechanism	F	3
enzyme inhibitor activity	F	3
transferase activity, transferring acyl groups	F	3
aminoacyl-tRNA ligase activity	F	3
ribose phosphate diphosphokinase activity	F	3
cellulase activity	F	3
UFM1 hydrolase activity	F	3
nuclease activity	F	3
inorganic diphosphatase activity	F	3
glycerone kinase activity	F	3
cellulose synthase (UDP-forming) activity	F	3
xylan 1,4-beta-xylosidase activity	F	3
enzyme activator activity	F	3
ATP-dependent peptidase activity	F	3
nucleotide-sugar transmembrane transporter activity	F	3
phospholipid-translocating ATPase activity	F	3
thiolester hydrolase activity	F	3
peptidyl-prolyl cis-trans isomerase activity	F	3
pectinesterase inhibitor activity	F	3
D-alanine-D-alanine ligase activity	F	3
transferase activity, transferring hexosyl groups	F	3
hydrolase activity, hydrolyzing N-glycosyl compounds	F	3
xenobiotic-transporting ATPase activity	F	3
ribose-5-phosphate isomerase activity	F	3
DNA ligase (ATP) activity	F	3
aminoacyl-tRNA hydrolase activity	F	3
transcription regulatory region DNA binding	F	3
malate dehydrogenase (decarboxylating) (NAD+) activity	F	3
scopolin beta-glucosidase activity	F	2
antioxidant activity	F	2
histone acetyltransferase activity	F	2
imidazoleglycerol-phosphate synthase activity	F	2
fatty acid binding	F	2
fructose 1,6-bisphosphate 1-phosphatase activity	F	2
four-way junction DNA binding	F	2
water channel activity	F	2
FK506 binding	F	2
phospholipid binding	F	2
chitin binding	F	2
sulfate adenylyltransferase (ATP) activity	F	2
adenosine deaminase activity	F	2
3'-5'-exodeoxyribonuclease activity	F	2
glycerol-3-phosphate dehydrogenase [NAD+] activity	F	2
poly(A)-specific ribonuclease activity	F	2
Rho guanyl-nucleotide exchange factor activity	F	2
calcium-transporting ATPase activity	F	2
acyl-CoA dehydrogenase activity	F	2
polyubiquitin binding	F	2
chalcone isomerase activity	F	2
signal transducer activity	F	2
L,L-diaminopimelate aminotransferase activity	F	2
oleoyl-[acyl-carrier-protein] hydrolase activity	F	2
glycerol channel activity	F	2
cysteine-type endopeptidase activity	F	2
FMN binding	F	2
gamma-tubulin binding	F	2
Rab geranylgeranyltransferase activity	F	2
inorganic anion exchanger activity	F	2
arsenite transmembrane transporter activity	F	2
rRNA binding	F	2
mRNA binding	F	2
3'-5' DNA helicase activity	F	2
palmitoyl-[acyl-carrier-protein] hydrolase activity	F	2
potassium ion symporter activity	F	2
xyloglucan:xyloglucosyl transferase activity	F	2
potassium ion transmembrane transporter activity	F	2
N-1-naphthylphthalamic acid binding	F	2
pullulanase activity	F	2
cyclin-dependent protein serine/threonine kinase regulator activity	F	2
O-acyltransferase activity	F	2
non-membrane spanning protein tyrosine kinase activity	F	2
O-methyltransferase activity	F	2
DNA clamp loader activity	F	2
chaperone binding	F	2
TBP-class protein binding	F	2
heterocyclic compound binding	F	2
sulfotransferase activity	F	2
ribonucleoside-diphosphate reductase activity, thioredoxin disulfide as acceptor	F	2
RNA polymerase I CORE element sequence-specific DNA binding	F	2
S-adenosylhomocysteine deaminase activity	F	2
prephenate dehydratase activity	F	2
galacturan 1,4-alpha-galacturonidase activity	F	2
sodium:potassium:chloride symporter activity	F	2
recombinase activity	F	2
signal recognition particle binding	F	2
L-histidine transmembrane transporter activity	F	2
intramolecular lyase activity	F	2
syntaxin binding	F	2
endopeptidase activity	F	2
oxidoreductase activity, oxidizing metal ions	F	2
dihydrofolate synthase activity	F	2
leucine-tRNA ligase activity	F	2
methylated histone binding	F	2
organic cyclic compound binding	F	2
lactoylglutathione lyase activity	F	2
tRNA (guanine(37)-N(1))-methyltransferase activity	F	2
uridylate kinase activity	F	2
DNA-dependent ATPase activity	F	2
receptor activity	F	2
protein domain specific binding	F	2
myosin heavy chain kinase activity	F	2
four-way junction helicase activity	F	2
galactoside 2-alpha-L-fucosyltransferase activity	F	2
phospholipase A2 activity	F	2
1,2-diacylglycerol 3-beta-galactosyltransferase activity	F	2
glucosylceramidase activity	F	2
dolichyl-phosphate beta-D-mannosyltransferase activity	F	2
acid-amino acid ligase activity	F	2
fumarate hydratase activity	F	2
inositol trisphosphate phosphatase activity	F	2
phospho-N-acetylmuramoyl-pentapeptide-transferase activity	F	2
ionotropic glutamate receptor activity	F	2
potassium:chloride symporter activity	F	2
ornithine carbamoyltransferase activity	F	2
protein kinase regulator activity	F	2
plasmalogen synthase activity	F	2
endodeoxyribonuclease activity	F	2
metallopeptidase activity	F	2
protein self-association	F	2
structural molecule activity	F	2
L-ascorbic acid binding	F	2
nucleosome binding	F	2
isoleucine-tRNA ligase activity	F	2
tryptophan synthase activity	F	2
ATP-dependent 3'-5' DNA helicase activity	F	2
galactokinase activity	F	2
oxo-acid-lyase activity	F	2
proton-transporting ATPase activity, rotational mechanism	F	2
ARF guanyl-nucleotide exchange factor activity	F	2
taurine-transporting ATPase activity	F	2
tryptophan-tRNA ligase activity	F	2
ribonuclease P activity	F	2
sucrose alpha-glucosidase activity	F	2
calcium channel activity	F	2
phosphoacetylglucosamine mutase activity	F	2
manganese:proton antiporter activity	F	2
asparagine-tRNA ligase activity	F	2
Atg8 ligase activity	F	2
alternative oxidase activity	F	2
ubiquitin binding	F	2
5-oxopent-3-ene-1,2,5-tricarboxylate decarboxylase activity	F	2
abscisic acid binding	F	2
phosphatase activity	F	2
arginine transmembrane transporter activity	F	2
acetolactate synthase activity	F	2
arogenate dehydratase activity	F	2
myristoyl-[acyl-carrier-protein] hydrolase activity	F	2
telomeric DNA binding	F	2
oxalate decarboxylase activity	F	2
gamma-aminobutyric acid transmembrane transporter activity	F	2
oxidoreductase activity, acting on peroxide as acceptor	F	2
thiamine pyrophosphate binding	F	2
ubiquitin conjugating enzyme binding	F	2
deaminase activity	F	2
limit dextrinase activity	F	2
cytidylate kinase activity	F	2
transcription factor activity, RNA polymerase I CORE element binding transcription factor recruiting	F	2
peptide-O-fucosyltransferase activity	F	2
long-chain fatty acid-CoA ligase activity	F	2
L-lysine transmembrane transporter activity	F	2
ATP-dependent DNA helicase activity	F	2
5'-3' exodeoxyribonuclease activity	F	2
transcription corepressor activity	F	2
long-chain-alcohol O-fatty-acyltransferase activity	F	2
secondary active sulfate transmembrane transporter activity	F	2
histone-glutamine methyltransferase activity	F	2
alpha,alpha-trehalose-phosphate synthase (UDP-forming) activity	F	1
phosphatidylinositol-3-phosphate binding	F	1
serine C-palmitoyltransferase activity	F	1
thiol-dependent ubiquitin-specific protease activity	F	1
tyrosine decarboxylase activity	F	1
pectate lyase activity	F	1
5'-3' DNA helicase activity	F	1
trehalose-phosphatase activity	F	1
transcription coactivator activity	F	1
structural constituent of cytoskeleton	F	1
L-serine ammonia-lyase activity	F	1
sarcosine oxidase activity	F	1
mannose-ethanolamine phosphotransferase activity	F	1
UDP-glucose:glycoprotein glucosyltransferase activity	F	1
trans-octaprenyltranstransferase activity	F	1
threonine-type endopeptidase activity	F	1
amidase activity	F	1
trans-2-enoyl-CoA reductase (NADPH) activity	F	1
diaminohydroxyphosphoribosylaminopyrimidine deaminase activity	F	1
metal ion transmembrane transporter activity	F	1
lysine-tRNA ligase activity	F	1
xylosyltransferase activity	F	1
hydroxyproline O-galactosyltransferase activity	F	1
tyrosine-tRNA ligase activity	F	1
long-chain-alcohol oxidase activity	F	1
borate uptake transmembrane transporter activity	F	1
DNA-3-methyladenine glycosylase activity	F	1
protein channel activity	F	1
pyruvate transmembrane transporter activity	F	1
telomerase RNA reverse transcriptase activity	F	1
phosphatidylinositol-3,5-bisphosphate 5-phosphatase activity	F	1
sulfurtransferase activity	F	1
rRNA (adenine-N6,N6-)-dimethyltransferase activity	F	1
molybdopterin cofactor binding	F	1
uracil phosphoribosyltransferase activity	F	1
NADPH binding	F	1
snRNA stem-loop binding	F	1
cholesterol binding	F	1
adenylylsulfatase activity	F	1
3'-tyrosyl-DNA phosphodiesterase activity	F	1
sugar-phosphatase activity	F	1
alpha-1,4-glucan synthase activity	F	1
mannokinase activity	F	1
nitrate transmembrane transporter activity	F	1
sphinganine-1-phosphate aldolase activity	F	1
centromeric DNA binding	F	1
1-aminocyclopropane-1-carboxylate oxidase activity	F	1
monovalent cation:proton antiporter activity	F	1
phosphoglycolate phosphatase activity	F	1
protein histidine kinase binding	F	1
clathrin binding	F	1
DNA-7-methyladenine glycosylase activity	F	1
carbohydrate phosphatase activity	F	1
UDP-glucose 6-dehydrogenase activity	F	1
thiosulfate sulfurtransferase activity	F	1
DNA-3-methylguanine glycosylase activity	F	1
phosphatidylinositol phosphate phosphatase activity	F	1
UDP-galactose transmembrane transporter activity	F	1
nucleoside diphosphate kinase activity	F	1
core promoter sequence-specific DNA binding	F	1
MAP kinase kinase kinase activity	F	1
oxidoreductase activity, acting on NAD(P)H, quinone or similar compound as acceptor	F	1
glucose binding	F	1
GDP-mannose 4,6-dehydratase activity	F	1
transcriptional repressor activity, RNA polymerase II core promoter proximal region sequence-specific binding	F	1
7,9,9'-tricis-neurosporene:quinone oxidoreductase activity	F	1
intramolecular transferase activity, phosphotransferases	F	1
galactosylgalactosylxylosylprotein 3-beta-glucuronosyltransferase activity	F	1
glycolate dehydrogenase activity	F	1
ubiquinol-cytochrome-c reductase activity	F	1
all-trans-nonaprenyl-diphosphate synthase (geranyl-diphosphate specific) activity	F	1
racemase and epimerase activity, acting on carbohydrates and derivatives	F	1
heparan sulfate 6-O-sulfotransferase activity	F	1
iron-sulfur cluster binding	F	1
transcriptional activator activity, RNA polymerase II core promoter proximal region sequence-specific binding	F	1
L-lactate dehydrogenase activity	F	1
sulfur dioxygenase activity	F	1
cysteine synthase activity	F	1
dolichyl-phosphate-mannose-glycolipid alpha-mannosyltransferase activity	F	1
monosaccharide binding	F	1
P-P-bond-hydrolysis-driven protein transmembrane transporter activity	F	1
glycopeptide alpha-N-acetylgalactosaminidase activity	F	1
inositol 3-alpha-galactosyltransferase activity	F	1
GMP synthase activity	F	1
metalloaminopeptidase activity	F	1
mannosyl-oligosaccharide glucosidase activity	F	1
MAP kinase phosphatase activity	F	1
ceramide glucosyltransferase activity	F	1
oxidoreductase activity, acting on paired donors, with incorporation or reduction of molecular oxygen, 2-oxoglutarate as one donor, and incorporation of one atom each of oxygen into both donors	F	1
glucose-6-phosphate dehydrogenase activity	F	1
GMP synthase (glutamine-hydrolyzing) activity	F	1
oxoglutarate dehydrogenase (succinyl-transferring) activity	F	1
catechol oxidase activity	F	1
DNA-7-methylguanine glycosylase activity	F	1
methionine-tRNA ligase activity	F	1
3,8-divinyl protochlorophyllide a 8-vinyl reductase activity	F	1
nitrate reductase (NADH) activity	F	1
quercetin 7-O-glucosyltransferase activity	F	1
flavonoid 3',5'-hydroxylase activity	F	1
valine-tRNA ligase activity	F	1
2-succinyl-5-enolpyruvyl-6-hydroxy-3-cyclohexene-1-carboxylic-acid synthase activity	F	1
adenosylmethionine decarboxylase activity	F	1
nicotinamidase activity	F	1
terpene synthase activity	F	1
Rab guanyl-nucleotide exchange factor activity	F	1
5-amino-6-(5-phosphoribosylamino)uracil reductase activity	F	1
pigment binding	F	1
9,9'-dicis-carotene:quinone oxidoreductase activity	F	1
copper chaperone activity	F	1
hydrolase activity, acting on carbon-nitrogen (but not peptide) bonds	F	1
carboxymethylenebutenolidase activity	F	1
double-stranded RNA binding	F	1
pyruvate, phosphate dikinase activity	F	1
inositol hexakisphosphate binding	F	1
D-lactate dehydrogenase activity	F	1
alditol:NADP+ 1-oxidoreductase activity	F	1
GPI-anchor transamidase activity	F	1
siRNA binding	F	1
glyoxalase III activity	F	1
RNA polymerase II transcription factor activity, TBP-class protein binding, involved in preinitiation complex assembly	F	1
hydroperoxide dehydratase activity	F	1
tripeptidyl-peptidase activity	F	1
zinc ion transmembrane transporter activity	F	1
thiol oxidase activity	F	1
carboxy-lyase activity	F	1
D-lactate dehydrogenase (cytochrome) activity	F	1
second spliceosomal transesterification activity	F	1
procollagen-proline 4-dioxygenase activity	F	1
peptide-transporting ATPase activity	F	1
protein tag	F	1
delta14-sterol reductase activity	F	1
guanosine-3',5'-bis(diphosphate) 3'-diphosphatase activity	F	1
ATP-dependent helicase activity	F	1
glycerophosphodiester phosphodiesterase activity	F	1
voltage-gated anion channel activity	F	1
CDP-diacylglycerol-glycerol-3-phosphate 3-phosphatidyltransferase activity	F	1
dihydroneopterin aldolase activity	F	1
DNA-directed 5'-3' RNA polymerase activity	F	1
carbamoyl-phosphate synthase (glutamine-hydrolyzing) activity	F	1
palmitoyl-(protein) hydrolase activity	F	1
UMP kinase activity	F	1
transcription factor activity, RNA polymerase II core promoter sequence-specific binding involved in preinitiation complex assembly	F	1
guanine transmembrane transporter activity	F	1
phosphoglycerate mutase activity	F	1
protein C-terminus binding	F	1
phosphoribosylformylglycinamidine synthase activity	F	1
phosphatidylinositol-3,4,5-trisphosphate 5-phosphatase activity	F	1
2-succinyl-6-hydroxy-2,4-cyclohexadiene-1-carboxylate synthase activity	F	1
potassium channel activity	F	1
protein deglycase activity	F	1
gibberellin 2-beta-dioxygenase activity	F	1
phosphopyruvate hydratase activity	F	1
hydroxyphenylpyruvate reductase activity	F	1
inward rectifier potassium channel activity	F	1
carboxypeptidase activity	F	1
tRNA (guanine-N1-)-methyltransferase activity	F	1
glutamate synthase activity	F	1
actin filament binding	F	1
GTP diphosphokinase activity	F	1
malate transmembrane transporter activity	F	1
triose-phosphate transmembrane transporter activity	F	1
D-arabinono-1,4-lactone oxidase activity	F	1
pyrophosphatase activity	F	1
L-ornithine transmembrane transporter activity	F	1
diacylglycerol kinase activity	F	1
acetate-CoA ligase activity	F	1
oxidoreductase activity, acting on paired donors, with oxidation of a pair of donors resulting in the reduction of molecular oxygen to two molecules of water	F	1
catalase activity	F	1
flavin-linked sulfhydryl oxidase activity	F	1
aspartate kinase activity	F	1
starch synthase activity	F	1
protein-L-isoaspartate (D-aspartate) O-methyltransferase activity	F	1
nitrate reductase (NADPH) activity	F	1
quercetin 3-O-glucosyltransferase activity	F	1
oxaloacetate transmembrane transporter activity	F	1
RNA-directed DNA polymerase activity	F	1
NEDD8 activating enzyme activity	F	1
glycolipid binding	F	1
mRNA 3'-UTR binding	F	1
FMN adenylyltransferase activity	F	1
phytanoyl-CoA dioxygenase activity	F	1
transcription factor activity, transcription factor binding	F	1
chlorophyllide a oxygenase [overall] activity	F	1
ATP-dependent microtubule motor activity, plus-end-directed	F	1
calcium-dependent ATPase activity	F	1
alpha-N-acetylglucosaminidase activity	F	1
dolichyl-diphosphooligosaccharide-protein glycotransferase activity	F	1
1-phosphatidylinositol binding	F	1
phosphatidylinositol-3,5-bisphosphate binding	F	1
fructose-2,6-bisphosphate 2-phosphatase activity	F	1
phosphatidylinositol-3,4,5-trisphosphate 3-phosphatase activity	F	1
rRNA (guanosine-2'-O-)-methyltransferase activity	F	1
uracil transmembrane transporter activity	F	1
glycolate oxidase activity	F	1
NADPH-hemoprotein reductase activity	F	1
oxidoreductase activity, acting on iron-sulfur proteins as donors, NAD or NADP as acceptor	F	1
6-phosphofructo-2-kinase activity	F	1
intracellular cAMP activated cation channel activity	F	1
hydrolase activity, acting on carbon-nitrogen (but not peptide) bonds, in linear amides	F	1
acyl-[acyl-carrier-protein] desaturase activity	F	1
allantoate deiminase activity	F	1
glycolipid transporter activity	F	1
steroid 22-alpha hydroxylase activity	F	1
ATPase binding	F	1
DNA (cytosine-5-)-methyltransferase activity	F	1
heme oxygenase (decyclizing) activity	F	1
pre-mRNA 5'-splice site binding	F	1
calcium-dependent cysteine-type endopeptidase activity	F	1
aspartate-tRNA ligase activity	F	1
homogentisate 1,2-dioxygenase activity	F	1
GDP-D-glucose phosphorylase activity	F	1
glycogen phosphorylase activity	F	1
dihydrouracil dehydrogenase (NAD+) activity	F	1
protein kinase binding	F	1
AMP binding	F	1
Rho GDP-dissociation inhibitor activity	F	1
riboflavin kinase activity	F	1
aspartate carbamoyltransferase activity	F	1
glycine hydroxymethyltransferase activity	F	1
solute:cation symporter activity	F	1
serine-type exopeptidase activity	F	1
galactinol-raffinose galactosyltransferase activity	F	1
serine racemase activity	F	1
cation-transporting ATPase activity	F	1
transcription regulatory region sequence-specific DNA binding	F	1
pre-mRNA branch point binding	F	1
methyl-CpG binding	F	1
peptidase activity, acting on L-amino acid peptides	F	1
diisopropyl-fluorophosphatase activity	F	1
1-acylglycerol-3-phosphate O-acyltransferase activity	F	1
tRNA dimethylallyltransferase activity	F	1
chlorophyll binding	F	1
sulfuric ester hydrolase activity	F	1
UDP-N-acetylgalactosamine transmembrane transporter activity	F	1
L-threonine ammonia-lyase activity	F	1
phosphoglycerate transmembrane transporter activity	F	1
sucrose synthase activity	F	1
aspartyl esterase activity	F	1
D-serine ammonia-lyase activity	F	1
sugar transmembrane transporter activity	F	1
acetyl-CoA carboxylase activity	F	1
DNA primase activity	F	1
phosphomannomutase activity	F	1
glucokinase activity	F	1
oxidoreductase activity, acting on the CH-CH group of donors	F	1
RNA polymerase II core binding	F	1
fructokinase activity	F	1
translation release factor activity	F	1
sirohydrochlorin cobaltochelatase activity	F	1
carbon-nitrogen ligase activity, with glutamine as amido-N-donor	F	1
L-gulonolactone oxidase activity	F	1
phosphatidylinositol-4,5-bisphosphate 5-phosphatase activity	F	1
DNA replication origin binding	F	1
protein kinase inhibitor activity	F	1
isovaleryl-CoA dehydrogenase activity	F	1
7S RNA binding	F	1
2-C-methyl-D-erythritol 2,4-cyclodiphosphate synthase activity	F	1
ion channel activity	F	1
proline-tRNA ligase activity	F	1
peptide-methionine (S)-S-oxide reductase activity	F	1
adenine transmembrane transporter activity	F	1
RNA polymerase II core promoter proximal region sequence-specific DNA binding	F	1
symporter activity	F	1
glutamate decarboxylase activity	F	1
first spliceosomal transesterification activity	F	1
1-(5-phosphoribosyl)-5-[(5-phosphoribosylamino)methylideneamino]imidazole-4-carboxamide isomerase activity	F	1
