# Supplementary material for: Differential DNA methylation and transcription profiles in date palm roots exposed to salinity
Source: PLoS One. 2018 Jan 19;13(1):e0191492. doi: 10.1371/journal.pone.0191492 (PMC5774813; doi:10.1371/journal.pone.0191492)
Supplement: S5 Table — Fisher’s exact test analysis considered the upregulated DMGs as a test group. (XLSX) [file pone.0191492.s013.xlsx]

## Sheet: mCHG
Table S5. Functional enrichment analysis of significant DMGs (p ≤ 0.05) for the mCG sequence context. Fisher’s exact test analysis considered the upregulated DMGs as a test group.
GO-ID	Term	Category	FDR	P-Value	Number of Test	Number of Reference	Test/Reference	log (Test/Reference)	Number of Annottated Test	Number of Annottated Reference	Over/Under
GO:0044434	Chloroplast part	C	0.277883	0.0136036	77	40	1.925	0.944858	1483	1256	OVER
GO:0012505	Endomembrane system	C	0.289762	0.0192091	97	55	1.76364	0.818553	1463	1241	OVER
GO:0005576	Extracellular region	C	0.313329	0.0212508	7	16	0.4375	-1.19265	1553	1280	UNDER
GO:0098588	Bounding membrane of organelle	C	0.329343	0.0228407	36	15	2.4	1.26303	1524	1281	OVER
GO:0098805	Whole membrane	C	0.392152	0.0360456	25	9	2.77778	1.47393	1535	1287	OVER
GO:0009055	Electron carrier activity	F	0.0117537	6.29342e-05	1	15	0.0666667	-3.90689	1559	1281	UNDER
GO:0008276	Protein methyltransferase activity	F	0.0124835	7.29526e-05	20	1	20	4.32193	1540	1295	OVER
GO:0008408	3'-5' exonuclease activity	F	0.0178819	0.000157978	25	3	8.33333	3.05889	1535	1293	OVER
GO:0008170	N-methyltransferase activity	F	0.15753	0.00566338	15	2	7.5	2.90689	1545	1294	OVER
GO:0005509	Calcium ion binding	F	0.164924	0.00597124	13	27	0.481481	-1.05445	1547	1269	UNDER
GO:0008565	Protein transporter activity	F	0.204997	0.00888564	12	1	12	3.58496	1548	1295	OVER
GO:0015077	Monovalent inorganic cation transmembrane transporter activity	F	0.340029	0.0237552	22	7	3.14286	1.65208	1538	1289	OVER
GO:0006479	Protein methylation	P	0.0876667	0.00191033	17	2	8.5	3.08746	1543	1294	OVER
GO:0007033	Vacuole organization	P	0.104931	0.0027022	14	1	14	3.80735	1546	1295	OVER
GO:0043038	Amino acid activation	P	0.125816	0.00365706	18	3	6	2.58496	1542	1293	OVER
GO:0031325	Positive regulation of cellular metabolic process	P	0.167969	0.00612432	19	4	4.75	2.24793	1541	1292	OVER
GO:0015992	Proton transport	P	0.214134	0.00971495	18	4	4.5	2.16993	1542	1292	OVER
GO:0006818	Hydrogen transport	P	0.214134	0.00971495	18	4	4.5	2.16993	1542	1292	OVER
GO:0046907	Intracellular transport	P	0.35425	0.0259907	37	16	2.3125	1.20945	1523	1280	OVER
GO:0016192	Vesicle-mediated transport	P	0.35425	0.0259907	37	16	2.3125	1.20945	1523	1280	OVER
GO:0032259	DNA Methylation	P	0.356569	0.0275215	34	14	2.42857	1.28011	1526	1282	OVER
GO:0006873	Cellular ion homeostasis	P	0.414771	0.0450516	3	9	0.333333	-1.58496	1557	1287	UNDER
GO:0051130	Positive regulation of cellular component organization	P	0.415998	0.0460335	8	1	8	3	1552	1295	OVER
