# Supplementary material for: Differential DNA methylation and transcription profiles in date palm roots exposed to salinity
Source: PLoS One. 2018 Jan 19;13(1):e0191492. doi: 10.1371/journal.pone.0191492 (PMC5774813; doi:10.1371/journal.pone.0191492)
Supplement: S6 Table — Fisher’s exact test analysis considered the upregulated DMGs as a test group. (XLSX) [file pone.0191492.s014.xlsx]

## Sheet: mCHH
Table S6. Functional enrichment analysis of significant DMGs (p ≤ 0.05) for the mCHG sequence context. Fisher’s exact test analysis considered the upregulated DMGs as a test group.
GO-ID	Term	Category	FDR	P-Value	Number of Test	Number of Reference	Test/Reference	log (Test/Reference)	Number of Annottated Test	Number of Annottated Reference	Over/Under
GO:0044459	Plasma membrane part	C	0.0758637	0.000393465	38	20	1.9	0.925999	1220	1704	OVER
GO:0005829	Cytosol	C	0.154861	0.00126215	51	35	1.45714	0.543142	1207	1689	OVER
GO:0005743	Mitochondrial inner membrane	C	0.305986	0.0119085	7	1	7	2.80735	1251	1723	OVER
GO:0015077	Monovalent inorganic cation transmembrane transporter activity	F	0.0671702	0.000286773	26	10	2.6	1.37851	1232	1714	OVER
GO:0008296	3'-5'-exodeoxyribonuclease activity	F	0.0758637	0.000392795	14	2	7	2.80735	1244	1722	OVER
GO:0008565	Protein transporter activity	F	0.11131	0.000769742	13	2	6.5	2.70044	1245	1722	OVER
GO:0015078	Hydrogen ion transmembrane transporter activity	F	0.165048	0.00164185	15	4	3.75	1.90689	1243	1720	OVER
GO:0015299	Solute:proton antiporter activity	F	0.305986	0.0112651	9	2	4.5	2.16993	1249	1722	OVER
GO:0015298	Solute:cation antiporter activity	F	0.305986	0.0112651	9	2	4.5	2.16993	1249	1722	OVER
GO:0009055	Electron carrier activity	F	0.305986	0.0119238	2	15	0.133333	-2.90689	1256	1709	UNDER
GO:0005516	Calmodulin binding	F	0.453515	0.0307835	3	15	0.2	-2.32193	1255	1709	UNDER
GO:0007033	Vacuole organization	P	0.0788249	0.000467226	15	3	5	2.32193	1243	1721	OVER
GO:1902600	Hydrogen ion transmembrane transport	P	0.160227	0.00151107	12	2	6	2.58496	1246	1722	OVER
GO:0015031	Protein transport	P	0.234692	0.0048268	39	26	1.5	0.584963	1219	1698	OVER
GO:0015992	Proton transport	P	0.234692	0.00506624	19	8	2.375	1.24793	1239	1716	OVER
GO:0006818	Hydrogen transport	P	0.234692	0.00506624	19	8	2.375	1.24793	1239	1716	OVER
GO:0043038	Amino acid activation	P	0.234692	0.00597814	17	7	2.42857	1.28011	1241	1717	OVER
GO:0046856	Phosphatidylinositol dephosphorylation	P	0.237201	0.006408	1	14	0.0714286	-3.80735	1257	1710	UNDER
GO:0006306	DNA methylation	P	0.305986	0.0119085	7	1	7	2.80735	1251	1723	OVER
GO:0007034	Vacuolar transport	P	0.386526	0.017756	11	4	2.75	1.45943	1247	1720	OVER
GO:0019725	Cellular homeostasis	P	0.422153	0.0205707	9	29	0.310345	-1.68806	1249	1695	UNDER
GO:0071805	Potassium ion transmembrane transport	P	0.422153	0.0216863	8	2	4	2	1250	1722	OVER
GO:0071804	Cellular potassium ion transport	P	0.422153	0.0216863	8	2	4	2	1250	1722	OVER
GO:0009966	Regulation of signal transduction	P	0.453515	0.0312119	10	4	2.5	1.32193	1248	1720	OVER
GO:0044090	Positive regulation of vacuole organization	P	0.570159	0.0465327	6	1	6	2.58496	1252	1723	OVER
GO:0044088	Regulation of vacuole organization	P	0.570159	0.0465327	6	1	6	2.58496	1252	1723	OVER
