# Supplementary material for: Differential DNA methylation and transcription profiles in date palm roots exposed to salinity
Source: PLoS One. 2018 Jan 19;13(1):e0191492. doi: 10.1371/journal.pone.0191492 (PMC5774813; doi:10.1371/journal.pone.0191492)
Supplement: S7 Table — Fisher’s exact test analysis considered the upregulated DMGs as a test group. (XLSX) [file pone.0191492.s015.xlsx]

## Sheet: mCG
Table S7. Functional enrichment analysis of significant DMGs (p ≤ 0.05) for the mCHH sequence context. Fisher’s exact test analysis considered the upregulated DMGs as a test group.
GO-ID	Term	Category	FDR	P-Value	Number of Test	Number of Reference	Test/Reference	log (Test/Reference)	Number of Annottated Test	Number of Annottated Reference	Over/Under
GO:0005576	Extracellular region	C	0.2609	0.0123795	4	16	0.25	-2	1336	1414	UNDER
GO:0044425	Membrane part	C	0.271287	0.0137505	296	262	1.12977	0.17603	1044	1168	OVER
GO:0044459	Plasma membrane part	C	0.292925	0.0158249	16	35	0.457143	-1.12928	1324	1395	UNDER
GO:0031966	Mitochondrial membrane	C	0.315578	0.0178171	12	3	4	2	1328	1427	OVER
GO:0012505	Endomembrane system	C	0.402897	0.0337165	84	63	1.33333	0.415037	1256	1367	OVER
GO:0003723	RNA binding	F	0.0033577	3.54562e-06	64	24	2.66667	1.41504	1276	1406	OVER
GO:0008408	3'-5' exonuclease activity	F	0.00898806	1.66094e-05	24	3	8	3	1316	1427	OVER
GO:0043167	Ion binding	F	0.0253364	0.000139553	375	497	0.754527	-0.406355	965	933	UNDER
GO:0004529	Exodeoxyribonuclease activity	F	0.043015	0.000511002	16	2	8	3	1324	1428	OVER
GO:0004553	Hydrolase activity, hydrolyzing o-glycosyl compounds	F	0.0501019	0.000846495	14	40	0.35	-1.51457	1326	1390	UNDER
GO:0048037	Cofactor binding	F	0.0591132	0.0011226	17	44	0.386364	-1.37197	1323	1386	UNDER
GO:0016798	Hydrolase activity, acting on glycosyl bonds	F	0.0649021	0.00132779	16	42	0.380952	-1.39232	1324	1388	UNDER
GO:0009055	Electron carrier activity	F	0.0886143	0.0019153	1	13	0.0769231	-3.70044	1339	1417	UNDER
GO:0043168	Anion binding	F	0.0994644	0.00225817	223	304	0.733553	-0.447028	1117	1126	UNDER
GO:0005509	Calcium ion binding	F	0.312891	0.0172718	12	29	0.413793	-1.27302	1328	1401	UNDER
GO:0051119	Sugar transmembrane transporter activity	F	0.366093	0.021963	3	13	0.230769	-2.11548	1337	1417	UNDER
GO:0008168	Methyltransferase activity	F	0.366093	0.0232156	37	21	1.7619	0.817136	1303	1409	OVER
GO:0019887	Protein kinase regulator activity	F	0.400694	0.0334264	7	1	7	2.80735	1333	1429	OVER
GO:0004672	Protein kinase activity	F	0.448319	0.0395447	63	94	0.670213	-0.577309	1277	1336	UNDER
GO:0015926	Glucosidase activity	F	0.448319	0.039648	1	8	0.125	-3	1339	1422	UNDER
GO:0008276	Protein methyltransferase activity	F	0.472531	0.0465285	15	6	2.5	1.32193	1325	1424	OVER
GO:0043169	Cation binding	F	0.472531	0.0468681	178	229	0.777293	-0.36347	1162	1201	UNDER
GO:0032259	Methylation	P	0.0033577	3.06858e-06	39	9	4.33333	2.11548	1301	1421	OVER
GO:0010557	Positive regulation of macromolecule biosynthetic process	P	0.0090312	2.38416e-05	18	1	18	4.16993	1322	1429	OVER
GO:0031325	Positive regulation of cellular metabolic process	P	0.0142236	5.63236e-05	22	3	7.33333	2.87447	1318	1427	OVER
GO:0031328	Positive regulation of cellular biosynthetic process	P	0.0253364	0.000145976	18	2	9	3.16993	1322	1428	OVER
GO:0045893	Positive regulation of transcription, DNA-templated	P	0.0254339	0.000181287	15	1	15	3.90689	1325	1429	OVER
GO:0006479	Protein methylation	P	0.043015	0.000511002	16	2	8	3	1324	1428	OVER
GO:0008213	Protein alkylation	P	0.043015	0.000511002	16	2	8	3	1324	1428	OVER
GO:0019725	Cellular homeostasis	P	0.0458384	0.000571531	7	29	0.241379	-2.05063	1333	1401	UNDER
GO:0051246	Regulation of protein metabolic process	P	0.0458384	0.000617439	26	7	3.71429	1.89308	1314	1423	OVER
GO:0009893	Positive regulation of metabolic process	P	0.0458384	0.000671062	22	5	4.4	2.1375	1318	1425	OVER
GO:0042592	Homeostatic process	P	0.0471336	0.000761165	12	37	0.324324	-1.62449	1328	1393	UNDER
GO:0051641	Cellular localization	P	0.0591132	0.00113919	43	19	2.26316	1.17834	1297	1411	OVER
GO:0046467	Membrane lipid biosynthetic process	P	0.0649021	0.00133642	12	1	12	3.58496	1328	1429	OVER
GO:0032268	Regulation of cellular protein metabolic process	P	0.115087	0.00264323	23	7	3.28571	1.71621	1317	1423	OVER
GO:0032270	Positive regulation of cellular protein metabolic process	P	0.167238	0.00494474	10	1	10	3.32193	1330	1429	OVER
GO:0043549	Regulation of kinase activity	P	0.25378	0.0105118	11	2	5.5	2.45943	1329	1428	OVER
GO:1902600	Hydrogen ion transmembrane transport	P	0.25378	0.0105118	11	2	5.5	2.45943	1329	1428	OVER
GO:0045859	Regulation of protein kinase activity	P	0.25378	0.0105118	11	2	5.5	2.45943	1329	1428	OVER
GO:0001932	Regulation of protein phosphorylation	P	0.25378	0.0105118	11	2	5.5	2.45943	1329	1428	OVER
GO:0051338	Regulation of transferase activity	P	0.25378	0.0105118	11	2	5.5	2.45943	1329	1428	OVER
GO:0042325	Regulation of phosphorylation	P	0.25378	0.0105118	11	2	5.5	2.45943	1329	1428	OVER
GO:0071554	Cell wall organization or biogenesis	P	0.2609	0.0119777	10	27	0.37037	-1.43296	1330	1403	UNDER
GO:0033554	Cellular response to stress	P	0.291266	0.0148401	48	29	1.65517	0.726982	1292	1401	OVER
GO:0006470	Protein dephosphorylation	P	0.292925	0.0154637	6	19	0.315789	-1.66297	1334	1411	UNDER
GO:0006873	Cellular ion homeostasis	P	0.366093	0.0230416	2	11	0.181818	-2.45943	1338	1419	UNDER
GO:0034219	Carbohydrate transmembrane transport	P	0.366093	0.0230416	2	11	0.181818	-2.45943	1338	1419	UNDER
GO:0006306	DNA methylation	P	0.400694	0.0334264	7	1	7	2.80735	1333	1429	OVER
GO:0006950	Response to stress	P	0.428655	0.037173	87	66	1.31818	0.398549	1253	1364	OVER
GO:0030003	Cellular cation homeostasis	P	0.447697	0.0393567	2	10	0.2	-2.32193	1338	1420	UNDER
GO:0034613	Cellular protein localization	P	0.472531	0.0469756	32	19	1.68421	0.752072	1308	1411	OVER
