# Supplementary material for: Differential DNA methylation and transcription profiles in date palm roots exposed to salinity
Source: PLoS One. 2018 Jan 19;13(1):e0191492. doi: 10.1371/journal.pone.0191492 (PMC5774813; doi:10.1371/journal.pone.0191492)
Supplement: S8 Table — (XLSX) [file pone.0191492.s016.xlsx]

## Sheet: Sheet1
Table S8. Mapping of DMGs for the mCG sequence context on the metabolic pathways based on annotated coding enzymes.
Enzyme	Pathway	Pathway ID	Nunmer of Enzymes in Pathway	Number of Sequences in Pathway	Sequences
ec:6.1.1.14 - ligase	Aminoacyl-tRNA biosynthesis	map00970	10	6	XM_008777783.1, LOC103699697, XM_008777784.1, XM_008781698.1, LOC103699295, XM_008777782.1
ec:1.1.1.27 - dehydrogenase	Pyruvate metabolism, Biosynthesis of antibiotics, Cysteine and methionine metabolism, Propanoate metabolism, Glycolysis / Gluconeogenesis	map00620, map01130, map00270, map00640, map00010	11, 40, 11, 4, 11	1	XM_008810515.1
ec:6.3.2.12 - synthase	Folate biosynthesis	map00790	3	2	XM_008785590.1, XM_008785589.1
ec:2.3.1.20 - O-acyltransferase	Glycerolipid metabolism, Cutin, suberine and wax biosynthesis	map00561, map00073	8, 2	5	LOC103709521, XM_008794932.1, XM_008806361.1, XM_008794980.1, XM_008794981.1
ec:5.1.1.10 - racemase	D-Glutamine and D-glutamate metabolism, D-Arginine and D-ornithine metabolism, Glycine, serine and threonine metabolism, Cysteine and methionine metabolism	map00471, map00472, map00260, map00270	2, 1, 7, 11	1	XM_008789261.1
ec:3.1.1.11 - pectin demethoxylase	Pentose and glucuronate interconversions	map00040	8	5	XM_008805017.1, LOC103701397, LOC103723292, XM_008806249.1, XM_008783434.1
ec:1.1.1.237 - reductase	Ubiquinone and other terpenoid-quinone biosynthesis, Tyrosine metabolism, Phenylalanine metabolism, Tropane, piperidine and pyridine alkaloid biosynthesis	map00130, map00350, map00360, map00960	2, 8, 6, 5	1	XM_008791171.1
ec:1.14.19.2 - 9-desaturase	Fatty acid biosynthesis, Biosynthesis of unsaturated fatty acids	map00061, map01040	5, 2	1	LOC103696848
ec:4.4.1.5 - lyase	Pyruvate metabolism	map00620	11	2	XM_008778399.1, XM_008785014.1
ec:3.2.1.26 - invertase	Galactose metabolism, Starch and sucrose metabolism	map00052, map00500	9, 17	2	LOC103705165, LOC103701289
ec:1.10.3.1 - oxidase	Tyrosine metabolism, Isoquinoline alkaloid biosynthesis	map00350, map00950	8, 4	1	XM_008781095.1
ec:3.5.3.9 - deiminase	Purine metabolism	map00230	15	1	XM_008811121.1
ec:4.2.1.11 - hydratase	Methane metabolism, Biosynthesis of antibiotics, Glycolysis / Gluconeogenesis	map00680, map01130, map00010	5, 40, 11	1	XM_008800730.1
ec:4.1.2.27 - aldolase	Sphingolipid metabolism	map00600	5	1	XM_008809888.1
ec:1.1.99.14 - dehydrogenase	Glyoxylate and dicarboxylate metabolism	map00630	5	1	XM_008813191.1
ec:2.7.1.6 - galactokinase (phosphorylating)	Galactose metabolism, Amino sugar and nucleotide sugar metabolism	map00052, map00520	9, 13	2	XM_008783507.1, XM_008783506.1
ec:2.4.1.34 - synthase	Starch and sucrose metabolism	map00500	17	6	XM_008803647.1, XM_008813690.1, XM_008792990.1, XM_008792987.1, XM_008796340.1, XM_008792988.1
ec:6.1.1.1 - ligase	Aminoacyl-tRNA biosynthesis	map00970	10	1	XM_008803553.1
ec:2.5.1.18 - transferase	Glutathione metabolism, Metabolism of xenobiotics by cytochrome P450, Drug metabolism - cytochrome P450	map00480, map00980, map00982	3, 2, 2	1	XM_008789521.1
ec:1.1.1.22 - 6-dehydrogenase	Ascorbate and aldarate metabolism, Amino sugar and nucleotide sugar metabolism, Pentose and glucuronate interconversions	map00053, map00520, map00040	3, 13, 8	1	XM_008794513.1
ec:2.5.1.1 - geranyl-diphosphate synthase	Terpenoid backbone biosynthesis, Biosynthesis of antibiotics	map00900, map01130	3, 40	1	XM_008786615.1
ec:2.7.1.1 - hexokinase type IV glucokinase	Streptomycin biosynthesis, Galactose metabolism, Fructose and mannose metabolism, Biosynthesis of antibiotics, Amino sugar and nucleotide sugar metabolism, Starch and sucrose metabolism, Neomycin, kanamycin and gentamicin biosynthesis, Glycolysis / Gluconeogenesis	map00521, map00052, map00051, map01130, map00520, map00500, map00524, map00010	2, 9, 12, 40, 13, 17, 2, 11	3	XM_008779118.1, XM_008780393.1, XM_008780392.1
ec:2.7.7.7 - DNA polymerase	Pyrimidine metabolism, Purine metabolism	map00240, map00230	11, 15	6	XM_008783381.1, XM_008783380.1, XM_008808282.1, XM_008783746.1, XM_008808283.1, XM_008808284.1
ec:1.5.99.12 - dehydrogenase	Zeatin biosynthesis	map00908	2	3	LOC103717796, XM_008798382.1, XM_008786249.1
ec:2.3.1.85 - synthase	Fatty acid biosynthesis	map00061	5	2	XM_008796365.1, XM_008796366.1
ec:2.7.2.3 - kinase	Biosynthesis of antibiotics, Carbon fixation in photosynthetic organisms, Glycolysis / Gluconeogenesis	map01130, map00710, map00010	40, 6, 11	4	XM_008811464.1, XM_008811465.1, XM_008811466.1, XM_008811468.1
ec:4.2.2.2 - lyase	Pentose and glucuronate interconversions	map00040	8	1	XM_008791310.1
ec:2.1.1.37 - (cytosine-5-)-methyltransferase	Cysteine and methionine metabolism	map00270	11	1	XM_008807729.1
ec:2.3.1.25 - synthase	Ether lipid metabolism	map00565	4	2	XM_008796452.1, XM_008796453.1
ec:2.7.8.13 - MraY transferase	Peptidoglycan biosynthesis	map00550	2	2	XM_008785715.1, XM_008785716.1
ec:3.1.3.41 - nitrophenyl phosphatase	Aminobenzoate degradation	map00627	3	53	XM_008793976.1, XM_008787280.1, LOC103702350, XM_008802339.1, XM_008813213.1, XM_008803591.1, LOC103719796, XM_008813215.1, XM_008805148.1, XM_008803486.1, XM_008784708.1, XM_008802337.1, XM_008807706.1, XM_008784740.1, XM_008805146.1, XM_008807209.1, XM_008789451.1, XM_008800291.1, XM_008808999.1, XM_008808997.1, LOC103719263, XM_008793003.1, XM_008814168.1, XM_008787277.1, XM_008808416.1, XM_00…
ec:2.7.7.4 - adenylyltransferase	Sulfur metabolism, Selenocompound metabolism, Purine metabolism, Biosynthesis of antibiotics, Monobactam biosynthesis	map00920, map00450, map00230, map01130, map00261	6, 2, 15, 40, 3	2	XM_008783902.1, LOC103701742
ec:3.1.2.4 - hydrolase	Valine, leucine and isoleucine degradation, Propanoate metabolism, beta-Alanine metabolism	map00280, map00640, map00410	1, 4, 3	3	XM_008778265.1, LOC103709723, XM_008810804.1
ec:3.2.1.15 - pectin depolymerase	Pentose and glucuronate interconversions	map00040	8	5	LOC103719685, XM_008791935.1, LOC103706063, LOC103711378, XM_008780674.1
ec:3.1.3.11 - hexose diphosphatase	Methane metabolism, Pentose phosphate pathway, Fructose and mannose metabolism, Biosynthesis of antibiotics, Carbon fixation in photosynthetic organisms, Glycolysis / Gluconeogenesis	map00680, map00030, map00051, map01130, map00710, map00010	5, 5, 12, 40, 6, 11	2	XM_008807706.1, XM_008787209.1
ec:2.8.1.1 - sulfurtransferase	Sulfur metabolism	map00920	6	1	XM_008808959.1
ec:1.1.1.193 - reductase	Riboflavin metabolism	map00740	4	1	XM_008777674.1
ec:4.99.1.3 - cobaltochelatase	Porphyrin and chlorophyll metabolism	map00860	4	1	XM_008784972.1
ec:4.3.1.18 - ammonia-lyase	Glycine, serine and threonine metabolism	map00260	7	1	XM_008789261.1
ec:2.4.1.43 - 4-alpha-galacturonosyltransferase	Amino sugar and nucleotide sugar metabolism	map00520	13	11	XM_008777037.1, XM_008777036.1, XM_008810828.1, XM_008810829.1, XM_008810830.1, XM_008794523.1, XM_008810892.1, XM_008794522.1, XM_008810826.1, XM_008789801.1, XM_008789800.1
ec:2.6.1.1 - transaminase	Tyrosine metabolism, Phenylalanine metabolism, Arginine and proline metabolism, Tropane, piperidine and pyridine alkaloid biosynthesis, Alanine, aspartate and glutamate metabolism, Biosynthesis of antibiotics, Phenylalanine, tyrosine and tryptophan biosynthesis, Carbon fixation in photosynthetic organisms, Cysteine and methionine metabolism, Novobiocin biosynthesis, Isoquinoline alkaloid biosynth…	map00350, map00360, map00330, map00960, map00250, map01130, map00400, map00710, map00270, map00401, map00950, map00220	8, 6, 3, 5, 5, 40, 7, 6, 11, 4, 4, 3	4	XM_008809546.1, XM_008809549.1, XM_008809550.1, XM_008809547.1
ec:2.7.1.159 - 5/6-kinase	Inositol phosphate metabolism, Phosphatidylinositol signaling system	map00562, map04070	5, 5	3	XM_008792188.1, XM_008792191.1, XM_008792189.1
ec:2.4.1.1 - phosphorylase	Starch and sucrose metabolism	map00500	17	1	XM_008782710.1
ec:1.13.11.5 - 1,2-dioxygenase	Tyrosine metabolism, Styrene degradation	map00350, map00643	8, 2	1	XM_008786216.1
ec:6.3.2.17 - synthase	Folate biosynthesis	map00790	3	8	XM_008785589.1, XM_008785594.1, XM_008802031.1, XM_008785595.1, XM_008802032.1, XM_008785590.1, XM_008785592.1, XM_008785591.1
ec:2.7.1.68 - 5-kinase	Inositol phosphate metabolism, Phosphatidylinositol signaling system	map00562, map04070	5, 5	5	XM_008803857.1, XM_008803856.1, XM_008803855.1, XM_008803854.1, XM_008789223.1
ec:1.1.1.8 - dehydrogenase (NAD+)	Glycerophospholipid metabolism	map00564	8	2	XM_008794024.1, XM_008794025.1
ec:1.1.1.38 - dehydrogenase (oxaloacetate-decarboxylating)	Pyruvate metabolism	map00620	11	3	XM_008798529.1, XM_008798532.1, XM_008798530.1
ec:6.1.1.4 - ligase	Aminoacyl-tRNA biosynthesis	map00970	10	1	LOC103696373
ec:1.13.11.18 - dioxygenase	Sulfur metabolism	map00920	6	1	XM_008778813.1
ec:4.4.1.16 - lyase	Selenocompound metabolism	map00450	2	4	XM_008812902.1, XM_008812903.1, XM_008812904.1, XM_008812906.1
ec:1.1.1.94 - dehydrogenase [NAD(P)+]	Glycerophospholipid metabolism	map00564	8	2	XM_008794024.1, XM_008794025.1
ec:1.14.13.88 - 3',5'-hydroxylase	Flavone and flavonol biosynthesis, Flavonoid biosynthesis	map00944, map00941	1, 2	1	LOC103703407
ec:6.3.2.4 - ligase	D-Alanine metabolism, Peptidoglycan biosynthesis	map00473, map00550	1, 2	3	XM_008784375.1, XM_008784377.1, XM_008784376.1
ec:1.14.17.4 - oxidase	Cysteine and methionine metabolism	map00270	11	1	LOC103713802
ec:6.3.5.5 - synthase (glutamine-hydrolysing)	Pyrimidine metabolism, Alanine, aspartate and glutamate metabolism	map00240, map00250	11, 5	1	LOC103696557
ec:2.5.1.85 - diphosphate synthase [geranylgeranyl-diphosphate specific]	Terpenoid backbone biosynthesis	map00900	3	1	XM_008799270.1
ec:2.7.1.11 - phosphohexokinase	Galactose metabolism, Methane metabolism, Pentose phosphate pathway, Fructose and mannose metabolism, Biosynthesis of antibiotics, Glycolysis / Gluconeogenesis	map00052, map00680, map00030, map00051, map01130, map00010	9, 5, 5, 12, 40, 11	7	LOC103716078, XM_008790447.1, XM_008796996.1, XM_008783618.1, XM_008790446.1, XM_008790445.1, XM_008783617.1
ec:3.2.1.37 - 1,4-beta-xylosidase	Amino sugar and nucleotide sugar metabolism	map00520	13	3	XM_008786326.1, LOC103703469, LOC103720637
ec:1.10.2.2 - reductase	Oxidative phosphorylation	map00190	5	1	LOC103712404
ec:5.5.1.6 - isomerase	Flavonoid biosynthesis	map00941	2	2	XM_008806118.1, XM_008806117.1
ec:1.1.3.15 - oxidase	Glyoxylate and dicarboxylate metabolism, Biosynthesis of antibiotics	map00630, map01130	5, 40	1	XM_008813191.1
ec:3.1.3.12 - trehalose 6-phosphatase	Starch and sucrose metabolism	map00500	17	1	XM_008777662.1
ec:2.4.1.12 - synthase (UDP-forming)	Starch and sucrose metabolism	map00500	17	4	XM_008813046.1, XM_008813047.1, XM_008786759.1, XM_008801841.1
ec:3.5.4.26 - deaminase	Riboflavin metabolism	map00740	4	1	XM_008777674.1
ec:1.1.1.39 - dehydrogenase (decarboxylating)	Pyruvate metabolism, Carbon fixation in photosynthetic organisms	map00620, map00710	11, 6	3	XM_008798529.1, XM_008798532.1, XM_008798530.1
ec:2.4.1.221 - GDP-L-fucose:polypeptide fucosyltransferase	Other types of O-glycan biosynthesis	map00514	1	2	XM_008814777.1, XM_008806111.1
ec:1.11.1.6 - equilase	Glyoxylate and dicarboxylate metabolism, Tryptophan metabolism, Biosynthesis of antibiotics	map00630, map00380, map01130	5, 3, 40	1	XM_008791133.1
ec:1.6.5.3 - reductase (H+-translocating)	Oxidative phosphorylation	map00190	5	3	XM_008809099.1, XM_008784481.1, XM_008787943.1
ec:2.7.9.1 - phosphate dikinase	Pyruvate metabolism, Carbon fixation in photosynthetic organisms, Carbon fixation pathways in prokaryotes	map00620, map00710, map00720	11, 6, 4	1	XM_008796871.1
ec:3.1.3.67 - 3-phosphatase	Inositol phosphate metabolism, Phosphatidylinositol signaling system	map00562, map04070	5, 5	1	XM_008790275.1
ec:6.2.1.1 - ligase	Methane metabolism, Pyruvate metabolism, Biosynthesis of antibiotics, Carbon fixation pathways in prokaryotes, Propanoate metabolism, Glycolysis / Gluconeogenesis	map00680, map00620, map01130, map00720, map00640, map00010	5, 11, 40, 4, 4, 11	1	XM_008814257.1
ec:3.1.4.4 - D	Glycerophospholipid metabolism, Ether lipid metabolism	map00564, map00565	8, 4	3	XM_008778301.1, LOC103720595, LOC103697701
ec:1.17.4.1 - reductase	Glutathione metabolism, Pyrimidine metabolism, Purine metabolism	map00480, map00240, map00230	3, 11, 15	2	XM_008787628.1, XM_008787629.1
ec:6.6.1.1 - chelatase	Porphyrin and chlorophyll metabolism	map00860	4	3	XM_008808351.1, XM_008808350.1, LOC103716430
ec:4.3.1.17 - ammonia-lyase	Glycine, serine and threonine metabolism, Biosynthesis of antibiotics, Cysteine and methionine metabolism	map00260, map01130, map00270	7, 40, 11	1	XM_008789261.1
ec:1.1.1.41 - dehydrogenase (NAD+)	Citrate cycle (TCA cycle), Biosynthesis of antibiotics	map00020, map01130	3, 40	2	LOC103701351, XM_008783383.1
ec:3.2.1.45 - psychosine hydrolase	Sphingolipid metabolism, Other glycan degradation	map00600, map00511	5, 2	2	XM_008808759.1, XM_008808762.1
ec:3.1.2.14 - hydrolase	Fatty acid biosynthesis	map00061	5	2	XM_008796365.1, XM_008796366.1
ec:1.4.1.3 - dehydrogenase [NAD(P)+]	D-Glutamine and D-glutamate metabolism, Alanine, aspartate and glutamate metabolism, Nitrogen metabolism, Arginine biosynthesis	map00471, map00250, map00910, map00220	2, 5, 4, 3	1	XM_008807162.1
ec:3.2.1.4 - endo-1,4-beta-D-glucanase	Starch and sucrose metabolism	map00500	17	3	XM_008777528.1, XM_008807372.1, LOC103718509
ec:6.4.1.2 - carboxylase	Fatty acid biosynthesis, Tetracycline biosynthesis, Pyruvate metabolism, Biosynthesis of antibiotics, Aflatoxin biosynthesis, Carbon fixation pathways in prokaryotes, Propanoate metabolism	map00061, map00253, map00620, map01130, map00254, map00720, map00640	5, 1, 11, 40, 1, 4, 4	1	XM_008808633.1
ec:2.4.1.13 - synthase	Starch and sucrose metabolism	map00500	17	1	XM_008791682.1
ec:2.4.1.67 - galactosyltransferase	Galactose metabolism	map00052	9	1	XM_008799258.1
ec:2.7.10.2 - protein-tyrosine kinase	T cell receptor signaling pathway	map04660	2	1	LOC103714124
ec:1.7.99.4 - reductase	Nitrogen metabolism	map00910	4	1	XM_008796303.1
ec:1.1.3.8 - oxidase	Ascorbate and aldarate metabolism	map00053	3	1	XM_008791084.1
ec:2.5.1.75 - dimethylallyltransferase	Zeatin biosynthesis	map00908	2	1	XM_008809266.1
ec:2.5.1.47 - synthase	Sulfur metabolism, Biosynthesis of antibiotics, Cysteine and methionine metabolism	map00920, map01130, map00270	6, 40, 11	1	XM_008781615.1
ec:3.1.3.4 - phosphatase	Sphingolipid metabolism, Glycerophospholipid metabolism, Glycerolipid metabolism, Ether lipid metabolism	map00600, map00564, map00561, map00565	5, 8, 8, 4	3	XM_008793003.1, XM_008793002.1, XM_008793004.1
ec:1.6.99.3 - dehydrogenase	Oxidative phosphorylation	map00190	5	3	XM_008809099.1, XM_008784481.1, XM_008787943.1
ec:6.1.1.5 - ligase	Aminoacyl-tRNA biosynthesis	map00970	10	1	XM_008788522.1
ec:6.3.5.2 - synthase (glutamine-hydrolysing)	Purine metabolism, Drug metabolism - other enzymes	map00230, map00983	15, 3	1	XM_008789295.1
ec:2.4.1.123 - 3-alpha-galactosyltransferase	Galactose metabolism	map00052	9	1	LOC103723459
ec:2.4.1.135 - 3-beta-glucuronosyltransferase	Glycosaminoglycan biosynthesis - chondroitin sulfate / dermatan sulfate, Mannose type O-glycan biosynthesis, Glycosaminoglycan biosynthesis - heparan sulfate / heparin	map00532, map00515, map00534	1, 1, 1	1	XM_008793281.1
ec:2.7.1.107 - kinase (ATP)	Glycerophospholipid metabolism, Glycerolipid metabolism, Phosphatidylinositol signaling system	map00564, map00561, map04070	8, 8, 5	1	XM_008777030.1
ec:3.1.3.5 - uridine 5'-nucleotidase	Pyrimidine metabolism, Purine metabolism, Nicotinate and nicotinamide metabolism	map00240, map00230, map00760	11, 15, 2	6	XM_008805147.1, XM_008805150.1, XM_008805148.1, XM_008814167.1, XM_008814168.1, XM_008805146.1
ec:2.7.4.6 - kinase	Pyrimidine metabolism, Purine metabolism, Biosynthesis of antibiotics	map00240, map00230, map01130	11, 15, 40	1	XM_008801366.1
ec:2.4.2.9 - phosphoribosyltransferase	Pyrimidine metabolism	map00240	11	1	XM_008787289.1
ec:1.3.1.38 - reductase (NADPH)	Fatty acid elongation, Biosynthesis of unsaturated fatty acids	map00062, map01040	2, 2	1	LOC103702847
ec:4.1.1.68 - decarboxylase	Tyrosine metabolism	map00350	8	2	XM_008811988.1, LOC103721684
ec:2.4.1.11 - synthase	Starch and sucrose metabolism	map00500	17	4	XM_008784958.1, XM_008799327.1, XM_008784957.1, XM_008784956.1
ec:4.1.1.50 - decarboxylase	Arginine and proline metabolism, Cysteine and methionine metabolism	map00330, map00270	3, 11	1	LOC103723001
ec:2.6.1.5 - transaminase	Ubiquinone and other terpenoid-quinone biosynthesis, Tyrosine metabolism, Phenylalanine metabolism, Tropane, piperidine and pyridine alkaloid biosynthesis, Biosynthesis of antibiotics, Phenylalanine, tyrosine and tryptophan biosynthesis, Cysteine and methionine metabolism, Novobiocin biosynthesis, Isoquinoline alkaloid biosynthesis	map00130, map00350, map00360, map00960, map01130, map00400, map00270, map00401, map00950	2, 8, 6, 5, 40, 7, 11, 4, 4	4	XM_008809546.1, XM_008809549.1, XM_008809550.1, XM_008809547.1
ec:1.3.1.70 - reductase	Biosynthesis of antibiotics, Steroid biosynthesis	map01130, map00100	40, 1	1	XM_008778344.1
ec:1.11.1.7 - lactoperoxidase	Phenylpropanoid biosynthesis	map00940	2	6	XM_008790463.1, LOC103720378, XM_008813326.1, LOC103715351, XM_008810046.1, XM_008791133.1
ec:3.6.1.3 - adenylpyrophosphatase	Purine metabolism	map00230	15	92	XM_008777648.1, XM_008795340.1, XM_008795342.1, XM_008801412.1, XM_008783462.1, XM_008777644.1, XM_008777646.1, XM_008788890.1, XM_008807537.1, XM_008778085.1, XM_008807535.1, XM_008794164.1, XM_008787670.1, XM_008785126.1, XM_008777684.1, XM_008809231.1, XM_008776934.1, XM_008780697.1, XM_008808147.1, XM_008785128.1, XM_008778684.1, XM_008803291.1, XM_008778682.1, XM_008792939.1, XM_008784063.1,…
ec:6.1.1.7 - ligase	Aminoacyl-tRNA biosynthesis	map00970	10	1	XM_008779791.1
ec:2.4.1.69 - 2-alpha-L-fucosyltransferase	Glycosphingolipid biosynthesis - globo and isoglobo series, Glycosphingolipid biosynthesis - lacto and neolacto series	map00603, map00601	1, 1	2	XM_008807186.1, XM_008777048.1
ec:3.1.3.2 - phosphatase	Aminobenzoate degradation	map00627	3	9	XM_008802339.1, XM_008802338.1, XM_008813213.1, XM_008802337.1, XM_008790011.1, XM_008796403.1, XM_008796401.1, XM_008813215.1, XM_008813214.1
ec:4.2.1.47 - 4,6-dehydratase	Fructose and mannose metabolism, Amino sugar and nucleotide sugar metabolism	map00051, map00520	12, 13	1	LOC103708278
ec:3.6.3.36 - ATPase	Sulfur metabolism	map00920	6	2	XM_008778684.1, XM_008778682.1
ec:2.7.1.90 - 1-phosphotransferase	Pentose phosphate pathway, Fructose and mannose metabolism, Biosynthesis of antibiotics, Glycolysis / Gluconeogenesis	map00030, map00051, map01130, map00010	5, 12, 40, 11	4	XM_008790447.1, XM_008790446.1, XM_008790445.1, LOC103716078
ec:2.7.1.4 - fructokinase (phosphorylating)	Fructose and mannose metabolism, Amino sugar and nucleotide sugar metabolism, Starch and sucrose metabolism	map00051, map00520, map00500	12, 13, 17	2	XM_008779118.1, XM_008780392.1
ec:2.1.3.2 - carbamoyltransferase	Pyrimidine metabolism, Alanine, aspartate and glutamate metabolism	map00240, map00250	11, 5	1	XM_008791469.1
ec:3.1.2.22 - hydrolase	Fatty acid elongation	map00062	2	1	XM_008776816.1
ec:3.6.3.6 - ATPase	Oxidative phosphorylation	map00190	5	3	XM_008800569.1, XM_008800568.1, XM_008796665.1
ec:1.1.2.4 - dehydrogenase (cytochrome)	Pyruvate metabolism	map00620	11	1	XM_008813191.1
ec:4.2.1.75 - synthase	Porphyrin and chlorophyll metabolism	map00860	4	5	XM_008796933.1, XM_008796934.1, XM_008796932.1, XM_008796935.1, XM_008796936.1
ec:1.1.1.21 - reductase	Galactose metabolism, Glycerolipid metabolism, Fructose and mannose metabolism, Pentose and glucuronate interconversions	map00052, map00561, map00051, map00040	9, 8, 12, 8	1	XM_008787287.1
ec:2.7.1.7 - mannokinase (phosphorylating)	Fructose and mannose metabolism, Amino sugar and nucleotide sugar metabolism	map00051, map00520	12, 13	1	XM_008780392.1
ec:1.3.1.1 - dehydrogenase (NAD+)	Pantothenate and CoA biosynthesis, Pyrimidine metabolism, beta-Alanine metabolism	map00770, map00240, map00410	2, 11, 3	1	XM_008777674.1
ec:3.1.1.4 - A2	Glycerophospholipid metabolism, Arachidonic acid metabolism, Ether lipid metabolism, alpha-Linolenic acid metabolism, Linoleic acid metabolism	map00564, map00590, map00565, map00592, map00591	8, 1, 4, 2, 1	2	XM_008806218.1, XM_008806210.1
ec:3.1.3.46 - 2-phosphatase	Fructose and mannose metabolism	map00051	12	1	XM_008796084.1
ec:2.3.1.51 - O-acyltransferase	Glycerophospholipid metabolism, Glycerolipid metabolism	map00564, map00561	8, 8	1	XM_008810063.1
ec:3.2.1.67 - 1,4-alpha-galacturonidase	Pentose and glucuronate interconversions	map00040	8	2	LOC103706063, LOC103711378
ec:2.7.1.40 - kinase	Purine metabolism, Pyruvate metabolism, Biosynthesis of antibiotics, Glycolysis / Gluconeogenesis	map00230, map00620, map01130, map00010	15, 11, 40, 11	3	XM_008788072.1, XM_008788073.1, XM_008785622.1
ec:4.3.1.19 - ammonia-lyase	Glycine, serine and threonine metabolism, Biosynthesis of antibiotics, Valine, leucine and isoleucine biosynthesis	map00260, map01130, map00290	7, 40, 2	1	XM_008789261.1
ec:3.5.1.4 - acylamidase	Aminobenzoate degradation, Tryptophan metabolism, Phenylalanine metabolism, Arginine and proline metabolism, Styrene degradation	map00627, map00380, map00360, map00330, map00643	3, 3, 6, 3, 2	1	XM_008798864.1
ec:2.1.1.43 - N-methyltransferase	Lysine degradation	map00310	2	6	XM_008813893.1, XM_008783400.1, XM_008811433.1, XM_008810609.1, XM_008783398.1, XM_008810603.1
ec:5.4.2.8 - mannose phosphomutase	Fructose and mannose metabolism, Amino sugar and nucleotide sugar metabolism	map00051, map00520	12, 13	1	XM_008786840.1
ec:2.3.1.1 - N-acetyltransferase	Biosynthesis of antibiotics, Arginine biosynthesis	map01130, map00220	40, 3	3	XM_008797426.1, XM_008797427.1, XM_008797428.1
ec:2.7.4.22 - kinase	Pyrimidine metabolism	map00240	11	1	XM_008777913.1
ec:3.2.1.21 - gentiobiase	Cyanoamino acid metabolism, Phenylpropanoid biosynthesis, Starch and sucrose metabolism	map00460, map00940, map00500	1, 2, 17	6	XM_008802892.1, LOC103700772, LOC103720637, XM_008779745.1, XM_008779746.1, XM_008779747.1
ec:4.1.1.15 - decarboxylase	Alanine, aspartate and glutamate metabolism, Butanoate metabolism, beta-Alanine metabolism, Taurine and hypotaurine metabolism	map00250, map00650, map00410, map00430	5, 2, 3, 1	1	LOC103713089
ec:3.2.1.2 - saccharogen amylase	Starch and sucrose metabolism	map00500	17	3	XM_008779074.1, LOC103695546, XM_008779073.1
ec:2.7.7.6 - RNA polymerase	Pyrimidine metabolism, Purine metabolism	map00240, map00230	11, 15	1	XM_008805033.1
ec:3.1.3.18 - phosphatase	Glyoxylate and dicarboxylate metabolism, Biosynthesis of antibiotics	map00630, map01130	5, 40	1	XM_008791744.1
ec:4.2.1.20 - synthase	Glycine, serine and threonine metabolism, Biosynthesis of antibiotics, Phenylalanine, tyrosine and tryptophan biosynthesis	map00260, map01130, map00400	7, 40, 7	2	XM_008780506.1, XM_008787942.1
ec:2.3.1.50 - C-palmitoyltransferase	Sphingolipid metabolism	map00600	5	1	XM_008776920.1
ec:2.7.8.5 - 1-phosphatidyltransferase	Glycerophospholipid metabolism	map00564	8	1	XM_008790794.1
ec:2.3.2.4 - gamma-glutamyl-amino acid cyclotransferase	Glutathione metabolism	map00480	3	6	XM_008779096.1, XM_008779097.1, XM_008779098.1, XM_008779101.1, XM_008779102.1, XM_008779100.1
ec:2.6.1.83 - aminotransferase	Biosynthesis of antibiotics, Lysine biosynthesis	map01130, map00300	40, 4	2	XM_008802403.1, XM_008802404.1
ec:3.6.1.15 - phosphatase	Purine metabolism, Thiamine metabolism	map00230, map00730	15, 1	137	XM_008795340.1, XM_008801412.1, XM_008808964.1, XM_008777646.1, XM_008809741.1, XM_008788357.1, XM_008778085.1, XM_008807535.1, XM_008794164.1, XM_008785799.1, LOC103714771, XM_008787670.1, XM_008809233.1, XM_008777684.1, XM_008792725.1, XM_008808147.1, XM_008785128.1, XM_008778684.1, XM_008803291.1, XM_008788425.1, XM_008802641.1, XM_008794364.1, XM_008783746.1, XM_008806162.1, XM_008790300.1, X…
ec:6.1.1.2 - ligase	Aminoacyl-tRNA biosynthesis	map00970	10	2	XM_008790050.1, XM_008797694.1
ec:2.7.1.2 - glucokinase (phosphorylating)	Streptomycin biosynthesis, Galactose metabolism, Biosynthesis of antibiotics, Amino sugar and nucleotide sugar metabolism, Starch and sucrose metabolism, Neomycin, kanamycin and gentamicin biosynthesis, Glycolysis / Gluconeogenesis	map00521, map00052, map01130, map00520, map00500, map00524, map00010	2, 9, 40, 13, 17, 2, 11	1	XM_008780392.1
ec:3.2.1.55 - end alpha-L-arabinofuranosidase	Amino sugar and nucleotide sugar metabolism	map00520	13	4	XM_008779850.1, XM_008786326.1, LOC103720637, LOC103703469
ec:2.7.7.2 - synthetase	Riboflavin metabolism	map00740	4	1	XM_008791744.1
ec:2.4.1.46 - synthase	Glycerolipid metabolism	map00561	8	2	XM_008790582.1, LOC103710116
ec:3.6.1.1 - diphosphatase	Oxidative phosphorylation	map00190	5	3	XM_008786700.1, XM_008783186.1, XM_008783185.1
ec:4.2.1.2 - hydratase	Citrate cycle (TCA cycle), Pyruvate metabolism, Biosynthesis of antibiotics, Carbon fixation pathways in prokaryotes	map00020, map00620, map01130, map00720	3, 11, 40, 4	2	LOC103711440, XM_008797579.1
ec:6.1.1.9 - ligase	Aminoacyl-tRNA biosynthesis	map00970	10	1	XM_008779855.1
ec:6.2.1.3 - ligase	Fatty acid biosynthesis, Fatty acid degradation	map00061, map00071	5, 1	1	XM_008813059.1
ec:3.6.2.1 - adenosine 5-phosphosulfate sulfohydrolase	Sulfur metabolism	map00920	6	1	XM_008793516.1
ec:2.7.4.14 - kinase	Pyrimidine metabolism	map00240	11	2	XM_008786417.1, XM_008786418.1
ec:2.4.1.21 - synthase (glycosyl-transferring)	Starch and sucrose metabolism	map00500	17	1	XM_008784958.1
ec:6.1.1.15 - ligase	Aminoacyl-tRNA biosynthesis	map00970	10	1	XM_008802223.1
ec:2.3.1.75 - O-fatty-acyltransferase	Cutin, suberine and wax biosynthesis	map00073	2	2	LOC103709521, XM_008794932.1
ec:3.5.4.4 - deaminase	Purine metabolism	map00230	15	2	XM_008792893.1, XM_008792894.1
ec:4.2.1.91 - dehydratase	Biosynthesis of antibiotics, Phenylalanine, tyrosine and tryptophan biosynthesis	map01130, map00400	40, 7	2	XM_008810204.1, LOC103717694
ec:2.4.1.17 - 1-naphthol glucuronyltransferase	Porphyrin and chlorophyll metabolism, Steroid hormone biosynthesis, Drug metabolism - other enzymes, Ascorbate and aldarate metabolism, Metabolism of xenobiotics by cytochrome P450, Drug metabolism - cytochrome P450, Retinol metabolism, Pentose and glucuronate interconversions	map00860, map00140, map00983, map00053, map00980, map00982, map00830, map00040	4, 1, 3, 3, 2, 2, 1, 8	1	XM_008793281.1
ec:2.7.1.105 - phosphofructokinase 2	Fructose and mannose metabolism	map00051	12	1	XM_008796084.1
ec:3.1.3.16 - phosphatase	T cell receptor signaling pathway, Th1 and Th2 cell differentiation	map04660, map04658	2, 1	24	XM_008789451.1, XM_008793976.1, XM_008787280.1, XM_008800291.1, XM_008808999.1, XM_008797240.1, XM_008808997.1, XM_008800292.1, XM_008803591.1, LOC103719796, XM_008787277.1, XM_008790275.1, XM_008809196.1, XM_008787275.1, LOC103716499, XM_008790869.1, XM_008803486.1, XM_008784708.1, XM_008784709.1, XM_008807033.1, XM_008807214.1, XM_008803493.1, XM_008807209.1, XM_008803481.1
ec:2.7.1.134 - 1-kinase	Inositol phosphate metabolism	map00562	5	3	XM_008792188.1, XM_008792191.1, XM_008792189.1
ec:5.3.1.16 - isomerase	Histidine metabolism	map00340	2	1	XM_008802562.1
ec:2.5.1.84 - synthase [geranyl-diphosphate specific]	Terpenoid backbone biosynthesis	map00900	3	1	XM_008799270.1
ec:6.1.1.12 - ligase	Aminoacyl-tRNA biosynthesis	map00970	10	1	XM_008796663.1
ec:3.5.1.19 - nicotinamide deaminase	Nicotinate and nicotinamide metabolism	map00760	2	1	XM_008812612.1
ec:2.6.1.57 - transaminase	Tyrosine metabolism, Phenylalanine metabolism, Tropane, piperidine and pyridine alkaloid biosynthesis, Biosynthesis of antibiotics, Phenylalanine, tyrosine and tryptophan biosynthesis, Cysteine and methionine metabolism, Novobiocin biosynthesis, Isoquinoline alkaloid biosynthesis, Lysine biosynthesis	map00350, map00360, map00960, map01130, map00400, map00270, map00401, map00950, map00300	8, 6, 5, 40, 7, 11, 4, 4, 4	4	XM_008809546.1, XM_008809549.1, XM_008809550.1, XM_008809547.1
ec:3.1.7.2 - 3'-diphosphatase	Purine metabolism	map00230	15	1	XM_008791684.1
ec:4.1.1.2 - decarboxylase	Glyoxylate and dicarboxylate metabolism	map00630	5	2	XM_008809390.1, XM_008810294.1
ec:2.7.6.5 - diphosphokinase	Purine metabolism	map00230	15	1	XM_008791684.1
ec:2.4.1.15 - synthase (UDP-forming)	Starch and sucrose metabolism	map00500	17	1	XM_008777662.1
ec:1.5.3.1 - oxidase	Glycine, serine and threonine metabolism	map00260	7	1	LOC103714115
ec:2.6.1.9 - transaminase	Tyrosine metabolism, Phenylalanine metabolism, Tropane, piperidine and pyridine alkaloid biosynthesis, Biosynthesis of antibiotics, Phenylalanine, tyrosine and tryptophan biosynthesis, Novobiocin biosynthesis, Histidine metabolism	map00350, map00360, map00960, map01130, map00400, map00401, map00340	8, 6, 5, 40, 7, 4, 2	4	XM_008809546.1, XM_008809549.1, XM_008809550.1, XM_008809547.1
ec:2.7.1.29 - kinase	Glycerolipid metabolism, Methane metabolism	map00561, map00680	8, 5	2	XM_008789674.1, XM_008789675.1
ec:1.7.1.1 - reductase (NADH)	Nitrogen metabolism	map00910	4	1	XM_008796303.1
ec:2.7.6.1 - diphosphokinase	Pentose phosphate pathway, Purine metabolism, Biosynthesis of antibiotics	map00030, map00230, map01130	5, 15, 40	3	XM_008779579.1, XM_008788802.1, XM_008788803.1
ec:6.1.1.22 - ligase	Aminoacyl-tRNA biosynthesis	map00970	10	2	XM_008797871.1, LOC103715211
ec:1.2.4.2 - dehydrogenase (succinyl-transferring)	Citrate cycle (TCA cycle), Tryptophan metabolism, Biosynthesis of antibiotics, Lysine degradation	map00020, map00380, map01130, map00310	3, 3, 40, 2	1	XM_008796684.1
ec:4.2.1.51 - dehydratase	Biosynthesis of antibiotics, Phenylalanine, tyrosine and tryptophan biosynthesis	map01130, map00400	40, 7	2	XM_008810204.1, LOC103717694
ec:2.7.1.26 - kinase	Riboflavin metabolism	map00740	4	1	XM_008791744.1
ec:2.2.1.6 - synthase	Pantothenate and CoA biosynthesis, C5-Branched dibasic acid metabolism, Biosynthesis of antibiotics, Valine, leucine and isoleucine biosynthesis, Butanoate metabolism	map00770, map00660, map01130, map00290, map00650	2, 1, 40, 2, 2	2	XM_008802771.1, XM_008802762.1
ec:4.1.2.25 - aldolase	Folate biosynthesis	map00790	3	1	XM_008811666.1
ec:1.7.1.3 - reductase (NADPH)	Nitrogen metabolism	map00910	4	1	XM_008796303.1
ec:1.1.1.28 - dehydrogenase	Pyruvate metabolism	map00620	11	1	XM_008813191.1
ec:3.2.1.48 - alpha-glucosidase	Starch and sucrose metabolism	map00500	17	2	LOC103705165, LOC103701289
ec:2.7.2.4 - kinase	Glycine, serine and threonine metabolism, Biosynthesis of antibiotics, Monobactam biosynthesis, Cysteine and methionine metabolism, Lysine biosynthesis	map00260, map01130, map00261, map00270, map00300	7, 40, 3, 11, 4	1	XM_008778722.1
ec:3.2.1.106 - glucosidase	N-Glycan biosynthesis	map00510	1	1	XM_008790643.1
ec:1.1.1.2 - dehydrogenase (NADP+)	Glycerolipid metabolism, Biosynthesis of antibiotics, Caprolactam degradation, Glycolysis / Gluconeogenesis, Pentose and glucuronate interconversions	map00561, map01130, map00930, map00010, map00040	8, 40, 1, 11, 8	1	XM_008787287.1
ec:4.2.1.92 - dehydratase	alpha-Linolenic acid metabolism	map00592	2	1	XM_008794397.1
ec:5.4.2.3 - mutase	Biosynthesis of antibiotics, Amino sugar and nucleotide sugar metabolism	map01130, map00520	40, 13	2	XM_008790614.1, XM_008790606.1
ec:1.17.1.8 - reductase	Biosynthesis of antibiotics, Monobactam biosynthesis, Lysine biosynthesis	map01130, map00261, map00300	40, 3, 4	3	LOC103720459, XM_008797162.1, XM_008797161.1
ec:3.2.1.14 - chitodextrinase	Amino sugar and nucleotide sugar metabolism	map00520	13	3	XM_008812605.1, LOC103714742, XM_008812606.1
ec:3.1.3.36 - 5-phosphatase	Inositol phosphate metabolism, Phosphatidylinositol signaling system	map00562, map04070	5, 5	1	XM_008808416.1
ec:3.1.1.1 - ali-esterase	Drug metabolism - other enzymes	map00983	3	17	XM_008805017.1, XM_008806303.1, XM_008806302.1, XM_008776816.1, LOC103701397, LOC103704263, LOC103696373, XM_008787483.1, XM_008779855.1, LOC103723292, XM_008787485.1, XM_008788522.1, XM_008806249.1, XM_008806218.1, XM_008806407.1, XM_008783434.1, XM_008806210.1
ec:5.3.1.6 - isomerase	Pentose phosphate pathway, Fructose and mannose metabolism, Biosynthesis of antibiotics, Carbon fixation in photosynthetic organisms	map00030, map00051, map01130, map00710	5, 12, 40, 6	3	XM_008811525.1, XM_008811526.1, XM_008811527.1
ec:2.4.1.18 - branching enzyme	Starch and sucrose metabolism	map00500	17	4	XM_008782657.1, XM_008782684.1, XM_008782665.1, XM_008782674.1
ec:3.2.1.23 - lactase (ambiguous)	Sphingolipid metabolism, Galactose metabolism, Other glycan degradation, Glycosphingolipid biosynthesis - ganglio series, Glycosaminoglycan degradation	map00600, map00052, map00511, map00604, map00531	5, 9, 2, 1, 1	6	XM_008800886.1, XM_008800889.1, LOC103698042, XM_008800887.1, XM_008800890.1, XM_008800888.1
