# Supplementary material for: Differential DNA methylation and transcription profiles in date palm roots exposed to salinity
Source: PLoS One. 2018 Jan 19;13(1):e0191492. doi: 10.1371/journal.pone.0191492 (PMC5774813; doi:10.1371/journal.pone.0191492)
Supplement: S9 Table — (XLSX) [file pone.0191492.s017.xlsx]

## Sheet: Sheet1
Table S9. Mapping of DMGs for the mCHG sequence context on the metabolic pathways based on annotated coding enzymes.
Enzyme	Pathway	Pathway ID	Nunmer of Enzymes in Pathway	Number of Sequences in Pathway	Sequences
ec:6.1.1.14 - ligase	Aminoacyl-tRNA biosynthesis	map00970	10	6	XM_008777783.1, LOC103699697, XM_008777784.1, XM_008781698.1, LOC103699295, XM_008777782.1
ec:6.3.2.12 - synthase	Folate biosynthesis	map00790	3	2	XM_008785590.1, XM_008785589.1
ec:2.3.1.20 - O-acyltransferase	Cutin, suberine and wax biosynthesis, Glycerolipid metabolism	map00073, map00561	2, 8	5	LOC103709521, XM_008794932.1, XM_008806361.1, XM_008794980.1, XM_008794981.1
ec:5.1.1.10 - racemase	Glycine, serine and threonine metabolism, Cysteine and methionine metabolism, D-Arginine and D-ornithine metabolism, D-Glutamine and D-glutamate metabolism	map00260, map00270, map00472, map00471	7, 10, 1, 2	1	XM_008789261.1
ec:3.1.1.11 - pectin demethoxylase	Pentose and glucuronate interconversions	map00040	8	5	XM_008805017.1, LOC103701397, LOC103723292, XM_008806249.1, XM_008783434.1
ec:1.1.1.237 - reductase	Phenylalanine metabolism, Tropane, piperidine and pyridine alkaloid biosynthesis, Ubiquinone and other terpenoid-quinone biosynthesis, Tyrosine metabolism	map00360, map00960, map00130, map00350	6, 5, 4, 9	1	XM_008791171.1
ec:1.14.19.2 - 9-desaturase	Fatty acid biosynthesis, Biosynthesis of unsaturated fatty acids	map00061, map01040	5, 2	1	LOC103696848
ec:4.4.1.5 - lyase	Pyruvate metabolism	map00620	10	2	XM_008778399.1, XM_008785014.1
ec:3.2.1.26 - invertase	Starch and sucrose metabolism, Galactose metabolism	map00500, map00052	17, 9	2	LOC103705165, LOC103701289
ec:1.10.3.1 - oxidase	Isoquinoline alkaloid biosynthesis, Tyrosine metabolism	map00950, map00350	5, 9	1	XM_008781095.1
ec:4.2.1.11 - hydratase	Methane metabolism, Biosynthesis of antibiotics, Glycolysis / Gluconeogenesis	map00680, map01130, map00010	6, 41, 10	1	XM_008800730.1
ec:4.1.2.27 - aldolase	Sphingolipid metabolism	map00600	6	1	XM_008809888.1
ec:1.1.99.14 - dehydrogenase	Glyoxylate and dicarboxylate metabolism	map00630	5	1	XM_008813191.1
ec:2.7.1.6 - galactokinase (phosphorylating)	Amino sugar and nucleotide sugar metabolism, Galactose metabolism	map00520, map00052	13, 9	2	XM_008783507.1, XM_008783506.1
ec:2.4.1.34 - synthase	Starch and sucrose metabolism	map00500	17	8	XM_008796290.1, XM_008792990.1, XM_008803647.1, XM_008813690.1, XM_008792987.1, XM_008777318.1, XM_008796340.1, XM_008792988.1
ec:2.5.1.18 - transferase	Glutathione metabolism, Metabolism of xenobiotics by cytochrome P450, Drug metabolism - cytochrome P450	map00480, map00980, map00982	3, 2, 2	3	XM_008789521.1, LOC103709648, LOC103710563
ec:1.1.1.22 - 6-dehydrogenase	Amino sugar and nucleotide sugar metabolism, Ascorbate and aldarate metabolism, Pentose and glucuronate interconversions	map00520, map00053, map00040	13, 3, 8	1	XM_008794513.1
ec:2.5.1.1 - geranyl-diphosphate synthase	Biosynthesis of antibiotics, Terpenoid backbone biosynthesis	map01130, map00900	41, 4	1	XM_008786615.1
ec:2.7.1.1 - hexokinase type IV glucokinase	Biosynthesis of antibiotics, Amino sugar and nucleotide sugar metabolism, Streptomycin biosynthesis, Starch and sucrose metabolism, Galactose metabolism, Glycolysis / Gluconeogenesis, Neomycin, kanamycin and gentamicin biosynthesis, Fructose and mannose metabolism	map01130, map00520, map00521, map00500, map00052, map00010, map00524, map00051	41, 13, 2, 17, 9, 10, 2, 12	3	XM_008779118.1, XM_008780393.1, XM_008780392.1
ec:2.7.7.7 - DNA polymerase	Pyrimidine metabolism, Purine metabolism	map00240, map00230	11, 15	8	XM_008783381.1, XM_008783380.1, XM_008808282.1, XM_008808283.1, XM_008808284.1, XM_008803883.1, XM_008783746.1, XM_008796815.1
ec:1.5.99.12 - dehydrogenase	Zeatin biosynthesis	map00908	2	4	XM_008807555.1, LOC103717796, XM_008798382.1, XM_008786249.1
ec:2.3.1.85 - synthase	Fatty acid biosynthesis	map00061	5	2	XM_008796365.1, XM_008796366.1
ec:2.7.2.3 - kinase	Biosynthesis of antibiotics, Glycolysis / Gluconeogenesis, Carbon fixation in photosynthetic organisms	map01130, map00010, map00710	41, 10, 6	4	XM_008811464.1, XM_008811465.1, XM_008811466.1, XM_008811468.1
ec:4.2.2.2 - lyase	Pentose and glucuronate interconversions	map00040	8	1	XM_008791310.1
ec:2.1.1.37 - (cytosine-5-)-methyltransferase	Cysteine and methionine metabolism	map00270	10	1	XM_008807729.1
ec:1.14.11.13 - 2beta-dioxygenase	Diterpenoid biosynthesis	map00904	1	1	XM_008782951.1
ec:2.3.1.25 - synthase	Ether lipid metabolism	map00565	4	2	XM_008796452.1, XM_008796453.1
ec:2.4.1.260 - alpha-1,6-mannosyltransferase	Various types of N-glycan biosynthesis, N-Glycan biosynthesis	map00513, map00510	1, 3	6	XM_008787956.1, XM_008787960.1, XM_008787955.1, XM_008787958.1, XM_008787957.1, LOC103704603
ec:2.7.8.13 - MraY transferase	Peptidoglycan biosynthesis	map00550	2	2	XM_008785715.1, XM_008785716.1
ec:3.1.3.41 - nitrophenyl phosphatase	Aminobenzoate degradation	map00627	3	52	XM_008793976.1, XM_008787280.1, LOC103702350, XM_008802339.1, XM_008813213.1, LOC103719796, XM_008790457.1, XM_008813215.1, XM_008805148.1, XM_008803486.1, XM_008784708.1, XM_008802337.1, XM_008807706.1, XM_008784740.1, XM_008805146.1, XM_008807209.1, XM_008789451.1, XM_008800291.1, XM_008808999.1, XM_008808997.1, LOC103719263, XM_008793003.1, XM_008814168.1, XM_008787277.1, XM_008808416.1, XM_00…
ec:2.7.7.4 - adenylyltransferase	Sulfur metabolism, Biosynthesis of antibiotics, Selenocompound metabolism, Purine metabolism, Monobactam biosynthesis	map00920, map01130, map00450, map00230, map00261	6, 41, 3, 15, 3	2	XM_008783902.1, LOC103701742
ec:3.1.2.4 - hydrolase	Valine, leucine and isoleucine degradation, Propanoate metabolism, beta-Alanine metabolism	map00280, map00640, map00410	1, 3, 3	3	XM_008778265.1, LOC103709723, XM_008810804.1
ec:3.2.1.15 - pectin depolymerase	Pentose and glucuronate interconversions	map00040	8	6	LOC103719685, XM_008793165.1, XM_008791935.1, LOC103706063, LOC103711378, XM_008780674.1
ec:3.1.3.11 - hexose diphosphatase	Methane metabolism, Biosynthesis of antibiotics, Glycolysis / Gluconeogenesis, Fructose and mannose metabolism, Carbon fixation in photosynthetic organisms, Pentose phosphate pathway	map00680, map01130, map00010, map00051, map00710, map00030	6, 41, 10, 12, 6, 5	2	XM_008807706.1, XM_008787209.1
ec:2.8.1.1 - sulfurtransferase	Sulfur metabolism	map00920	6	1	XM_008808959.1
ec:1.1.1.193 - reductase	Riboflavin metabolism	map00740	4	1	XM_008777674.1
ec:4.99.1.3 - cobaltochelatase	Porphyrin and chlorophyll metabolism	map00860	5	1	XM_008784972.1
ec:4.3.1.18 - ammonia-lyase	Glycine, serine and threonine metabolism	map00260	7	1	XM_008789261.1
ec:2.4.1.43 - 4-alpha-galacturonosyltransferase	Amino sugar and nucleotide sugar metabolism	map00520	13	12	XM_008777037.1, XM_008777036.1, XM_008810828.1, XM_008810829.1, XM_008810830.1, XM_008794523.1, XM_008810892.1, XM_008794522.1, XM_008787732.1, XM_008810826.1, XM_008789801.1, XM_008789800.1
ec:2.6.1.1 - transaminase	Phenylalanine metabolism, Biosynthesis of antibiotics, Tropane, piperidine and pyridine alkaloid biosynthesis, Alanine, aspartate and glutamate metabolism, Arginine biosynthesis, Phenylalanine, tyrosine and tryptophan biosynthesis, Isoquinoline alkaloid biosynthesis, Tyrosine metabolism, Cysteine and methionine metabolism, Carbon fixation in photosynthetic organisms, Novobiocin biosynthesis, Argi…	map00360, map01130, map00960, map00250, map00220, map00400, map00950, map00350, map00270, map00710, map00401, map00330	6, 41, 5, 5, 3, 7, 5, 9, 10, 6, 4, 4	4	XM_008809546.1, XM_008809549.1, XM_008809550.1, XM_008809547.1
ec:2.7.1.159 - 5/6-kinase	Inositol phosphate metabolism, Phosphatidylinositol signaling system	map00562, map04070	5, 5	4	XM_008798024.1, XM_008792188.1, XM_008792191.1, XM_008792189.1
ec:2.4.1.1 - phosphorylase	Starch and sucrose metabolism	map00500	17	1	XM_008782710.1
ec:1.13.11.5 - 1,2-dioxygenase	Styrene degradation, Tyrosine metabolism	map00643, map00350	2, 9	1	XM_008786216.1
ec:6.3.2.17 - synthase	Folate biosynthesis	map00790	3	9	XM_008781942.1, XM_008785589.1, XM_008785594.1, XM_008802031.1, XM_008785595.1, XM_008802032.1, XM_008785590.1, XM_008785592.1, XM_008785591.1
ec:2.7.1.68 - 5-kinase	Inositol phosphate metabolism, Phosphatidylinositol signaling system	map00562, map04070	5, 5	4	XM_008803857.1, XM_008803856.1, XM_008803855.1, XM_008803854.1
ec:1.1.1.8 - dehydrogenase (NAD+)	Glycerophospholipid metabolism	map00564	9	2	XM_008794024.1, XM_008794025.1
ec:1.1.1.38 - dehydrogenase (oxaloacetate-decarboxylating)	Pyruvate metabolism	map00620	10	3	XM_008798529.1, XM_008798532.1, XM_008798530.1
ec:6.1.1.4 - ligase	Aminoacyl-tRNA biosynthesis	map00970	10	2	XM_008777807.1, LOC103696373
ec:1.13.11.18 - dioxygenase	Sulfur metabolism	map00920	6	1	XM_008778813.1
ec:4.4.1.16 - lyase	Selenocompound metabolism	map00450	3	4	XM_008812902.1, XM_008812903.1, XM_008812904.1, XM_008812906.1
ec:1.1.1.94 - dehydrogenase [NAD(P)+]	Glycerophospholipid metabolism	map00564	9	2	XM_008794024.1, XM_008794025.1
ec:1.14.13.88 - 3',5'-hydroxylase	Flavonoid biosynthesis, Flavone and flavonol biosynthesis	map00941, map00944	2, 1	1	LOC103703407
ec:6.3.2.4 - ligase	D-Alanine metabolism, Peptidoglycan biosynthesis	map00473, map00550	1, 2	3	XM_008784375.1, XM_008784377.1, XM_008784376.1
ec:1.14.17.4 - oxidase	Cysteine and methionine metabolism	map00270	10	1	LOC103713802
ec:6.3.5.5 - synthase (glutamine-hydrolysing)	Alanine, aspartate and glutamate metabolism, Pyrimidine metabolism	map00250, map00240	5, 11	1	LOC103696557
ec:2.5.1.85 - diphosphate synthase [geranylgeranyl-diphosphate specific]	Terpenoid backbone biosynthesis	map00900	4	1	XM_008799270.1
ec:2.7.1.11 - phosphohexokinase	Methane metabolism, Biosynthesis of antibiotics, Galactose metabolism, Glycolysis / Gluconeogenesis, Fructose and mannose metabolism, Pentose phosphate pathway	map00680, map01130, map00052, map00010, map00051, map00030	6, 41, 9, 10, 12, 5	7	LOC103716078, XM_008790447.1, XM_008796996.1, XM_008783618.1, XM_008790446.1, XM_008790445.1, XM_008783617.1
ec:3.2.1.37 - 1,4-beta-xylosidase	Amino sugar and nucleotide sugar metabolism	map00520	13	3	XM_008786326.1, LOC103703469, LOC103720637
ec:5.5.1.6 - isomerase	Flavonoid biosynthesis	map00941	2	2	XM_008806118.1, XM_008806117.1
ec:1.1.3.15 - oxidase	Biosynthesis of antibiotics, Glyoxylate and dicarboxylate metabolism	map01130, map00630	41, 5	1	XM_008813191.1
ec:3.1.3.12 - trehalose 6-phosphatase	Starch and sucrose metabolism	map00500	17	1	XM_008777662.1
ec:2.4.1.12 - synthase (UDP-forming)	Starch and sucrose metabolism	map00500	17	3	XM_008813046.1, XM_008813047.1, XM_008786759.1
ec:3.5.4.26 - deaminase	Riboflavin metabolism	map00740	4	1	XM_008777674.1
ec:1.1.1.39 - dehydrogenase (decarboxylating)	Pyruvate metabolism, Carbon fixation in photosynthetic organisms	map00620, map00710	10, 6	3	XM_008798529.1, XM_008798532.1, XM_008798530.1
ec:2.4.1.221 - GDP-L-fucose:polypeptide fucosyltransferase	Other types of O-glycan biosynthesis	map00514	1	2	XM_008814777.1, XM_008806111.1
ec:1.11.1.6 - equilase	Biosynthesis of antibiotics, Tryptophan metabolism, Glyoxylate and dicarboxylate metabolism	map01130, map00380, map00630	41, 3, 5	1	XM_008791133.1
ec:1.6.5.3 - reductase (H+-translocating)	Oxidative phosphorylation	map00190	4	3	XM_008809099.1, XM_008784481.1, XM_008787943.1
ec:2.7.9.1 - phosphate dikinase	Carbon fixation pathways in prokaryotes, Pyruvate metabolism, Carbon fixation in photosynthetic organisms	map00720, map00620, map00710	4, 10, 6	1	XM_008796871.1
ec:3.1.3.67 - 3-phosphatase	Inositol phosphate metabolism, Phosphatidylinositol signaling system	map00562, map04070	5, 5	1	XM_008790275.1
ec:2.4.1.80 - glucosyltransferase	Sphingolipid metabolism	map00600	6	1	XM_008798994.1
ec:6.2.1.1 - ligase	Methane metabolism, Biosynthesis of antibiotics, Carbon fixation pathways in prokaryotes, Pyruvate metabolism, Glycolysis / Gluconeogenesis, Propanoate metabolism	map00680, map01130, map00720, map00620, map00010, map00640	6, 41, 4, 10, 10, 3	1	XM_008814257.1
ec:3.1.4.4 - D	Ether lipid metabolism, Glycerophospholipid metabolism	map00565, map00564	4, 9	4	XM_008778301.1, XM_008786839.1, LOC103720595, LOC103697701
ec:1.17.4.1 - reductase	Glutathione metabolism, Pyrimidine metabolism, Purine metabolism	map00480, map00240, map00230	3, 11, 15	2	XM_008787628.1, XM_008787629.1
ec:6.6.1.1 - chelatase	Porphyrin and chlorophyll metabolism	map00860	5	3	XM_008808351.1, XM_008808350.1, LOC103716430
ec:4.3.1.17 - ammonia-lyase	Glycine, serine and threonine metabolism, Biosynthesis of antibiotics, Cysteine and methionine metabolism	map00260, map01130, map00270	7, 41, 10	1	XM_008789261.1
ec:1.1.1.41 - dehydrogenase (NAD+)	Biosynthesis of antibiotics, Citrate cycle (TCA cycle)	map01130, map00020	41, 3	2	LOC103701351, XM_008783383.1
ec:3.2.1.45 - psychosine hydrolase	Sphingolipid metabolism, Other glycan degradation	map00600, map00511	6, 2	2	XM_008808759.1, XM_008808762.1
ec:3.1.2.14 - hydrolase	Fatty acid biosynthesis	map00061	5	2	XM_008796365.1, XM_008796366.1
ec:1.4.1.3 - dehydrogenase [NAD(P)+]	Alanine, aspartate and glutamate metabolism, Arginine biosynthesis, Nitrogen metabolism, D-Glutamine and D-glutamate metabolism	map00250, map00220, map00910, map00471	5, 3, 1, 2	1	XM_008807162.1
ec:3.2.1.4 - endo-1,4-beta-D-glucanase	Starch and sucrose metabolism	map00500	17	1	XM_008777528.1
ec:6.4.1.2 - carboxylase	Aflatoxin biosynthesis, Biosynthesis of antibiotics, Carbon fixation pathways in prokaryotes, Pyruvate metabolism, Tetracycline biosynthesis, Fatty acid biosynthesis, Propanoate metabolism	map00254, map01130, map00720, map00620, map00253, map00061, map00640	1, 41, 4, 10, 1, 5, 3	1	XM_008808633.1
ec:3.1.1.45 - maleylacetate enol-lactonase	Toluene degradation, Chlorocyclohexane and chlorobenzene degradation, Fluorobenzoate degradation	map00623, map00361, map00364	1, 1, 1	1	XM_008804427.1
ec:4.6.1.12 - 2,4-cyclodiphosphate synthase	Biosynthesis of antibiotics, Terpenoid backbone biosynthesis	map01130, map00900	41, 4	1	XM_008803580.1
ec:2.4.1.13 - synthase	Starch and sucrose metabolism	map00500	17	1	XM_008791682.1
ec:2.4.1.67 - galactosyltransferase	Galactose metabolism	map00052	9	1	XM_008799258.1
ec:2.7.10.2 - protein-tyrosine kinase	T cell receptor signaling pathway	map04660	2	2	LOC103714124, XM_008801769.1
ec:1.1.3.8 - oxidase	Ascorbate and aldarate metabolism	map00053	3	1	XM_008791084.1
ec:2.5.1.75 - dimethylallyltransferase	Zeatin biosynthesis	map00908	2	1	XM_008809266.1
ec:2.5.1.47 - synthase	Sulfur metabolism, Biosynthesis of antibiotics, Cysteine and methionine metabolism	map00920, map01130, map00270	6, 41, 10	1	XM_008781615.1
ec:3.1.3.4 - phosphatase	Sphingolipid metabolism, Ether lipid metabolism, Glycerolipid metabolism, Glycerophospholipid metabolism	map00600, map00565, map00561, map00564	6, 4, 8, 9	3	XM_008793003.1, XM_008793002.1, XM_008793004.1
ec:1.6.99.3 - dehydrogenase	Oxidative phosphorylation	map00190	4	3	XM_008809099.1, XM_008784481.1, XM_008787943.1
ec:6.1.1.5 - ligase	Aminoacyl-tRNA biosynthesis	map00970	10	2	XM_008778777.1, XM_008788522.1
ec:6.3.5.2 - synthase (glutamine-hydrolysing)	Drug metabolism - other enzymes, Purine metabolism	map00983, map00230	3, 15	1	XM_008789295.1
ec:2.4.1.123 - 3-alpha-galactosyltransferase	Galactose metabolism	map00052	9	1	LOC103723459
ec:2.4.1.135 - 3-beta-glucuronosyltransferase	Glycosaminoglycan biosynthesis - heparan sulfate / heparin, Mannose type O-glycan biosynthesis, Glycosaminoglycan biosynthesis - chondroitin sulfate / dermatan sulfate	map00534, map00515, map00532	1, 1, 1	1	XM_008793281.1
ec:6.3.5.3 - synthase	Biosynthesis of antibiotics, Purine metabolism	map01130, map00230	41, 15	1	LOC103706086
ec:2.7.1.107 - kinase (ATP)	Phosphatidylinositol signaling system, Glycerolipid metabolism, Glycerophospholipid metabolism	map04070, map00561, map00564	5, 8, 9	1	XM_008777030.1
ec:3.1.3.5 - uridine 5'-nucleotidase	Pyrimidine metabolism, Nicotinate and nicotinamide metabolism, Purine metabolism	map00240, map00760, map00230	11, 2, 15	6	XM_008805147.1, XM_008805150.1, XM_008805148.1, XM_008814167.1, XM_008814168.1, XM_008805146.1
ec:2.7.4.6 - kinase	Biosynthesis of antibiotics, Pyrimidine metabolism, Purine metabolism	map01130, map00240, map00230	41, 11, 15	1	XM_008801366.1
ec:2.4.2.9 - phosphoribosyltransferase	Pyrimidine metabolism	map00240	11	1	XM_008787289.1
ec:1.3.1.38 - reductase (NADPH)	Fatty acid elongation, Biosynthesis of unsaturated fatty acids	map00062, map01040	2, 2	1	LOC103702847
ec:4.1.1.68 - decarboxylase	Tyrosine metabolism	map00350	9	2	XM_008811988.1, LOC103721684
ec:2.4.1.11 - synthase	Starch and sucrose metabolism	map00500	17	4	XM_008784958.1, XM_008799327.1, XM_008784957.1, XM_008784956.1
ec:4.1.1.50 - decarboxylase	Cysteine and methionine metabolism, Arginine and proline metabolism	map00270, map00330	10, 4	1	LOC103723001
ec:2.6.1.5 - transaminase	Phenylalanine metabolism, Biosynthesis of antibiotics, Tropane, piperidine and pyridine alkaloid biosynthesis, Phenylalanine, tyrosine and tryptophan biosynthesis, Isoquinoline alkaloid biosynthesis, Ubiquinone and other terpenoid-quinone biosynthesis, Tyrosine metabolism, Cysteine and methionine metabolism, Novobiocin biosynthesis	map00360, map01130, map00960, map00400, map00950, map00130, map00350, map00270, map00401	6, 41, 5, 7, 5, 4, 9, 10, 4	4	XM_008809546.1, XM_008809549.1, XM_008809550.1, XM_008809547.1
ec:1.3.1.70 - reductase	Biosynthesis of antibiotics, Steroid biosynthesis	map01130, map00100	41, 1	1	XM_008778344.1
ec:2.4.1.83 - beta-D-mannosyltransferase	N-Glycan biosynthesis	map00510	3	2	XM_008793524.1, XM_008781321.1
ec:1.11.1.7 - lactoperoxidase	Phenylpropanoid biosynthesis	map00940	2	6	XM_008790463.1, LOC103720378, XM_008813326.1, LOC103715351, XM_008810046.1, XM_008791133.1
ec:3.6.1.3 - adenylpyrophosphatase	Purine metabolism	map00230	15	93	XM_008777648.1, XM_008795340.1, XM_008795342.1, XM_008801412.1, XM_008783462.1, XM_008777644.1, XM_008777646.1, XM_008788890.1, XM_008801567.1, XM_008807537.1, XM_008778085.1, XM_008807535.1, XM_008794164.1, XM_008787670.1, XM_008785126.1, XM_008777684.1, XM_008809231.1, XM_008776934.1, LOC103708414, XM_008780697.1, XM_008808147.1, XM_008785128.1, XM_008778684.1, XM_008803291.1, XM_008784562.1, X…
ec:6.1.1.7 - ligase	Aminoacyl-tRNA biosynthesis	map00970	10	3	XM_008779791.1, XM_008777807.1, XM_008799809.1
ec:2.4.1.69 - 2-alpha-L-fucosyltransferase	Glycosphingolipid biosynthesis - lacto and neolacto series, Glycosphingolipid biosynthesis - globo and isoglobo series	map00601, map00603	1, 1	2	XM_008807186.1, XM_008777048.1
ec:3.1.3.2 - phosphatase	Aminobenzoate degradation	map00627	3	9	XM_008802339.1, XM_008802338.1, XM_008813213.1, XM_008802337.1, XM_008790011.1, XM_008796403.1, XM_008796401.1, XM_008813215.1, XM_008813214.1
ec:4.2.1.47 - 4,6-dehydratase	Amino sugar and nucleotide sugar metabolism, Fructose and mannose metabolism	map00520, map00051	13, 12	1	LOC103708278
ec:3.6.3.36 - ATPase	Sulfur metabolism	map00920	6	2	XM_008778684.1, XM_008778682.1
ec:2.7.1.90 - 1-phosphotransferase	Biosynthesis of antibiotics, Glycolysis / Gluconeogenesis, Fructose and mannose metabolism, Pentose phosphate pathway	map01130, map00010, map00051, map00030	41, 10, 12, 5	4	XM_008790447.1, XM_008790446.1, XM_008790445.1, LOC103716078
ec:2.7.1.4 - fructokinase (phosphorylating)	Amino sugar and nucleotide sugar metabolism, Starch and sucrose metabolism, Fructose and mannose metabolism	map00520, map00500, map00051	13, 17, 12	2	XM_008779118.1, XM_008780392.1
ec:2.1.3.2 - carbamoyltransferase	Alanine, aspartate and glutamate metabolism, Pyrimidine metabolism	map00250, map00240	5, 11	1	XM_008791469.1
ec:3.1.2.22 - hydrolase	Fatty acid elongation	map00062	2	1	XM_008776816.1
ec:3.6.3.6 - ATPase	Oxidative phosphorylation	map00190	4	2	XM_008800569.1, XM_008800568.1
ec:1.1.2.4 - dehydrogenase (cytochrome)	Pyruvate metabolism	map00620	10	1	XM_008813191.1
ec:4.2.1.75 - synthase	Porphyrin and chlorophyll metabolism	map00860	5	5	XM_008796933.1, XM_008796934.1, XM_008796932.1, XM_008796935.1, XM_008796936.1
ec:1.1.1.21 - reductase	Pentose and glucuronate interconversions, Glycerolipid metabolism, Galactose metabolism, Fructose and mannose metabolism	map00040, map00561, map00052, map00051	8, 8, 9, 12	1	XM_008787287.1
ec:2.7.1.7 - mannokinase (phosphorylating)	Amino sugar and nucleotide sugar metabolism, Fructose and mannose metabolism	map00520, map00051	13, 12	1	XM_008780392.1
ec:1.3.1.1 - dehydrogenase (NAD+)	Pantothenate and CoA biosynthesis, Pyrimidine metabolism, beta-Alanine metabolism	map00770, map00240, map00410	2, 11, 3	1	XM_008777674.1
ec:3.1.1.4 - A2	Arachidonic acid metabolism, Linoleic acid metabolism, Ether lipid metabolism, Glycerophospholipid metabolism, alpha-Linolenic acid metabolism	map00590, map00591, map00565, map00564, map00592	1, 1, 4, 9, 2	2	XM_008806218.1, XM_008806210.1
ec:3.1.3.46 - 2-phosphatase	Fructose and mannose metabolism	map00051	12	1	XM_008796084.1
ec:2.3.1.51 - O-acyltransferase	Glycerolipid metabolism, Glycerophospholipid metabolism	map00561, map00564	8, 9	1	XM_008810063.1
ec:3.2.1.67 - 1,4-alpha-galacturonidase	Pentose and glucuronate interconversions	map00040	8	2	LOC103706063, LOC103711378
ec:2.7.1.40 - kinase	Biosynthesis of antibiotics, Pyruvate metabolism, Glycolysis / Gluconeogenesis, Purine metabolism	map01130, map00620, map00010, map00230	41, 10, 10, 15	3	XM_008788072.1, XM_008788073.1, XM_008785622.1
ec:1.14.13.122 - oxygenase	Porphyrin and chlorophyll metabolism	map00860	5	1	XM_008814873.1
ec:4.3.1.19 - ammonia-lyase	Glycine, serine and threonine metabolism, Biosynthesis of antibiotics, Valine, leucine and isoleucine biosynthesis	map00260, map01130, map00290	7, 41, 2	1	XM_008789261.1
ec:4.1.1.25 - decarboxylase	Methane metabolism, Isoquinoline alkaloid biosynthesis, Tyrosine metabolism	map00680, map00950, map00350	6, 5, 9	1	XM_008812594.1
ec:3.5.1.4 - acylamidase	Phenylalanine metabolism, Styrene degradation, Tryptophan metabolism, Aminobenzoate degradation, Arginine and proline metabolism	map00360, map00643, map00380, map00627, map00330	6, 2, 3, 3, 4	1	XM_008798864.1
ec:2.1.1.43 - N-methyltransferase	Lysine degradation	map00310	2	6	XM_008813893.1, XM_008783400.1, XM_008811433.1, XM_008810609.1, XM_008783398.1, XM_008810603.1
ec:5.4.2.8 - mannose phosphomutase	Amino sugar and nucleotide sugar metabolism, Fructose and mannose metabolism	map00520, map00051	13, 12	1	XM_008786840.1
ec:2.3.1.1 - N-acetyltransferase	Biosynthesis of antibiotics, Arginine biosynthesis	map01130, map00220	41, 3	3	XM_008797426.1, XM_008797427.1, XM_008797428.1
ec:2.7.4.22 - kinase	Pyrimidine metabolism	map00240	11	1	XM_008777913.1
ec:3.2.1.21 - gentiobiase	Cyanoamino acid metabolism, Starch and sucrose metabolism, Phenylpropanoid biosynthesis	map00460, map00500, map00940	1, 17, 2	6	XM_008802892.1, LOC103700772, LOC103720637, XM_008779745.1, XM_008779746.1, XM_008779747.1
ec:4.1.1.15 - decarboxylase	Alanine, aspartate and glutamate metabolism, Taurine and hypotaurine metabolism, Butanoate metabolism, beta-Alanine metabolism	map00250, map00430, map00650, map00410	5, 1, 2, 3	1	LOC103713089
ec:3.2.1.2 - saccharogen amylase	Starch and sucrose metabolism	map00500	17	3	XM_008779074.1, LOC103695546, XM_008779073.1
ec:2.7.7.6 - RNA polymerase	Pyrimidine metabolism, Purine metabolism	map00240, map00230	11, 15	2	XM_008811333.1, XM_008805033.1
ec:3.1.3.18 - phosphatase	Biosynthesis of antibiotics, Glyoxylate and dicarboxylate metabolism	map01130, map00630	41, 5	1	XM_008791744.1
ec:4.2.1.20 - synthase	Glycine, serine and threonine metabolism, Biosynthesis of antibiotics, Phenylalanine, tyrosine and tryptophan biosynthesis	map00260, map01130, map00400	7, 41, 7	1	XM_008787942.1
ec:2.3.1.50 - C-palmitoyltransferase	Sphingolipid metabolism	map00600	6	1	XM_008776920.1
ec:2.2.1.9 - synthase	Ubiquinone and other terpenoid-quinone biosynthesis	map00130	4	1	XM_008790750.1
ec:2.7.8.5 - 1-phosphatidyltransferase	Glycerophospholipid metabolism	map00564	9	1	XM_008790794.1
ec:2.3.2.4 - gamma-glutamyl-amino acid cyclotransferase	Glutathione metabolism	map00480	3	6	XM_008779096.1, XM_008779097.1, XM_008779098.1, XM_008779101.1, XM_008779102.1, XM_008779100.1
ec:2.6.1.83 - aminotransferase	Biosynthesis of antibiotics, Lysine biosynthesis	map01130, map00300	41, 4	2	XM_008802403.1, XM_008802404.1
ec:3.6.1.15 - phosphatase	Thiamine metabolism, Purine metabolism	map00730, map00230	1, 15	137	XM_008795340.1, XM_008801412.1, XM_008808964.1, XM_008777646.1, XM_008809741.1, XM_008801567.1, XM_008778085.1, XM_008807535.1, XM_008794164.1, LOC103714771, XM_008787670.1, XM_008809233.1, XM_008777684.1, LOC103708414, XM_008792725.1, XM_008808147.1, XM_008785128.1, XM_008778684.1, XM_008803291.1, XM_008784562.1, XM_008788425.1, XM_008802641.1, XM_008794364.1, XM_008783746.1, XM_008790300.1, XM_…
ec:6.1.1.2 - ligase	Aminoacyl-tRNA biosynthesis	map00970	10	2	XM_008790050.1, XM_008797694.1
ec:2.7.1.2 - glucokinase (phosphorylating)	Biosynthesis of antibiotics, Amino sugar and nucleotide sugar metabolism, Streptomycin biosynthesis, Starch and sucrose metabolism, Galactose metabolism, Glycolysis / Gluconeogenesis, Neomycin, kanamycin and gentamicin biosynthesis	map01130, map00520, map00521, map00500, map00052, map00010, map00524	41, 13, 2, 17, 9, 10, 2	1	XM_008780392.1
ec:3.2.1.55 - end alpha-L-arabinofuranosidase	Amino sugar and nucleotide sugar metabolism	map00520	13	4	XM_008779850.1, XM_008786326.1, LOC103720637, LOC103703469
ec:2.7.7.2 - synthetase	Riboflavin metabolism	map00740	4	1	XM_008791744.1
ec:2.4.1.46 - synthase	Glycerolipid metabolism	map00561	8	2	XM_008790582.1, LOC103710116
ec:3.6.1.1 - diphosphatase	Oxidative phosphorylation	map00190	4	3	XM_008786700.1, XM_008783186.1, XM_008783185.1
ec:4.2.1.2 - hydratase	Biosynthesis of antibiotics, Carbon fixation pathways in prokaryotes, Pyruvate metabolism, Citrate cycle (TCA cycle)	map01130, map00720, map00620, map00020	41, 4, 10, 3	2	LOC103711440, XM_008797579.1
ec:6.1.1.9 - ligase	Aminoacyl-tRNA biosynthesis	map00970	10	1	XM_008779855.1
ec:6.2.1.3 - ligase	Fatty acid biosynthesis, Fatty acid degradation	map00061, map00071	5, 1	1	XM_008813059.1
ec:4.2.99.20 - synthase	Ubiquinone and other terpenoid-quinone biosynthesis	map00130	4	1	XM_008790750.1
ec:3.6.2.1 - adenosine 5-phosphosulfate sulfohydrolase	Sulfur metabolism	map00920	6	1	XM_008793516.1
ec:6.1.1.10 - ligase	Aminoacyl-tRNA biosynthesis, Selenocompound metabolism	map00970, map00450	10, 3	1	XM_008802389.1
ec:2.7.4.14 - kinase	Pyrimidine metabolism	map00240	11	2	XM_008786417.1, XM_008786418.1
ec:2.4.1.21 - synthase (glycosyl-transferring)	Starch and sucrose metabolism	map00500	17	1	XM_008784958.1
ec:6.1.1.15 - ligase	Aminoacyl-tRNA biosynthesis	map00970	10	1	XM_008802223.1
ec:2.3.1.75 - O-fatty-acyltransferase	Cutin, suberine and wax biosynthesis	map00073	2	2	LOC103709521, XM_008794932.1
ec:3.5.4.4 - deaminase	Purine metabolism	map00230	15	2	XM_008792893.1, XM_008792894.1
ec:4.2.1.91 - dehydratase	Biosynthesis of antibiotics, Phenylalanine, tyrosine and tryptophan biosynthesis	map01130, map00400	41, 7	2	XM_008810204.1, LOC103717694
ec:2.4.1.17 - 1-naphthol glucuronyltransferase	Drug metabolism - other enzymes, Ascorbate and aldarate metabolism, Pentose and glucuronate interconversions, Steroid hormone biosynthesis, Porphyrin and chlorophyll metabolism, Metabolism of xenobiotics by cytochrome P450, Retinol metabolism, Drug metabolism - cytochrome P450	map00983, map00053, map00040, map00140, map00860, map00980, map00830, map00982	3, 3, 8, 1, 5, 2, 1, 2	1	XM_008793281.1
ec:2.7.1.105 - phosphofructokinase 2	Fructose and mannose metabolism	map00051	12	1	XM_008796084.1
ec:1.14.11.2 - dioxygenase	Arginine and proline metabolism	map00330	4	1	XM_008809193.1
ec:3.1.3.16 - phosphatase	Th1 and Th2 cell differentiation, T cell receptor signaling pathway	map04658, map04660	1, 2	24	XM_008789451.1, XM_008793976.1, XM_008787280.1, XM_008800291.1, XM_008808999.1, XM_008797240.1, XM_008808997.1, XM_008800292.1, LOC103719796, XM_008787277.1, XM_008790457.1, XM_008790275.1, XM_008809196.1, XM_008787275.1, LOC103716499, XM_008805824.1, XM_008803486.1, XM_008784708.1, XM_008784709.1, XM_008807033.1, XM_008807214.1, XM_008803493.1, XM_008807209.1, XM_008803481.1
ec:2.7.1.134 - 1-kinase	Inositol phosphate metabolism	map00562	5	4	XM_008798024.1, XM_008792188.1, XM_008792191.1, XM_008792189.1
ec:5.3.1.16 - isomerase	Histidine metabolism	map00340	2	1	XM_008802562.1
ec:2.5.1.84 - synthase [geranyl-diphosphate specific]	Terpenoid backbone biosynthesis	map00900	4	1	XM_008799270.1
ec:6.1.1.12 - ligase	Aminoacyl-tRNA biosynthesis	map00970	10	1	XM_008796663.1
ec:3.5.1.19 - nicotinamide deaminase	Nicotinate and nicotinamide metabolism	map00760	2	1	XM_008812612.1
ec:2.6.1.57 - transaminase	Phenylalanine metabolism, Biosynthesis of antibiotics, Tropane, piperidine and pyridine alkaloid biosynthesis, Phenylalanine, tyrosine and tryptophan biosynthesis, Lysine biosynthesis, Isoquinoline alkaloid biosynthesis, Tyrosine metabolism, Cysteine and methionine metabolism, Novobiocin biosynthesis	map00360, map01130, map00960, map00400, map00300, map00950, map00350, map00270, map00401	6, 41, 5, 7, 4, 5, 9, 10, 4	4	XM_008809546.1, XM_008809549.1, XM_008809550.1, XM_008809547.1
ec:3.1.7.2 - 3'-diphosphatase	Purine metabolism	map00230	15	2	XM_008791684.1, XM_008786553.1
ec:4.1.1.2 - decarboxylase	Glyoxylate and dicarboxylate metabolism	map00630	5	2	XM_008809390.1, XM_008810294.1
ec:2.7.6.5 - diphosphokinase	Purine metabolism	map00230	15	2	XM_008791684.1, XM_008786553.1
ec:2.4.1.15 - synthase (UDP-forming)	Starch and sucrose metabolism	map00500	17	1	XM_008777662.1
ec:1.5.3.1 - oxidase	Glycine, serine and threonine metabolism	map00260	7	1	LOC103714115
ec:2.6.1.9 - transaminase	Phenylalanine metabolism, Biosynthesis of antibiotics, Tropane, piperidine and pyridine alkaloid biosynthesis, Phenylalanine, tyrosine and tryptophan biosynthesis, Tyrosine metabolism, Histidine metabolism, Novobiocin biosynthesis	map00360, map01130, map00960, map00400, map00350, map00340, map00401	6, 41, 5, 7, 9, 2, 4	4	XM_008809546.1, XM_008809549.1, XM_008809550.1, XM_008809547.1
ec:2.7.1.29 - kinase	Methane metabolism, Glycerolipid metabolism	map00680, map00561	6, 8	2	XM_008789674.1, XM_008789675.1
ec:2.7.6.1 - diphosphokinase	Biosynthesis of antibiotics, Purine metabolism, Pentose phosphate pathway	map01130, map00230, map00030	41, 15, 5	3	XM_008779579.1, XM_008788802.1, XM_008788803.1
ec:6.1.1.22 - ligase	Aminoacyl-tRNA biosynthesis	map00970	10	1	LOC103715211
ec:1.2.4.2 - dehydrogenase (succinyl-transferring)	Biosynthesis of antibiotics, Lysine degradation, Tryptophan metabolism, Citrate cycle (TCA cycle)	map01130, map00310, map00380, map00020	41, 2, 3, 3	1	XM_008796684.1
ec:4.2.1.51 - dehydratase	Biosynthesis of antibiotics, Phenylalanine, tyrosine and tryptophan biosynthesis	map01130, map00400	41, 7	2	XM_008810204.1, LOC103717694
ec:2.7.1.26 - kinase	Riboflavin metabolism	map00740	4	1	XM_008791744.1
ec:2.2.1.6 - synthase	Biosynthesis of antibiotics, Valine, leucine and isoleucine biosynthesis, C5-Branched dibasic acid metabolism, Pantothenate and CoA biosynthesis, Butanoate metabolism	map01130, map00290, map00660, map00770, map00650	41, 2, 1, 2, 2	2	XM_008802771.1, XM_008802762.1
ec:4.1.2.25 - aldolase	Folate biosynthesis	map00790	3	1	XM_008811666.1
ec:1.1.1.28 - dehydrogenase	Pyruvate metabolism	map00620	10	1	XM_008813191.1
ec:3.2.1.48 - alpha-glucosidase	Starch and sucrose metabolism	map00500	17	2	LOC103705165, LOC103701289
ec:2.7.2.4 - kinase	Glycine, serine and threonine metabolism, Biosynthesis of antibiotics, Lysine biosynthesis, Cysteine and methionine metabolism, Monobactam biosynthesis	map00260, map01130, map00300, map00270, map00261	7, 41, 4, 10, 3	1	XM_008778722.1
ec:3.2.1.106 - glucosidase	N-Glycan biosynthesis	map00510	3	1	XM_008790643.1
ec:1.1.1.2 - dehydrogenase (NADP+)	Biosynthesis of antibiotics, Pentose and glucuronate interconversions, Glycerolipid metabolism, Glycolysis / Gluconeogenesis, Caprolactam degradation	map01130, map00040, map00561, map00010, map00930	41, 8, 8, 10, 1	1	XM_008787287.1
ec:4.2.1.92 - dehydratase	alpha-Linolenic acid metabolism	map00592	2	1	XM_008794397.1
ec:5.4.2.3 - mutase	Biosynthesis of antibiotics, Amino sugar and nucleotide sugar metabolism	map01130, map00520	41, 13	2	XM_008790614.1, XM_008790606.1
ec:1.17.1.8 - reductase	Biosynthesis of antibiotics, Lysine biosynthesis, Monobactam biosynthesis	map01130, map00300, map00261	41, 4, 3	3	LOC103720459, XM_008797162.1, XM_008797161.1
ec:3.2.1.14 - chitodextrinase	Amino sugar and nucleotide sugar metabolism	map00520	13	3	XM_008812605.1, LOC103714742, XM_008812606.1
ec:3.1.3.36 - 5-phosphatase	Inositol phosphate metabolism, Phosphatidylinositol signaling system	map00562, map04070	5, 5	1	XM_008808416.1
ec:3.1.1.1 - ali-esterase	Drug metabolism - other enzymes	map00983	3	20	XM_008804427.1, XM_008805017.1, XM_008806303.1, XM_008806302.1, XM_008776816.1, LOC103701397, LOC103704263, XM_008778777.1, LOC103696373, XM_008787483.1, XM_008779855.1, LOC103723292, XM_008787485.1, XM_008788522.1, XM_008777807.1, XM_008806249.1, XM_008806218.1, XM_008806407.1, XM_008783434.1, XM_008806210.1
ec:5.3.1.6 - isomerase	Biosynthesis of antibiotics, Fructose and mannose metabolism, Carbon fixation in photosynthetic organisms, Pentose phosphate pathway	map01130, map00051, map00710, map00030	41, 12, 6, 5	3	XM_008811525.1, XM_008811526.1, XM_008811527.1
ec:2.4.1.18 - branching enzyme	Starch and sucrose metabolism	map00500	17	4	XM_008782657.1, XM_008782684.1, XM_008782665.1, XM_008782674.1
ec:3.1.4.46 - phosphodiesterase	Glycerophospholipid metabolism	map00564	9	1	XM_008808118.1
ec:3.2.1.23 - lactase (ambiguous)	Sphingolipid metabolism, Glycosaminoglycan degradation, Galactose metabolism, Other glycan degradation, Glycosphingolipid biosynthesis - ganglio series	map00600, map00531, map00052, map00511, map00604	6, 1, 9, 2, 1	6	XM_008800886.1, XM_008800889.1, LOC103698042, XM_008800887.1, XM_008800890.1, XM_008800888.1
