# Supplementary material for: Differential DNA methylation and transcription profiles in date palm roots exposed to salinity
Source: PLoS One. 2018 Jan 19;13(1):e0191492. doi: 10.1371/journal.pone.0191492 (PMC5774813; doi:10.1371/journal.pone.0191492)
Supplement: S10 Table — (XLSX) [file pone.0191492.s018.xlsx]

## Sheet: Sheet1
Table S10. Mapping of DMGs for the mCHH sequence context on the metabolic pathways based on annotated coding enzymes.
Enzyme	Pathway	Pathway ID	Nunmer of Enzymes in Pathway	Number of Sequences in Pathway	Sequences
ec:6.1.1.14 - ligase	Aminoacyl-tRNA biosynthesis	map00970	12	6	XM_008777783.1, LOC103699697, XM_008777784.1, XM_008781698.1, LOC103699295, XM_008777782.1
ec:1.1.1.27 - dehydrogenase	Pyruvate metabolism, Biosynthesis of antibiotics, Glycolysis / Gluconeogenesis, Cysteine and methionine metabolism, Propanoate metabolism	map00620, map01130, map00010, map00270, map00640	11, 42, 11, 11, 4	1	XM_008810515.1_08737.1_1
ec:6.3.2.12 - synthase	Folate biosynthesis	map00790	3	2	XM_008785590.1, XM_008785589.1
ec:2.3.1.20 - O-acyltransferase	Glycerolipid metabolism, Cutin, suberine and wax biosynthesis	map00561, map00073	8, 2	5	LOC103709521, XM_008794932.1, XM_008806361.1_04583.1_1, XM_008794980.1, XM_008794981.1
ec:5.1.1.10 - racemase	Glycine, serine and threonine metabolism, D-Glutamine and D-glutamate metabolism, D-Arginine and D-ornithine metabolism, Cysteine and methionine metabolism	map00260, map00471, map00472, map00270	8, 1, 1, 11	1	XM_008789261.1
ec:3.1.1.11 - pectin demethoxylase	Pentose and glucuronate interconversions	map00040	8	6	XM_008805017.1_03239.1_1, XM_008806721.1_04943.1_1, LOC103701397, LOC103723292, XM_008806249.1_04471.1_1, XM_008783434.1
ec:1.1.1.237 - reductase	Tyrosine metabolism, Phenylalanine metabolism, Ubiquinone and other terpenoid-quinone biosynthesis, Tropane, piperidine and pyridine alkaloid biosynthesis	map00350, map00360, map00130, map00960	9, 6, 4, 5	1	XM_008791171.1
ec:1.14.19.2 - 9-desaturase	Fatty acid biosynthesis, Biosynthesis of unsaturated fatty acids	map00061, map01040	5, 2	1	LOC103696848
ec:4.4.1.5 - lyase	Pyruvate metabolism	map00620	11	2	XM_008778399.1, XM_008785014.1
ec:3.2.1.50 - alpha-acetylglucosaminidase	Glycosaminoglycan degradation	map00531	2	1	XM_008795578.1
ec:6.1.1.6 - ligase	Aminoacyl-tRNA biosynthesis	map00970	12	1	XM_008780875.1
ec:3.2.1.26 - invertase	Starch and sucrose metabolism, Galactose metabolism	map00500, map00052	17, 9	2	LOC103705165, LOC103701289
ec:1.10.3.1 - oxidase	Tyrosine metabolism, Isoquinoline alkaloid biosynthesis	map00350, map00950	9, 5	1	XM_008781095.1
ec:3.5.3.9 - deiminase	Purine metabolism	map00230	16	1	XM_008811121.1_09343.1_1
ec:4.2.1.11 - hydratase	Biosynthesis of antibiotics, Glycolysis / Gluconeogenesis, Methane metabolism	map01130, map00010, map00680	42, 11, 7	1	XM_008800730.1
ec:4.1.2.27 - aldolase	Sphingolipid metabolism	map00600	6	1	XM_008809888.1_08110.1_1
ec:1.1.99.14 - dehydrogenase	Glyoxylate and dicarboxylate metabolism	map00630	6	1	XM_008813191.1_11413.1_1
ec:2.1.3.3 - carbamoyltransferase	Arginine biosynthesis, Biosynthesis of antibiotics	map00220, map01130	2, 42	2	XM_008797793.1, LOC103711581
ec:2.7.1.6 - galactokinase (phosphorylating)	Amino sugar and nucleotide sugar metabolism, Galactose metabolism	map00520, map00052	13, 9	2	XM_008783507.1, XM_008783506.1
ec:2.4.1.34 - synthase	Starch and sucrose metabolism	map00500	17	8	XM_008813690.1_11912.1_1, XM_008796290.1, XM_008792990.1, XM_008803647.1_01869.1_1, XM_008792987.1, XM_008777318.1, XM_008796340.1, XM_008792988.1
ec:6.1.1.1 - ligase	Aminoacyl-tRNA biosynthesis	map00970	12	1	XM_008803553.1_01775.1_1
ec:2.5.1.18 - transferase	Metabolism of xenobiotics by cytochrome P450, Glutathione metabolism, Drug metabolism - cytochrome P450	map00980, map00480, map00982	2, 4, 2	5	XM_008789521.1, LOC103708688, LOC103710563, LOC103709648, LOC103696853
ec:1.1.1.22 - 6-dehydrogenase	Pentose and glucuronate interconversions, Ascorbate and aldarate metabolism, Amino sugar and nucleotide sugar metabolism	map00040, map00053, map00520	8, 3, 13	1	XM_008794513.1
ec:2.7.1.1 - hexokinase type IV glucokinase	Biosynthesis of antibiotics, Glycolysis / Gluconeogenesis, Fructose and mannose metabolism, Neomycin, kanamycin and gentamicin biosynthesis, Starch and sucrose metabolism, Amino sugar and nucleotide sugar metabolism, Streptomycin biosynthesis, Galactose metabolism	map01130, map00010, map00051, map00524, map00500, map00520, map00521, map00052	42, 11, 12, 2, 17, 13, 2, 9	1	XM_008789139.1
ec:2.7.7.7 - DNA polymerase	Pyrimidine metabolism, Purine metabolism	map00240, map00230	11, 16	7	XM_008783381.1, XM_008783380.1, XM_008808283.1_06505.1_1, XM_008808282.1_06504.1_1, XM_008808284.1_06506.1_1, XM_008796815.1, XM_008803883.1_02105.1_1
ec:1.5.99.12 - dehydrogenase	Zeatin biosynthesis	map00908	2	4	XM_008807555.1_05777.1_1, LOC103717796, XM_008798382.1, XM_008786249.1
ec:2.3.1.85 - synthase	Fatty acid biosynthesis	map00061	5	2	XM_008796365.1, XM_008796366.1
ec:2.7.2.3 - kinase	Biosynthesis of antibiotics, Glycolysis / Gluconeogenesis, Carbon fixation in photosynthetic organisms	map01130, map00010, map00710	42, 11, 6	4	XM_008811466.1_09688.1_1, XM_008811465.1_09687.1_1, XM_008811468.1_09690.1_1, XM_008811464.1_09686.1_1
ec:4.2.2.2 - lyase	Pentose and glucuronate interconversions	map00040	8	1	XM_008791310.1
ec:2.1.1.37 - (cytosine-5-)-methyltransferase	Cysteine and methionine metabolism	map00270	11	1	XM_008807729.1_05951.1_1
ec:1.14.11.13 - 2beta-dioxygenase	Diterpenoid biosynthesis	map00904	1	1	XM_008782951.1
ec:2.3.1.25 - synthase	Ether lipid metabolism	map00565	4	2	XM_008796452.1, XM_008796453.1
ec:2.4.1.260 - alpha-1,6-mannosyltransferase	N-Glycan biosynthesis, Various types of N-glycan biosynthesis	map00510, map00513	3, 1	6	XM_008787956.1, XM_008787960.1, XM_008787958.1, XM_008787957.1, M008787955.1, LOC103704603
ec:2.7.8.13 - MraY transferase	Peptidoglycan biosynthesis	map00550	2	2	XM_008785715.1, XM_008785716.1
ec:3.1.3.41 - nitrophenyl phosphatase	Aminobenzoate degradation	map00627	3	56	XM_008787280.1, XM_008793976.1, XM_008813215.1_11437.1_1, LOC103702350, XM_008803591.1_01813.1_1, LOC103719796, XM_008805148.1_03370.1_1, XM_008790457.1, XM_008802338.1_00560.1_1, XM_008814441.1_12663.1_1, XM_008803481.1_01703.1_1, XM_008808997.1_07219.1_1, XM_008784708.1, XM_008784740.1, XM_008802337.1_00559.1_1, XM_008809196.1_07418.1_1, XM_008813214.1_11436.1_1, XM_008789451.1, XM_008807209.1_…
ec:2.7.7.4 - adenylyltransferase	Biosynthesis of antibiotics, Selenocompound metabolism, Sulfur metabolism, Purine metabolism, Monobactam biosynthesis	map01130, map00450, map00920, map00230, map00261	42, 3, 6, 16, 3	2	XM_008783902.1, LOC103701742
ec:3.1.2.4 - hydrolase	Valine, leucine and isoleucine degradation, beta-Alanine metabolism, Propanoate metabolism	map00280, map00410, map00640	1, 3, 4	3	XM_008810804.1_09026.1_1, XM_008778265.1, LOC103709723
ec:3.2.1.15 - pectin depolymerase	Pentose and glucuronate interconversions	map00040	8	6	LOC103719685, XM_008793165.1, XM_008791935.1, LOC103706063, LOC103711378, XM_008780674.1
ec:3.1.3.11 - hexose diphosphatase	Biosynthesis of antibiotics, Pentose phosphate pathway, Glycolysis / Gluconeogenesis, Fructose and mannose metabolism, Carbon fixation in photosynthetic organisms, Methane metabolism	map01130, map00030, map00010, map00051, map00710, map00680	42, 6, 11, 12, 6, 7	2	XM_008807706.1_05928.1_1, XM_008787209.1
ec:2.8.1.1 - sulfurtransferase	Sulfur metabolism	map00920	6	1	XM_008808959.1_07181.1_1
ec:1.1.1.193 - reductase	Riboflavin metabolism	map00740	4	1	XM_008777674.1
ec:4.99.1.3 - cobaltochelatase	Porphyrin and chlorophyll metabolism	map00860	5	1	XM_008784972.1
ec:4.3.1.18 - ammonia-lyase	Glycine, serine and threonine metabolism	map00260	8	1	XM_008789261.1
ec:2.4.1.43 - 4-alpha-galacturonosyltransferase	Amino sugar and nucleotide sugar metabolism	map00520	13	13	XM_008810826.1_09048.1_1, XM_008810829.1_09051.1_1, XM_008785361.1, XM_008794523.1, XM_008810892.1_09114.1_1, XM_008794522.1, XM_008810830.1_09052.1_1, XM_008789801.1, XM_008789800.1, XM_008810828.1_09050.1_1, XM_008777037.1, XM_008777036.1, XM_008787732.1
ec:2.6.1.1 - transaminase	Arginine and proline metabolism, Arginine biosynthesis, Biosynthesis of antibiotics, Tyrosine metabolism, Carbon fixation in photosynthetic organisms, Phenylalanine metabolism, Phenylalanine, tyrosine and tryptophan biosynthesis, Novobiocin biosynthesis, Alanine, aspartate and glutamate metabolism, Isoquinoline alkaloid biosynthesis, Tropane, piperidine and pyridine alkaloid biosynthesis, Cystein…	map00330, map00220, map01130, map00350, map00710, map00360, map00400, map00401, map00250, map00950, map00960, map00270	4, 2, 42, 9, 6, 6, 7, 4, 4, 5, 5, 11	4	XM_008809547.1_07769.1_1, XM_008809546.1_07768.1_1, XM_008809550.1_07772.1_1, XM_008809549.1_07771.1_1
ec:2.7.1.159 - 5/6-kinase	Phosphatidylinositol signaling system, Inositol phosphate metabolism	map04070, map00562	5, 5	4	XM_008798024.1, XM_008792188.1, XM_008792191.1, XM_008792189.1
ec:2.4.1.1 - phosphorylase	Starch and sucrose metabolism	map00500	17	2	XM_008813694.1_11916.1_1, XM_008782710.1
ec:1.13.11.5 - 1,2-dioxygenase	Styrene degradation, Tyrosine metabolism	map00643, map00350	2, 9	1	XM_008786216.1
ec:6.3.2.17 - synthase	Folate biosynthesis	map00790	3	9	XM_008781942.1, XM_008785589.1, XM_008802032.1_00254.1_1, XM_008785594.1, XM_008785595.1, XM_008785590.1, XM_008785592.1, XM_008802031.1_00253.1_1, XM_008785591.1
ec:2.7.1.68 - 5-kinase	Phosphatidylinositol signaling system, Inositol phosphate metabolism	map04070, map00562	5, 5	5	XM_008803854.1_02076.1_1, XM_008803855.1_02077.1_1, XM_008803857.1_02079.1_1, XM_008803856.1_02078.1_1, XM_008789223.1
ec:1.1.1.8 - dehydrogenase (NAD+)	Glycerophospholipid metabolism	map00564	9	2	XM_008794024.1, XM_008794025.1
ec:1.1.1.38 - dehydrogenase (oxaloacetate-decarboxylating)	Pyruvate metabolism	map00620	11	3	XM_008798529.1, XM_008798532.1, XM_008798530.1
ec:6.1.1.4 - ligase	Aminoacyl-tRNA biosynthesis	map00970	12	2	XM_008777807.1, LOC103696373
ec:1.13.11.18 - dioxygenase	Sulfur metabolism	map00920	6	1	XM_008778813.1
ec:4.4.1.16 - lyase	Selenocompound metabolism	map00450	3	4	XM_008812904.1_11126.1_1, XM_008812903.1_11125.1_1, XM_008812902.1_11124.1_1, XM_008812906.1_11128.1_1
ec:1.1.1.94 - dehydrogenase [NAD(P)+]	Glycerophospholipid metabolism	map00564	9	2	XM_008794024.1, XM_008794025.1
ec:1.14.13.88 - 3',5'-hydroxylase	Flavonoid biosynthesis, Flavone and flavonol biosynthesis	map00941, map00944	2, 1	1	LOC103703407
ec:6.3.2.4 - ligase	Peptidoglycan biosynthesis, D-Alanine metabolism	map00550, map00473	2, 1	3	XM_008784375.1, XM_008784377.1, XM_008784376.1
ec:1.14.17.4 - oxidase	Cysteine and methionine metabolism	map00270	11	1	LOC103713802
ec:6.3.5.5 - synthase (glutamine-hydrolysing)	Pyrimidine metabolism, Alanine, aspartate and glutamate metabolism	map00240, map00250	11, 4	1	LOC103696557
ec:2.5.1.85 - diphosphate synthase [geranylgeranyl-diphosphate specific]	Terpenoid backbone biosynthesis	map00900	3	1	XM_008799270.1
ec:2.7.1.11 - phosphohexokinase	Biosynthesis of antibiotics, Pentose phosphate pathway, Glycolysis / Gluconeogenesis, Fructose and mannose metabolism, Methane metabolism, Galactose metabolism	map01130, map00030, map00010, map00051, map00680, map00052	42, 6, 11, 12, 7, 9	7	LOC103716078, XM_008790447.1, XM_008790446.1, XM_008783618.1, XM_008796996.1, XM_008790445.1, XM_008783617.1
ec:3.2.1.37 - 1,4-beta-xylosidase	Amino sugar and nucleotide sugar metabolism	map00520	13	3	XM_008786326.1, LOC103703469, LOC103720637
ec:1.3.5.6 - desaturase	Carotenoid biosynthesis	map00906	1	1	XM_008811844.1_10066.1_1
ec:1.10.2.2 - reductase	Oxidative phosphorylation	map00190	5	1	LOC103712404
ec:5.5.1.6 - isomerase	Flavonoid biosynthesis	map00941	2	2	XM_008806118.1_04340.1_1, XM_008806117.1_04339.1_1
ec:1.1.3.15 - oxidase	Glyoxylate and dicarboxylate metabolism, Biosynthesis of antibiotics	map00630, map01130	6, 42	1	XM_008813191.1_11413.1_1
ec:3.1.3.12 - trehalose 6-phosphatase	Starch and sucrose metabolism	map00500	17	1	XM_008777662.1
ec:2.4.1.12 - synthase (UDP-forming)	Starch and sucrose metabolism	map00500	17	3	XM_008813046.1_11268.1_1, XM_008813047.1_11269.1_1, XM_008786759.1
ec:3.5.4.26 - deaminase	Riboflavin metabolism	map00740	4	1	XM_008777674.1
ec:1.1.1.39 - dehydrogenase (decarboxylating)	Pyruvate metabolism, Carbon fixation in photosynthetic organisms	map00620, map00710	11, 6	3	XM_008798529.1, XM_008798532.1, XM_008798530.1
ec:2.4.1.221 - GDP-L-fucose:polypeptide fucosyltransferase	Other types of O-glycan biosynthesis	map00514	1	2	XM_008806111.1_04333.1_1, XM_008814777.1_12999.1_1
ec:1.11.1.6 - equilase	Glyoxylate and dicarboxylate metabolism, Biosynthesis of antibiotics, Tryptophan metabolism	map00630, map01130, map00380	6, 42, 3	1	XM_008791133.1
ec:1.6.5.3 - reductase (H+-translocating)	Oxidative phosphorylation	map00190	5	3	XM_008809099.1_07321.1_1, XM_008784481.1, XM_008787943.1
ec:2.7.9.1 - phosphate dikinase	Pyruvate metabolism, Carbon fixation pathways in prokaryotes, Carbon fixation in photosynthetic organisms	map00620, map00720, map00710	11, 4, 6	1	XM_008796871.1
ec:3.1.3.67 - 3-phosphatase	Phosphatidylinositol signaling system, Inositol phosphate metabolism	map04070, map00562	5, 5	1	XM_008790275.1
ec:2.4.1.80 - glucosyltransferase	Sphingolipid metabolism	map00600	6	1	XM_008798994.1
ec:6.2.1.1 - ligase	Pyruvate metabolism, Biosynthesis of antibiotics, Carbon fixation pathways in prokaryotes, Glycolysis / Gluconeogenesis, Methane metabolism, Propanoate metabolism	map00620, map01130, map00720, map00010, map00680, map00640	11, 42, 4, 11, 7, 4	1	XM_008814257.1_12479.1_1
ec:3.1.4.4 - D	Ether lipid metabolism, Glycerophospholipid metabolism	map00565, map00564	4, 9	4	XM_008778301.1, XM_008786839.1, LOC103720595, LOC103697701
ec:1.17.4.1 - reductase	Pyrimidine metabolism, Purine metabolism, Glutathione metabolism	map00240, map00230, map00480	11, 16, 4	2	XM_008787628.1, XM_008787629.1
ec:6.6.1.1 - chelatase	Porphyrin and chlorophyll metabolism	map00860	5	3	XM_008808351.1_06573.1_1, LOC103716430, XM_008808350.1_06572.1_1
ec:4.3.1.17 - ammonia-lyase	Biosynthesis of antibiotics, Glycine, serine and threonine metabolism, Cysteine and methionine metabolism	map01130, map00260, map00270	42, 8, 11	1	XM_008789261.1
ec:3.2.1.45 - psychosine hydrolase	Other glycan degradation, Sphingolipid metabolism	map00511, map00600	2, 6	2	XM_008808762.1_06984.1_1, XM_008808759.1_06981.1_1
ec:3.1.2.14 - hydrolase	Fatty acid biosynthesis	map00061	5	2	XM_008796365.1, XM_008796366.1
ec:3.2.1.4 - endo-1,4-beta-D-glucanase	Starch and sucrose metabolism	map00500	17	3	XM_008777528.1, XM_008807372.1_05594.1_1, LOC103718509
ec:6.4.1.2 - carboxylase	Fatty acid biosynthesis, Pyruvate metabolism, Biosynthesis of antibiotics, Tetracycline biosynthesis, Carbon fixation pathways in prokaryotes, Aflatoxin biosynthesis, Propanoate metabolism	map00061, map00620, map01130, map00253, map00720, map00254, map00640	5, 11, 42, 1, 4, 1, 4	1	XM_008808633.1_06855.1_1
ec:3.1.1.45 - maleylacetate enol-lactonase	Fluorobenzoate degradation, Chlorocyclohexane and chlorobenzene degradation, Toluene degradation	map00364, map00361, map00623	1, 1, 1	1	XM_008804427.1_02649.1_1
ec:4.6.1.12 - 2,4-cyclodiphosphate synthase	Biosynthesis of antibiotics, Terpenoid backbone biosynthesis	map01130, map00900	42, 3	1	XM_008803580.1_01802.1_1
ec:2.4.1.13 - synthase	Starch and sucrose metabolism	map00500	17	1	XM_008791682.1
ec:2.4.1.67 - galactosyltransferase	Galactose metabolism	map00052	9	1	XM_008799258.1
ec:2.7.10.2 - protein-tyrosine kinase	T cell receptor signaling pathway	map04660	2	2	LOC103714124, XM_008801769.1
ec:1.7.99.4 - reductase	Nitrogen metabolism	map00910	3	1	XM_008796303.1
ec:1.1.3.8 - oxidase	Ascorbate and aldarate metabolism	map00053	3	1	XM_008791084.1
ec:2.5.1.75 - dimethylallyltransferase	Zeatin biosynthesis	map00908	2	1	XM_008809266.1_07488.1_1
ec:2.5.1.47 - synthase	Biosynthesis of antibiotics, Sulfur metabolism, Cysteine and methionine metabolism	map01130, map00920, map00270	42, 6, 11	1	XM_008781615.1
ec:3.1.3.4 - phosphatase	Glycerolipid metabolism, Ether lipid metabolism, Sphingolipid metabolism, Glycerophospholipid metabolism	map00561, map00565, map00600, map00564	8, 4, 6, 9	3	XM_008793003.1, XM_008793002.1, XM_008793004.1
ec:1.6.99.3 - dehydrogenase	Oxidative phosphorylation	map00190	5	3	XM_008809099.1_07321.1_1, XM_008784481.1, XM_008787943.1
ec:6.1.1.5 - ligase	Aminoacyl-tRNA biosynthesis	map00970	12	2	XM_008778777.1, XM_008788522.1
ec:6.3.5.2 - synthase (glutamine-hydrolysing)	Purine metabolism, Drug metabolism - other enzymes	map00230, map00983	16, 3	1	XM_008789295.1
ec:2.4.1.123 - 3-alpha-galactosyltransferase	Galactose metabolism	map00052	9	1	LOC103723459
ec:2.4.1.135 - 3-beta-glucuronosyltransferase	Mannose type O-glycan biosynthesis, Glycosaminoglycan biosynthesis - heparan sulfate / heparin, Glycosaminoglycan biosynthesis - chondroitin sulfate / dermatan sulfate	map00515, map00534, map00532	1, 1, 1	1	XM_008793281.1
ec:6.3.5.3 - synthase	Biosynthesis of antibiotics, Purine metabolism	map01130, map00230	42, 16	1	LOC103706086
ec:2.7.1.107 - kinase (ATP)	Glycerolipid metabolism, Phosphatidylinositol signaling system, Glycerophospholipid metabolism	map00561, map04070, map00564	8, 5, 9	1	XM_008777030.1
ec:3.1.3.5 - uridine 5'-nucleotidase	Nicotinate and nicotinamide metabolism, Pyrimidine metabolism, Purine metabolism	map00760, map00240, map00230	2, 11, 16	4	XM_008805146.1_03368.1_1, XM_008805147.1_03369.1_1, XM_008805148.1_03370.1_1, XM_008805150.1_03372.1_1
ec:2.7.4.6 - kinase	Biosynthesis of antibiotics, Pyrimidine metabolism, Purine metabolism	map01130, map00240, map00230	42, 11, 16	1	XM_008801366.1
ec:2.4.2.9 - phosphoribosyltransferase	Pyrimidine metabolism	map00240	11	1	XM_008787289.1
ec:1.3.1.38 - reductase (NADPH)	Fatty acid elongation, Biosynthesis of unsaturated fatty acids	map00062, map01040	2, 2	1	LOC103702847
ec:4.1.1.68 - decarboxylase	Tyrosine metabolism	map00350	9	2	LOC103721684, XM_008811988.1_10210.1_1
ec:2.4.1.11 - synthase	Starch and sucrose metabolism	map00500	17	4	XM_008784958.1, XM_008799327.1, XM_008784957.1, XM_008784956.1
ec:4.1.1.50 - decarboxylase	Arginine and proline metabolism, Cysteine and methionine metabolism	map00330, map00270	4, 11	1	LOC103723001
ec:2.6.1.5 - transaminase	Biosynthesis of antibiotics, Tyrosine metabolism, Phenylalanine metabolism, Phenylalanine, tyrosine and tryptophan biosynthesis, Ubiquinone and other terpenoid-quinone biosynthesis, Novobiocin biosynthesis, Isoquinoline alkaloid biosynthesis, Tropane, piperidine and pyridine alkaloid biosynthesis, Cysteine and methionine metabolism	map01130, map00350, map00360, map00400, map00130, map00401, map00950, map00960, map00270	42, 9, 6, 7, 4, 4, 5, 5, 11	4	XM_008809547.1_07769.1_1, XM_008809546.1_07768.1_1, XM_008809550.1_07772.1_1, XM_008809549.1_07771.1_1
ec:1.3.1.70 - reductase	Biosynthesis of antibiotics, Steroid biosynthesis	map01130, map00100	42, 1	1	XM_008778344.1
ec:2.4.1.83 - beta-D-mannosyltransferase	N-Glycan biosynthesis	map00510	3	2	XM_008793524.1, XM_008781321.1
ec:1.11.1.7 - lactoperoxidase	Phenylpropanoid biosynthesis	map00940	2	6	XM_008813326.1_11548.1_1, XM_008790463.1, LOC103720378, XM_008810046.1_08268.1_1, LOC103715351, XM_008791133.1
ec:3.6.1.3 - adenylpyrophosphatase	Purine metabolism	map00230	16	89	XM_008795340.1, XM_008777648.1, XM_008795342.1, XM_008801412.1, XM_008783462.1, XM_008777644.1, XM_008806807.1_05029.1_1, XM_008806293.1_04515.1_1, XM_008777646.1, XM_008788890.1, XM_008808481.1_06703.1_1, XM_008789698.1, XM_008808147.1_06369.1_1, XM_008801567.1, XM_008778085.1, XM_008794164.1, XM_008807537.1_05759.1_1, XM_008787670.1, XM_008785126.1, XM_008808148.1_06370.1_1, XM_008777684.1, XM_…
ec:6.1.1.7 - ligase	Aminoacyl-tRNA biosynthesis	map00970	12	3	XM_008779791.1, XM_008777807.1, XM_008799809.1
ec:2.4.1.69 - 2-alpha-L-fucosyltransferase	Glycosphingolipid biosynthesis - globo and isoglobo series, Glycosphingolipid biosynthesis - lacto and neolacto series	map00603, map00601	1, 1	2	XM_008807186.1_05408.1_1, XM_008777048.1
ec:3.1.3.2 - phosphatase	Aminobenzoate degradation	map00627	3	9	XM_008813213.1_11435.1_1, XM_008813215.1_11437.1_1, XM_008796403.1, XM_008790011.1, XM_008796401.1, XM_008802339.1_00561.1_1, XM_008802338.1_00560.1_1, XM_008802337.1_00559.1_1, XM_008813214.1_11436.1_1
ec:4.2.1.47 - 4,6-dehydratase	Fructose and mannose metabolism, Amino sugar and nucleotide sugar metabolism	map00051, map00520	12, 13	1	LOC103708278
ec:3.6.3.36 - ATPase	Sulfur metabolism	map00920	6	2	XM_008778684.1, XM_008778682.1
ec:2.7.1.90 - 1-phosphotransferase	Biosynthesis of antibiotics, Pentose phosphate pathway, Glycolysis / Gluconeogenesis, Fructose and mannose metabolism	map01130, map00030, map00010, map00051	42, 6, 11, 12	4	XM_008790447.1, XM_008790446.1, XM_008790445.1, LOC103716078
ec:2.7.1.4 - fructokinase (phosphorylating)	Fructose and mannose metabolism, Starch and sucrose metabolism, Amino sugar and nucleotide sugar metabolism	map00051, map00500, map00520	12, 17, 13	1	XM_008789139.1
ec:2.1.3.2 - carbamoyltransferase	Pyrimidine metabolism, Alanine, aspartate and glutamate metabolism	map00240, map00250	11, 4	1	XM_008791469.1
ec:3.1.2.22 - hydrolase	Fatty acid elongation	map00062	2	1	XM_008776816.1
ec:3.6.3.6 - ATPase	Oxidative phosphorylation	map00190	5	3	XM_008800569.1, XM_008800568.1, XM_008796665.1
ec:1.1.2.4 - dehydrogenase (cytochrome)	Pyruvate metabolism	map00620	11	1	XM_008813191.1_11413.1_1
ec:4.2.1.75 - synthase	Porphyrin and chlorophyll metabolism	map00860	5	5	XM_008796933.1, XM_008796934.1, XM_008796932.1, XM_008796935.1, XM_008796936.1
ec:1.1.1.21 - reductase	Glycerolipid metabolism, Pentose and glucuronate interconversions, Fructose and mannose metabolism, Galactose metabolism	map00561, map00040, map00051, map00052	8, 8, 12, 9	1	XM_008787287.1
ec:2.7.1.7 - mannokinase (phosphorylating)	Fructose and mannose metabolism, Amino sugar and nucleotide sugar metabolism	map00051, map00520	12, 13	1	XM_008789139.1
ec:1.3.1.1 - dehydrogenase (NAD+)	beta-Alanine metabolism, Pantothenate and CoA biosynthesis, Pyrimidine metabolism	map00410, map00770, map00240	3, 2, 11	1	XM_008777674.1
ec:3.1.1.4 - A2	Linoleic acid metabolism, alpha-Linolenic acid metabolism, Ether lipid metabolism, Glycerophospholipid metabolism, Arachidonic acid metabolism	map00591, map00592, map00565, map00564, map00590	1, 2, 4, 9, 1	2	XM_008806218.1_04440.1_1, XM_008806210.1_04432.1_1
ec:3.1.3.46 - 2-phosphatase	Fructose and mannose metabolism	map00051	12	1	XM_008796084.1
ec:2.3.1.51 - O-acyltransferase	Glycerolipid metabolism, Glycerophospholipid metabolism	map00561, map00564	8, 9	1	XM_008810063.1_08285.1_1
ec:3.2.1.67 - 1,4-alpha-galacturonidase	Pentose and glucuronate interconversions	map00040	8	2	LOC103706063, LOC103711378
ec:2.7.1.40 - kinase	Pyruvate metabolism, Biosynthesis of antibiotics, Glycolysis / Gluconeogenesis, Purine metabolism	map00620, map01130, map00010, map00230	11, 42, 11, 16	3	XM_008788072.1, XM_008788073.1, XM_008785622.1
ec:1.14.13.122 - oxygenase	Porphyrin and chlorophyll metabolism	map00860	5	1	XM_008814873.1_13095.1_1
ec:4.3.1.19 - ammonia-lyase	Biosynthesis of antibiotics, Glycine, serine and threonine metabolism, Valine, leucine and isoleucine biosynthesis	map01130, map00260, map00290	42, 8, 2	1	XM_008789261.1
ec:4.1.1.25 - decarboxylase	Tyrosine metabolism, Isoquinoline alkaloid biosynthesis, Methane metabolism	map00350, map00950, map00680	9, 5, 7	1	XM_008812594.1_10816.1_1
ec:3.5.1.4 - acylamidase	Arginine and proline metabolism, Styrene degradation, Tryptophan metabolism, Phenylalanine metabolism, Aminobenzoate degradation	map00330, map00643, map00380, map00360, map00627	4, 2, 3, 6, 3	1	XM_008798864.1
ec:2.1.1.43 - N-methyltransferase	Lysine degradation	map00310	2	7	XM_008811433.1_09655.1_1, XM_008810603.1_08825.1_1, XM_008793011.1, XM_008810609.1_08831.1_1, XM_008783400.1, XM_008813893.1_12115.1_1, XM_008783398.1
ec:5.4.2.8 - mannose phosphomutase	Fructose and mannose metabolism, Amino sugar and nucleotide sugar metabolism	map00051, map00520	12, 13	1	XM_008786840.1
ec:2.7.4.22 - kinase	Pyrimidine metabolism	map00240	11	1	XM_008777913.1
ec:3.2.1.21 - gentiobiase	Cyanoamino acid metabolism, Phenylpropanoid biosynthesis, Starch and sucrose metabolism	map00460, map00940, map00500	2, 2, 17	6	LOC103700772, XM_008802892.1_01114.1_1, LOC103720637, XM_008779745.1, XM_008779746.1, XM_008779747.1
ec:4.1.1.15 - decarboxylase	Taurine and hypotaurine metabolism, beta-Alanine metabolism, Alanine, aspartate and glutamate metabolism, Butanoate metabolism	map00430, map00410, map00250, map00650	1, 3, 4, 2	1	LOC103713089
ec:3.2.1.2 - saccharogen amylase	Starch and sucrose metabolism	map00500	17	3	XM_008779074.1, LOC103695546, XM_008779073.1
ec:2.7.7.6 - RNA polymerase	Pyrimidine metabolism, Purine metabolism	map00240, map00230	11, 16	2	XM_008811333.1_09555.1_1, XM_008805033.1_03255.1_1
ec:3.1.3.18 - phosphatase	Glyoxylate and dicarboxylate metabolism, Biosynthesis of antibiotics	map00630, map01130	6, 42	1	XM_008791744.1
ec:4.2.1.20 - synthase	Biosynthesis of antibiotics, Glycine, serine and threonine metabolism, Phenylalanine, tyrosine and tryptophan biosynthesis	map01130, map00260, map00400	42, 8, 7	2	XM_008780506.1, XM_008787942.1
ec:2.3.1.50 - C-palmitoyltransferase	Sphingolipid metabolism	map00600	6	1	XM_008776920.1
ec:2.2.1.9 - synthase	Ubiquinone and other terpenoid-quinone biosynthesis	map00130	4	1	XM_008790750.1
ec:2.7.8.5 - 1-phosphatidyltransferase	Glycerophospholipid metabolism	map00564	9	1	XM_008790794.1
ec:2.3.2.4 - gamma-glutamyl-amino acid cyclotransferase	Glutathione metabolism	map00480	4	6	XM_008779096.1, XM_008779097.1, XM_008779098.1, XM_008779101.1, XM_008779102.1, XM_008779100.1
ec:2.1.2.1 - hydroxymethyltransferase	Glyoxylate and dicarboxylate metabolism, Biosynthesis of antibiotics, Glycine, serine and threonine metabolism, Cyanoamino acid metabolism, One carbon pool by folate, Methane metabolism	map00630, map01130, map00260, map00460, map00670, map00680	6, 42, 8, 2, 1, 7	1	XM_008785139.1
ec:2.6.1.83 - aminotransferase	Biosynthesis of antibiotics, Lysine biosynthesis	map01130, map00300	42, 4	2	XM_008802403.1_00625.1_1, XM_008802404.1_00626.1_1
ec:3.6.1.15 - phosphatase	Thiamine metabolism, Purine metabolism	map00730, map00230	1, 16	137	XM_008795340.1, XM_008801412.1, XM_008806807.1_05029.1_1, XM_008808964.1_07186.1_1, XM_008777646.1, XM_008808481.1_06703.1_1, XM_008788357.1, XM_008801567.1, XM_008778085.1, XM_008794164.1, XM_008785799.1, LOC103714771, XM_008787670.1, XM_008777684.1, LOC103708414, XM_008792725.1, XM_008785128.1, XM_008778684.1, XM_008784562.1, XM_008788425.1, XM_008802641.1_00863.1_1, XM_008808541.1_06763.1_1, X…
ec:6.1.1.2 - ligase	Aminoacyl-tRNA biosynthesis	map00970	12	2	XM_008790050.1, XM_008797694.1
ec:2.7.1.2 - glucokinase (phosphorylating)	Biosynthesis of antibiotics, Glycolysis / Gluconeogenesis, Neomycin, kanamycin and gentamicin biosynthesis, Starch and sucrose metabolism, Amino sugar and nucleotide sugar metabolism, Streptomycin biosynthesis, Galactose metabolism	map01130, map00010, map00524, map00500, map00520, map00521, map00052	42, 11, 2, 17, 13, 2, 9	1	XM_008789139.1
ec:3.2.1.55 - end alpha-L-arabinofuranosidase	Amino sugar and nucleotide sugar metabolism	map00520	13	5	XM_008779850.1, XM_008786326.1, LOC103720637, XM_008784676.1, LOC103703469
ec:2.7.7.2 - synthetase	Riboflavin metabolism	map00740	4	1	XM_008791744.1
ec:2.4.1.46 - synthase	Glycerolipid metabolism	map00561	8	2	XM_008790582.1, LOC103710116
ec:3.6.1.1 - diphosphatase	Oxidative phosphorylation	map00190	5	3	XM_008786700.1, XM_008783186.1, XM_008783185.1
ec:4.2.1.2 - hydratase	Citrate cycle (TCA cycle), Pyruvate metabolism, Biosynthesis of antibiotics, Carbon fixation pathways in prokaryotes	map00020, map00620, map01130, map00720	2, 11, 42, 4	2	LOC103711440, XM_008797579.1
ec:6.1.1.9 - ligase	Aminoacyl-tRNA biosynthesis	map00970	12	1	XM_008779855.1
ec:6.2.1.3 - ligase	Fatty acid biosynthesis, Fatty acid degradation	map00061, map00071	5, 1	2	XM_008813059.1_11281.1_1, XM_008788696.1
ec:4.2.99.20 - synthase	Ubiquinone and other terpenoid-quinone biosynthesis	map00130	4	1	XM_008790750.1
ec:3.6.2.1 - adenosine 5-phosphosulfate sulfohydrolase	Sulfur metabolism	map00920	6	1	XM_008793516.1
ec:6.1.1.10 - ligase	Selenocompound metabolism, Aminoacyl-tRNA biosynthesis	map00450, map00970	3, 12	1	XM_008802389.1_00611.1_1
ec:2.7.4.14 - kinase	Pyrimidine metabolism	map00240	11	2	XM_008786417.1, XM_008786418.1
ec:2.4.1.21 - synthase (glycosyl-transferring)	Starch and sucrose metabolism	map00500	17	1	XM_008784958.1
ec:6.1.1.15 - ligase	Aminoacyl-tRNA biosynthesis	map00970	12	1	XM_008802223.1_00445.1_1
ec:2.3.1.75 - O-fatty-acyltransferase	Cutin, suberine and wax biosynthesis	map00073	2	2	LOC103709521, XM_008794932.1
ec:3.5.4.4 - deaminase	Purine metabolism	map00230	16	2	XM_008792893.1, XM_008792894.1
ec:4.2.1.91 - dehydratase	Biosynthesis of antibiotics, Phenylalanine, tyrosine and tryptophan biosynthesis	map01130, map00400	42, 7	2	XM_008810204.1_08426.1_1, LOC103717694
ec:2.4.1.17 - 1-naphthol glucuronyltransferase	Steroid hormone biosynthesis, Porphyrin and chlorophyll metabolism, Retinol metabolism, Pentose and glucuronate interconversions, Metabolism of xenobiotics by cytochrome P450, Ascorbate and aldarate metabolism, Drug metabolism - other enzymes, Drug metabolism - cytochrome P450	map00140, map00860, map00830, map00040, map00980, map00053, map00983, map00982	1, 5, 1, 8, 2, 3, 3, 2	1	XM_008793281.1
ec:2.7.1.105 - phosphofructokinase 2	Fructose and mannose metabolism	map00051	12	1	XM_008796084.1
ec:1.14.11.2 - dioxygenase	Arginine and proline metabolism	map00330	4	1	XM_008809193.1_07415.1_1
ec:3.1.3.16 - phosphatase	Th1 and Th2 cell differentiation, T cell receptor signaling pathway	map04658, map04660	1, 2	29	XM_008787280.1, XM_008793976.1, XM_008803591.1_01813.1_1, LOC103719796, XM_008790457.1, XM_008803486.1_01708.1_1, XM_008810276.1_08498.1_1, XM_008805824.1_04046.1_1, XM_008814441.1_12663.1_1, LOC103716499, XM_008803481.1_01703.1_1, XM_008808997.1_07219.1_1, XM_008784708.1, XM_008784709.1, XM_008809196.1_07418.1_1, XM_008789451.1, XM_008807209.1_05431.1_1, XM_008800291.1, XM_008797240.1, XM_008803…
ec:2.7.1.134 - 1-kinase	Inositol phosphate metabolism	map00562	5	4	XM_008798024.1, XM_008792188.1, XM_008792191.1, XM_008792189.1
ec:5.3.1.16 - isomerase	Histidine metabolism	map00340	2	1	XM_008802562.1_00784.1_1
ec:1.1.1.49 - dehydrogenase (NADP+)	Biosynthesis of antibiotics, Pentose phosphate pathway, Glutathione metabolism	map01130, map00030, map00480	42, 6, 4	1	XM_008776925.1
ec:2.5.1.84 - synthase [geranyl-diphosphate specific]	Terpenoid backbone biosynthesis	map00900	3	1	XM_008799270.1
ec:6.1.1.12 - ligase	Aminoacyl-tRNA biosynthesis	map00970	12	1	XM_008796663.1
ec:3.5.1.19 - nicotinamide deaminase	Nicotinate and nicotinamide metabolism	map00760	2	1	XM_008812612.1_10834.1_1
ec:2.6.1.57 - transaminase	Biosynthesis of antibiotics, Tyrosine metabolism, Phenylalanine metabolism, Phenylalanine, tyrosine and tryptophan biosynthesis, Novobiocin biosynthesis, Isoquinoline alkaloid biosynthesis, Tropane, piperidine and pyridine alkaloid biosynthesis, Lysine biosynthesis, Cysteine and methionine metabolism	map01130, map00350, map00360, map00400, map00401, map00950, map00960, map00300, map00270	42, 9, 6, 7, 4, 5, 5, 4, 11	4	XM_008809547.1_07769.1_1, XM_008809546.1_07768.1_1, XM_008809550.1_07772.1_1, XM_008809549.1_07771.1_1
ec:3.1.7.2 - 3'-diphosphatase	Purine metabolism	map00230	16	1	XM_008791684.1
ec:4.1.1.2 - decarboxylase	Glyoxylate and dicarboxylate metabolism	map00630	6	2	XM_008809390.1_07612.1_1, XM_008810294.1_08516.1_1
ec:2.7.6.5 - diphosphokinase	Purine metabolism	map00230	16	1	XM_008791684.1
ec:2.4.1.15 - synthase (UDP-forming)	Starch and sucrose metabolism	map00500	17	1	XM_008777662.1
ec:1.5.3.1 - oxidase	Glycine, serine and threonine metabolism	map00260	8	1	LOC103714115
ec:2.6.1.9 - transaminase	Biosynthesis of antibiotics, Tyrosine metabolism, Histidine metabolism, Phenylalanine metabolism, Phenylalanine, tyrosine and tryptophan biosynthesis, Novobiocin biosynthesis, Tropane, piperidine and pyridine alkaloid biosynthesis	map01130, map00350, map00340, map00360, map00400, map00401, map00960	42, 9, 2, 6, 7, 4, 5	4	XM_008809547.1_07769.1_1, XM_008809546.1_07768.1_1, XM_008809550.1_07772.1_1, XM_008809549.1_07771.1_1
ec:2.7.1.29 - kinase	Glycerolipid metabolism, Methane metabolism	map00561, map00680	8, 7	3	XM_008800034.1, XM_008789674.1, XM_008789675.1
ec:1.7.1.1 - reductase (NADH)	Nitrogen metabolism	map00910	3	1	XM_008796303.1
ec:2.7.6.1 - diphosphokinase	Biosynthesis of antibiotics, Pentose phosphate pathway, Purine metabolism	map01130, map00030, map00230	42, 6, 16	3	XM_008788802.1, XM_008779579.1, XM_008788803.1
ec:6.1.1.22 - ligase	Aminoacyl-tRNA biosynthesis	map00970	12	2	XM_008797871.1, LOC103715211
ec:1.2.4.2 - dehydrogenase (succinyl-transferring)	Citrate cycle (TCA cycle), Biosynthesis of antibiotics, Tryptophan metabolism, Lysine degradation	map00020, map01130, map00380, map00310	2, 42, 3, 2	1	XM_008796684.1
ec:4.2.1.51 - dehydratase	Biosynthesis of antibiotics, Phenylalanine, tyrosine and tryptophan biosynthesis	map01130, map00400	42, 7	2	XM_008810204.1_08426.1_1, LOC103717694
ec:2.7.1.26 - kinase	Riboflavin metabolism	map00740	4	1	XM_008791744.1
ec:2.2.1.6 - synthase	Biosynthesis of antibiotics, Pantothenate and CoA biosynthesis, C5-Branched dibasic acid metabolism, Valine, leucine and isoleucine biosynthesis, Butanoate metabolism	map01130, map00770, map00660, map00290, map00650	42, 2, 1, 2, 2	2	XM_008802762.1_00984.1_1, XM_008802771.1_00993.1_1
ec:4.1.2.25 - aldolase	Folate biosynthesis	map00790	3	1	XM_008811666.1_09888.1_1
ec:1.7.1.3 - reductase (NADPH)	Nitrogen metabolism	map00910	3	1	XM_008796303.1
ec:1.1.1.28 - dehydrogenase	Pyruvate metabolism	map00620	11	1	XM_008813191.1_11413.1_1
ec:3.2.1.48 - alpha-glucosidase	Starch and sucrose metabolism	map00500	17	2	LOC103705165, LOC103701289
ec:2.7.2.4 - kinase	Biosynthesis of antibiotics, Glycine, serine and threonine metabolism, Monobactam biosynthesis, Lysine biosynthesis, Cysteine and methionine metabolism	map01130, map00260, map00261, map00300, map00270	42, 8, 3, 4, 11	1	XM_008778722.1
ec:3.2.1.106 - glucosidase	N-Glycan biosynthesis	map00510	3	1	XM_008790643.1
ec:1.1.1.2 - dehydrogenase (NADP+)	Biosynthesis of antibiotics, Glycerolipid metabolism, Pentose and glucuronate interconversions, Glycolysis / Gluconeogenesis, Caprolactam degradation	map01130, map00561, map00040, map00010, map00930	42, 8, 8, 11, 1	1	XM_008787287.1
ec:4.2.1.92 - dehydratase	alpha-Linolenic acid metabolism	map00592	2	1	XM_008794397.1
ec:5.4.2.3 - mutase	Biosynthesis of antibiotics, Amino sugar and nucleotide sugar metabolism	map01130, map00520	42, 13	2	XM_008790614.1, XM_008790606.1
ec:1.17.1.8 - reductase	Biosynthesis of antibiotics, Monobactam biosynthesis, Lysine biosynthesis	map01130, map00261, map00300	42, 3, 4	3	LOC103720459, XM_008797162.1, XM_008797161.1
ec:3.2.1.14 - chitodextrinase	Amino sugar and nucleotide sugar metabolism	map00520	13	3	LOC103714742, XM_008812605.1_10827.1_1, XM_008812606.1_10828.1_1
ec:3.1.3.36 - 5-phosphatase	Phosphatidylinositol signaling system, Inositol phosphate metabolism	map04070, map00562	5, 5	1	XM_008808416.1_06638.1_1
ec:3.1.1.1 - ali-esterase	Drug metabolism - other enzymes	map00983	3	21	XM_008776816.1, LOC103701397, XM_008806303.1_04525.1_1, XM_008806210.1_04432.1_1, LOC103704263, XM_008804427.1_02649.1_1, XM_008778777.1, LOC103696373, XM_008806721.1_04943.1_1, XM_008787483.1, XM_008806407.1_04629.1_1, XM_008779855.1, LOC103723292, XM_008787485.1, XM_008806249.1_04471.1_1, XM_008806302.1_04524.1_1, XM_008788522.1, XM_008806218.1_04440.1_1, XM_008777807.1, XM_008805017.1_03239.1_…
ec:5.3.1.6 - isomerase	Biosynthesis of antibiotics, Pentose phosphate pathway, Fructose and mannose metabolism, Carbon fixation in photosynthetic organisms	map01130, map00030, map00051, map00710	42, 6, 12, 6	3	XM_008811526.1_09748.1_1, XM_008811525.1_09747.1_1, XM_008811527.1_09749.1_1
ec:2.4.1.18 - branching enzyme	Starch and sucrose metabolism	map00500	17	4	XM_008782657.1, XM_008782684.1, XM_008782665.1, XM_008782674.1
ec:3.1.4.46 - phosphodiesterase	Glycerophospholipid metabolism	map00564	9	1	XM_008808118.1_06340.1_1
ec:3.2.1.23 - lactase (ambiguous)	Glycosphingolipid biosynthesis - ganglio series, Glycosaminoglycan degradation, Other glycan degradation, Sphingolipid metabolism, Galactose metabolism	map00604, map00531, map00511, map00600, map00052	1, 2, 2, 6, 9	6	XM_008800886.1, XM_008800889.1, LOC103698042, XM_008800887.1, XM_008800890.1, XM_008800888.1
